# Supplementary material for: A data preprocessing strategy for metabolomics to reduce the mask effect in data analysis
Source: Front Mol Biosci. 2015 Feb 2;2:4. doi: 10.3389/fmolb.2015.00004 (PMC4428451; doi:10.3389/fmolb.2015.00004)
Supplement: Supplementary file 2 [file Table2.XLS]

## Sheet: Sheet1
	var_1	var_2	var_3	var_4	var_5	var_6	var_7	var_8	var_9	var_10	var_11	var_12	var_13	var_14	var_15	var_16	var_17	var_18	var_19	var_20	var_21	var_22	var_23	var_24	var_25	var_26	var_27	var_28	var_29	var_30	var_31	var_32	var_33	var_34	var_35	var_36	var_37	var_38	var_39	var_40	var_41	var_42	var_43	var_44	var_45	var_46	var_47	var_48	var_49
Sample_01	0.751444	8.8951	7.63137	13.4151	10.2189	16.4336	13.6806	17.8729	11.2068	11.1811	16.1566	9.87005	9.25678	9.97399	4.95094	13.4941	19.3523	1.7404	7.99199	13.3217	15.7031	15.373	9.17595	15.4296	10.202	12.4632	7.23279	15.1483	10.5017	5.21407	9.69061	3.65598	13.6814	11.5157	2.01952	6.17363	7.11024	0.684117	14.6024	1e-06	4.16027	1e-06	11.7112	10.3045	4.61371	2.51187	7.9501	21.0451	12.1475
Sample_02	0.597231	8.97172	7.26183	13.1557	10.9814	16.7949	14.4359	16.3767	14.4101	9.24554	14.3066	8.25088	10.4075	7.73136	5.58862	11.5503	18.2358	2.4613	7.89495	11.0288	16.2049	19.6573	9.76856	14.587	10.3396	10.5292	8.59168	17.0803	8.67072	4.63907	9.74439	3.63309	13.7621	12.2652	1.78571	6.067	10.4522	0.590792	14.584	1e-06	3.34418	1e-06	13.1601	11.52	3.8806	2.86865	6.9258	19.5463	9.37078
Sample_03	0.926487	7.38413	7.08105	14.4302	12.569	15.0566	15.6548	16.7057	13.1681	11.2813	13.3298	9.31649	9.54695	8.92447	5.08443	13.5192	17.8048	1.89688	7.80615	11.7403	16.0286	16.0372	9.34368	16.3173	12.0761	11.6717	7.46282	16.3461	8.48903	5.18808	9.75026	3.31255	13.2143	12.8903	1.974	6.91169	8.90875	0.767838	15.2175	1e-06	3.51581	1e-06	14.1637	11.9946	4.10432	2.52005	5.54788	23.1605	11.7964
Sample_04	0.602756	9.7035	9.13765	15.2448	9.31652	11.4594	11.2176	16.6623	13.6084	11.5434	12.7781	8.8282	8.51793	7.03019	6.13031	14.0528	21.4444	2.48693	7.32807	13.259	15.8012	16.995	11.5975	14.2463	9.95645	13.5992	8.50811	14.5805	7.11434	4.14017	6.61444	2.93707	15.9174	11.6997	2.02652	5.80261	9.28209	0.789407	14.6269	1e-06	4.29511	1e-06	14.9458	11.7689	4.28016	2.09771	6.35959	20.1761	10.5599
Sample_05	0.986983	6.36808	8.51394	14.1769	9.7083	17.3903	13.6989	17.3915	13.9711	11.8617	13.5286	7.18243	10.4439	7.63196	4.97202	12.8068	19.686	2.20898	6.62182	14.1233	15.8048	14.2496	9.15033	17.3113	10.8751	12.7641	8.37588	14.7383	9.26892	5.11751	9.04109	3.31414	14.7076	11.3652	1.3069	6.67595	9.76211	0.786817	13.3721	1e-06	4.20808	1e-06	11.2577	11.9882	4.47501	2.61411	5.95671	17.6632	11.0989
Sample_06	0.798394	9.94189	8.88373	15.301	10.4699	18.583	14.2088	16.8667	15.0897	9.40495	13.3521	9.40368	9.23086	7.88619	5.23221	13.352	19.2101	2.07214	5.88586	11.3735	14.3067	17.277	8.25735	14.7333	10.5797	15.216	7.76392	15.46	10.5078	3.86899	8.99979	3.76608	14.8603	11.39	1.43917	6.32592	8.67079	0.850502	16.5821	1e-06	3.10947	1e-06	14.0651	13.5859	4.6895	2.87549	6.46217	21.0083	11.2725
Sample_07	0.719199	9.31852	9.78455	14.2285	9.83247	15.6688	15.982	19.9731	13.5716	9.89933	15.0311	7.29698	8.92454	7.46838	5.11011	11.4637	19.2187	2.43514	8.45757	11.2124	17.0303	21.1671	11.5534	14.4423	11.3924	12.9332	7.82623	18.7954	9.32117	4.61738	9.88405	2.81583	15.6784	12.1645	1.83613	5.84278	9.92994	0.74475	17.4286	1e-06	4.08598	1e-06	13.9227	12.4222	4.77852	2.30737	7.00566	15.8274	11.1622
Sample_08	0.846525	9.579	9.36821	14.976	8.8148	15.1553	13.3196	17.1927	11.1809	10.1147	12.3511	7.80425	9.27036	6.65388	4.90418	14.1589	18.1641	2.14631	7.66296	11.6247	16.842	17.573	9.81515	18.3647	11.6084	10.1499	7.38524	16.3061	10.1085	5.76757	10.6342	3.31097	15.1428	14.2641	2.0002	6.61228	7.7638	0.790174	16.0412	1e-06	4.95829	1e-06	13.3153	13.1285	3.74096	2.81013	7.21882	20.3248	11.1424
Sample_09	0.793068	8.98273	8.86698	13.9809	11.5656	15.2708	12.7814	19.5622	10.9904	8.17468	14.2463	8.81481	7.81076	8.70979	5.00302	12.5104	18.2317	1.85545	8.46249	15.1765	16.8382	13.5286	11.3832	16.312	9.33394	13.2612	7.99491	15.4807	9.21577	5.42606	9.42525	3.39239	13.5167	13.0948	1.79009	7.08291	9.3458	0.589936	11.4452	1e-06	3.45581	1e-06	12.9147	10.6953	4.18242	2.76551	7.5518	19.5679	10.811
Sample_10	0.678506	9.29599	7.02131	14.6906	10.1173	13.8749	16.392	12.8397	11.7544	11.67	15.1405	9.12767	9.78621	8.29339	5.75654	14.1896	17.6749	2.00768	7.9686	12.5455	15.028	18.4452	9.75694	15.8473	11.3708	12.0554	6.75473	15.1673	9.58165	4.40493	7.78967	2.02987	15.3362	11.4374	1.79479	7.04797	10.2795	0.751673	14.4486	1e-06	4.24343	1e-06	14.3181	12.8238	4.15576	2.77104	7.52303	17.3895	10.4228
Sample_11	0.661065	7.67497	9.59736	16.1101	9.93268	16.3544	15.2577	15.6077	12.1652	10.7396	16.1539	8.85092	10.0789	8.17363	4.76568	13.4909	18.2694	2.39084	6.42206	12.1003	17.2559	17.6506	11.2344	13.8891	12.192	11.8548	6.79645	15.666	10.0825	4.40535	10.3598	3.7535	13.1666	12.651	1.09689	5.86302	10.626	0.846917	17.4469	1e-06	4.14243	1e-06	12.9601	11.6596	4.30367	2.31456	6.84934	19.6866	11.7457
Sample_12	0.820888	8.92996	8.83487	12.6446	10.022	17.5517	14.6541	18.8076	14.2256	10.3276	14.7197	9.07746	8.62738	9.03483	4.83953	13.982	18.0546	1.9522	7.79164	12.6954	13.0852	18.7144	10.9382	16.6426	11.7308	11.2207	6.70009	17.3148	10.5803	5.00122	9.12745	3.54039	15.2438	13.2465	1.73979	5.94917	10.0253	1.04796	16.3805	1e-06	4.02079	1e-06	13.6179	10.676	3.78234	2.94051	6.76327	20.8504	12.0034
Sample_13	0.847278	10.6056	9.40871	14.8497	10.2033	16.1235	17.205	16.8834	14.0533	10.1935	13.4071	9.21253	9.85924	7.12529	5.67432	14.5663	18.65	2.37331	8.6329	13.4754	15.6266	16.1333	9.85934	15.7218	10.4098	11.8154	9.38402	15.4016	11.5573	6.13281	8.47256	3.53215	13.7664	9.40803	1.72147	6.62272	10.075	0.416653	17.9108	1e-06	4.2157	1e-06	14.0064	10.4903	4.55212	3.48382	7.58679	17.1686	10.0767
Sample_14	0.648906	9.50372	7.88799	15.9491	9.12497	15.5015	13.589	14.847	13.913	11.0866	13.7912	5.91422	10.0729	7.24367	4.96536	10.9106	15.3138	2.4564	7.58603	13.6544	15.473	19.8462	9.33659	16.9869	9.0629	11.9995	8.9149	19.1316	9.46686	5.49654	8.99134	3.26163	13.99	12.7923	1.93146	6.34167	10.317	0.651199	14.3914	1e-06	4.37491	1e-06	13.7758	11.3697	4.63177	3.12338	7.55295	19.8457	9.07275
Sample_15	0.634727	7.03646	10.2768	14.7797	9.07827	15.6466	13.9119	15.7834	13.2106	11.5058	13.8961	9.17391	10.3215	7.82198	5.34401	12.6242	17.953	2.6512	9.56256	14.5139	16.9355	16.1023	8.5478	15.4344	9.97034	12.5995	9.49325	15.0575	8.57704	5.0614	8.64689	3.81158	13.0906	11.2547	1.89292	7.19472	9.91202	0.743435	13.8152	1e-06	4.00342	1e-06	12.34	14.18	3.8781	2.52422	6.62577	20.4873	10.726
Sample_16	0.907303	9.60663	8.50761	12.782	12.5918	13.4804	14.1276	15.9511	13.8097	8.59428	13.561	7.30699	8.39157	6.80764	4.80765	14.7495	20.2333	2.34434	8.80853	13.1711	18.006	14.9	9.8255	13.4413	11.0623	10.2854	8.46234	15.5241	9.33967	4.87146	9.59814	3.1966	14.5447	13.5178	1.6096	7.17511	8.21629	0.792839	14.7953	1e-06	3.79351	1e-06	13.2912	12.7015	4.32069	2.52213	7.47475	18.818	11.4886
Sample_17	0.658352	9.90932	9.00119	11.9518	11.0571	13.5639	13.2945	14.7179	10.8876	11.6795	13.1555	8.90668	9.66632	7.83314	5.59132	11.7397	16.1318	1.93288	8.844	11.9992	17.9757	19.73	8.55724	16.5036	10.8694	11.7358	8.96521	16.5846	11.3687	3.73543	9.34573	2.74632	11.688	11.5221	1.55087	5.2876	10.1882	0.603167	16.4669	1e-06	4.24074	1e-06	14.1665	10.9932	4.04343	2.50551	7.29024	20.0477	12.1544
Sample_18	1.01834	8.31664	8.61888	14.3082	10.6029	14.4917	15.6383	16.6715	12.8749	10.2761	14.5075	7.77248	9.8671	8.075	5.78615	14.3143	16.5569	2.23297	7.68613	14.5404	15.2723	15.7537	8.66739	17.0371	10.896	10.2644	8.998	15.3137	10.9136	5.5719	9.38088	3.60255	14.5162	12.4682	1.78626	6.17608	10.722	0.76182	14.2383	1e-06	3.37746	1e-06	10.9476	10.0046	5.12238	2.74288	6.60151	19.8766	10.165
Sample_19	1.00889	8.76499	5.91189	13.9005	11.3119	16.5649	15.6896	16.4674	10.4562	9.76416	12.798	9.32032	10.1572	7.42868	4.65573	13.0643	20.5958	2.16435	8.35714	15.1699	17.0693	15.6541	9.49896	11.4465	9.97534	13.0313	8.89458	15.8498	7.99095	5.16034	7.92319	3.29402	14.8843	11.5809	1.88696	7.13477	11.3252	0.7121	16.8313	1e-06	3.86945	1e-06	11.9323	10.122	3.84317	3.01682	8.25589	17.9404	10.3771
Sample_20	0.826418	8.61374	8.27081	13.4579	10.2706	14.9704	16.568	17.9937	10.573	10.2224	16.4564	9.71709	11.1068	9.08163	4.70443	12.9549	19.9768	2.00114	7.52156	13.1737	14.0083	16.9992	10.3892	14.9918	8.82364	11.9548	9.38314	18.5625	10.6936	5.6597	9.0646	3.60508	14.6423	12.9064	1.72651	5.96265	10.1699	0.971945	14.9651	1e-06	3.4859	1e-06	13.4451	11.7108	4.67669	2.91312	6.4842	20.4849	11.3679
Sample_21	0.6268	10.0143	7.78509	14.4157	10.17	13.8079	15.9155	16.6354	12.4826	9.97118	13.6178	8.78967	9.13682	7.63821	5.23688	13.8469	16.7657	2.37884	7.06929	11.9092	14.5299	19.1334	8.54613	15.4786	11.2112	11.9133	8.52086	17.8895	8.59342	4.57408	9.06345	3.13484	13.8447	12.7884	1.33533	6.51703	9.40222	0.797587	15.9739	1e-06	3.81418	1e-06	13.6823	13.546	4.67135	3.02607	6.41599	21.3242	11.7263
Sample_22	0.841163	9.06396	5.8423	13.1491	10.1955	14.5711	12.2087	16.3568	12.9201	9.28604	13.4263	9.28124	9.96037	8.42818	5.51575	13.4568	18.5406	2.64421	7.43013	13.2626	16.4131	15.1055	7.77673	14.1938	10.6849	11.7091	8.81276	20.8056	10.6794	5.01605	9.14213	3.43659	13.9621	12.1617	1.5005	6.25393	9.29343	0.698956	15.5667	1e-06	3.37439	1e-06	15.3015	11.5858	4.12292	2.76329	6.73098	17.0176	10.8661
Sample_23	0.525948	8.07459	7.55239	15.4509	11.0143	14.8433	14.0288	15.666	12.3755	11.6727	14.2329	8.77654	8.73567	9.30941	4.38663	12.4683	18.6637	1.78534	8.53857	11.7856	16.1529	16.9979	8.70312	15.8812	9.90745	11.844	7.50834	16.7898	10.397	4.8152	8.5403	3.25411	13.3613	12.2595	1.71555	6.26029	10.4397	0.728841	19.231	1e-06	4.38228	1e-06	12.7167	12.0525	4.38104	2.72702	7.26682	17.6228	11.5097
Sample_24	0.732811	7.14843	8.57334	16.6869	10.2023	14.4546	16.126	18.7025	13.8103	10.6476	13.4454	9.58281	9.60941	8.36533	5.60146	13.1488	14.895	2.3284	7.35701	10.4226	18.5844	12.0693	9.29779	13.0157	11.3161	11.5491	8.6456	15.6964	9.54416	4.20004	9.29621	2.78973	13.0772	11.0416	1.63061	6.06453	10.7693	0.715931	16.6282	1e-06	4.03392	1e-06	11.9428	9.67145	4.03908	2.67247	6.69312	15.6508	11.0335
Sample_25	0.952423	7.70088	8.03816	15.4649	10.0759	11.6303	14.0947	17.1425	11.9746	8.14278	14.8159	8.33726	8.00219	9.61312	4.60467	12.6389	16.136	2.58251	7.82243	11.8153	14.4992	19.9145	6.94818	14.3657	11.7805	14.7132	8.15539	14.735	9.22806	6.08366	9.10771	3.39056	14.8715	12.1128	1.52669	5.84246	10.6413	0.866783	14.9441	1e-06	3.52649	1e-06	14.5729	11.1777	3.91606	2.6872	6.36858	18.172	10.3489
Sample_26	0.927292	9.33343	7.79468	13.8218	11.2924	15.7203	13.7108	18.6173	11.9812	10.9444	12.791	8.98604	9.95822	8.11361	4.76065	11.4984	17.2357	2.01373	6.74872	14.1644	15.1281	17.1968	8.69402	15.8302	10.3095	12.172	8.44959	15.3091	10.3777	4.84962	8.29733	3.55701	15.2178	11.1507	1.74109	6.26193	9.35066	0.465936	15.0698	1e-06	4.3787	1e-06	12.6201	11.5944	4.67095	2.4796	6.81449	16.246	11.0676
Sample_27	0.876687	8.35849	8.29183	14.5999	11.4622	18.2028	13.6829	16.8251	11.975	11.1702	15.6492	8.09431	10.2413	9.05357	4.22683	13.4393	19.1485	2.31787	8.65436	12.3624	16.8456	16.59	9.13057	14.874	11.7022	11.6561	7.38508	17.7824	10.369	4.41707	8.23715	3.51328	15.0991	10.4316	1.71339	6.05451	9.58884	0.801875	14.9213	1e-06	3.86724	1e-06	16.9109	12.4564	4.47089	2.47368	6.92142	21.4412	11.2658
Sample_28	0.662828	8.94442	8.36137	15.1219	10.911	16.0246	16.4303	17.8306	11.0945	12.6712	12.8305	7.58804	10.1001	8.29928	5.32032	14.7586	19.7297	2.17196	8.16966	12.5458	12.8781	16.0333	9.21442	15.4475	8.13928	12.9786	8.41992	16.4846	9.36077	3.96264	8.40898	3.52521	13.5014	9.91504	1.80308	6.65125	9.92623	0.934459	13.025	1e-06	4.124	1e-06	13.4672	9.04547	3.79978	2.94716	7.4681	18.8862	13.3791
Sample_29	0.753193	9.38632	7.39979	14.7317	9.75064	18.0747	15.2958	18.0898	13.2456	7.69251	14.4996	8.32499	9.07735	7.91006	4.61823	16.0063	19.09	2.87028	8.28353	12.8278	17.5406	12.2733	10.1757	15.2415	11.3806	12.4363	8.07707	15.179	9.45941	5.59048	8.89813	3.21451	14.2582	11.6555	1.8771	6.24363	11.6176	0.944382	17.7285	1e-06	3.84779	1e-06	12.2214	13.2531	4.39835	3.10449	6.55322	18.9441	10.6568
Sample_30	0.973624	8.71577	7.38394	10.5022	10.3379	17.509	14.0583	16.194	14.7741	10.7579	14.1254	9.22932	8.85357	8.46325	4.93951	12.1428	18.4298	2.54159	7.64989	12.5875	16.7785	19.8177	11.64	17.0949	11.6032	10.1607	7.30163	14.6844	10.7209	5.48364	8.13218	2.85285	13.6851	12.8262	1.54254	7.23049	8.47281	0.686074	16.0415	1e-06	5.00034	1e-06	13.4363	11.7193	4.16682	2.53212	6.6577	21.5055	9.92767
Sample_31	0.803401	8.99963	9.00118	15.1525	9.25943	13.5007	17.2252	19.335	12.6102	13.1693	14.8594	10.5198	9.77249	8.56135	5.10943	13.094	18.7835	2.27446	7.79885	11.0658	14.6316	18.6422	8.9536	14.1284	9.10875	10.1028	8.76917	15.5855	8.88594	4.13479	10.1367	3.29031	14.0975	9.5891	1.77298	5.53506	8.86191	0.829334	17.9258	1e-06	4.19136	1e-06	11.5551	12.0012	4.10908	1.97228	6.37246	19.3123	9.29619
Sample_32	0.857081	9.15262	8.48783	14.9043	9.8918	13.244	14.0653	17.3158	14.0147	9.1721	13.1797	7.26859	8.24917	7.28921	5.08783	10.3313	16.8586	2.53905	8.51149	15.6322	16.4326	17.6744	9.61268	14.1899	10.0188	11.2583	6.14338	15.9696	10.894	4.87771	9.33163	3.01451	13.7266	10.9548	1.73885	5.7338	10.1179	0.64172	16.6226	1e-06	3.65425	1e-06	11.8592	12.4769	4.49788	2.74412	7.05458	17.2426	11.4767
Sample_33	0.874521	7.87067	9.53369	16.2664	9.98657	14.5588	13.9897	19.3516	15.2522	11.0335	13.6022	9.03304	8.94547	7.76672	4.8684	12.8726	18.6706	2.18306	7.81995	14.7768	17.3183	18.4145	9.0072	15.7257	10.8906	12.2324	8.89753	16.1084	11.3179	4.68456	10.3006	3.69404	13.3302	10.4726	1.98451	7.15468	9.83235	0.936029	13.9634	1e-06	3.97885	1e-06	12.562	11.5248	3.68039	3.00716	6.92661	17.0578	11.4718
Sample_34	0.94567	7.32551	8.74568	12.3651	12.8048	15.4414	15.7136	20.7162	10.2617	11.5604	14.2559	8.89671	9.05451	10.7277	5.02894	16.8476	16.7066	2.53301	8.63384	12.7355	16.1778	13.6313	10.5142	15.7915	12.1962	13.4787	9.26669	16.6453	9.41133	4.71198	8.08184	3.26434	11.9699	11.2898	1.68804	5.85337	8.08122	0.874826	16.9051	1e-06	3.90598	1e-06	11.9729	12.4626	4.3771	2.58718	6.23064	19.4039	9.92074
Sample_35	0.851454	10.1888	8.36177	13.696	10.9307	16.9936	14.1913	16.5996	13.6595	11.7997	14.7194	7.80123	8.70704	8.48592	5.4205	12.5268	18.3572	1.96951	6.71184	12.8007	16.1753	17.6969	10.7626	13.7119	11.7132	11.2945	8.24398	15.8011	8.72533	5.8791	7.6762	2.99372	14.2921	12.76	2.00297	6.71134	9.17781	0.48413	17.4384	1e-06	4.07846	1e-06	12.1591	11.8769	4.60317	3.15649	7.68678	19.9933	10.8527
Sample_36	0.864557	9.42534	8.4102	11.8168	10.9831	13.7	15.7508	15.3804	13.9883	12.2787	12.6049	9.48882	10.4014	8.84315	4.77047	12.8846	17.0518	2.2805	6.87534	12.8387	16.8755	15.9584	9.33605	15.8623	9.9265	12.001	7.37538	17.7662	8.61525	5.17979	8.70681	3.23508	13.7548	11.4705	1.68562	6.14466	9.42842	0.53141	15.6666	1e-06	3.64653	1e-06	13.5353	11.4234	4.01515	3.19849	5.52899	19.5922	11.1085
Sample_37	0.918313	7.49287	9.59452	15.7057	11.6262	15.4619	13.2181	17.3015	13.1541	8.95185	14.7488	8.99351	8.17995	9.12357	5.6774	13.4488	15.7562	2.44916	7.33674	13.005	14.8247	16.4132	9.74018	14.2815	9.91525	11.2977	7.38444	18.1411	10.8006	4.65808	9.06197	3.8552	14.6111	11.6252	1.82609	5.56651	8.95677	0.684512	14.2675	1e-06	3.84807	1e-06	13.464	13.0494	3.94887	2.93668	6.5821	19.1159	9.10594
Sample_38	0.77658	9.68187	9.27582	12.9125	10.2803	14.9401	13.8446	16.7483	13.6265	10.3224	12.1657	7.81351	7.73371	8.5938	5.98105	12.3552	21.0187	2.29609	8.23246	13.5669	16.1385	15.7352	9.9419	16.8131	10.4247	12.6371	8.05729	16.0844	11.2066	4.48963	7.46673	3.06349	13.3483	12.1663	1.99028	5.81445	9.49481	0.705933	16.7404	1e-06	4.00404	1e-06	12.6571	12.4026	4.32606	3.26429	7.16859	19.3875	13.232
Sample_39	1.03907	8.34675	9.53323	17.3085	10.3665	15.912	13.5034	17.6595	14.841	11.25	16.1085	8.84919	8.28328	8.36137	4.8378	10.8339	19.8109	2.229	7.38534	12.663	15.6954	17.5869	9.73564	16.4706	11.4496	11.171	8.74911	15.0815	8.99365	5.46991	8.95604	3.45922	14.436	11.9666	1.8477	6.2613	9.91104	0.99171	17.8888	1e-06	4.53743	1e-06	14.9657	11.2889	4.281	2.90798	7.97614	16.0249	11.45
Sample_40	0.757669	9.97965	8.95291	14.1145	8.3564	15.157	14.9215	20.1698	14.2089	9.47601	15.3669	8.69226	8.63358	6.6676	5.74599	14.0525	17.8868	2.22914	7.86207	12.922	18.758	15.4602	9.39562	12.7384	11.39	12.6953	9.81872	13.2267	10.8392	4.9072	8.80718	3.34146	12.1857	12.0379	1.79888	6.7444	11.1548	0.571979	15.9146	1e-06	3.91	1e-06	14.2455	10.8725	4.0601	2.70475	7.19545	19.2742	9.07905
[truncated: 91 more columns]
