# Supplementary material for: A data preprocessing strategy for metabolomics to reduce the mask effect in data analysis
Source: Front Mol Biosci. 2015 Feb 2;2:4. doi: 10.3389/fmolb.2015.00004 (PMC4428451; doi:10.3389/fmolb.2015.00004)
Supplement: Supplementary file 3 [file Table3.XLS]

## Sheet: Sheet1
	Sample001	Sample002	Sample003	Sample004	Sample005	Sample006	Sample007	Sample008	Sample009	Sample010	Sample011	Sample012	Sample013	Sample014	Sample015	Sample016	Sample017	Sample018	Sample019	Sample020	Sample021	Sample022	Sample023	Sample024	Sample025	Sample026	Sample027	Sample028	Sample029	Sample030	Sample031	Sample032	Sample033	Sample034	Sample035	Sample036	Sample037	Sample038	Sample039	Sample040
Var_001	13.8793	12.1456	13.352	13.3034	12.3712	14.5611	10.9311	12.9106	12.1283	13.651	12.2368	12.8744	11.7446	12.2062	12.5693	13.023	9.48412	14.5809	11.5294	13.0414	11.6772	13.8251	14.0476	14.0338	10.0342	12.5438	11.2263	13.0763	11.8336	13.6443	13.7689	11.7897	13.1032	11.3869	12.7173	10.0898	12.8364	13.1773	10.9381	12.1672
Var_002	15.201	22.2716	19.3167	18.8062	18.6463	20.9883	18.7115	19.6364	17.6177	19.9898	20.4559	17.749	21.1462	21.8367	21.4378	20.0236	18.7321	17.9326	18.9226	17.863	18.8467	19.7084	16.6726	21.443	18.8039	16.484	19.8389	19.5706	20.7786	17.5124	16.4214	18.4692	21.7934	17.6633	20.2122	20.2743	16.7632	16.9855	19.8819	18.214
Var_003	1e-06	1e-06	1e-06	1e-06	1e-06	1e-06	1e-06	1e-06	1e-06	1e-06	1e-06	1e-06	1e-06	1e-06	1e-06	1e-06	1e-06	1e-06	1e-06	1e-06	1e-06	1e-06	1e-06	1e-06	1e-06	1e-06	1e-06	1e-06	1e-06	1e-06	1e-06	1e-06	1e-06	1e-06	1e-06	1e-06	1e-06	1e-06	1e-06	1e-06
Var_004	13.1589	15.464	14.7994	15.1266	14.6923	10.6313	13.5978	17.0622	15.448	15.5357	15.507	12.74	18.1291	13.7172	15.8241	15.6223	15.3748	12.8445	14.3427	16.2361	14.4956	14.1795	11.9308	14.439	11.3741	16.2549	16.403	14.7197	15.3614	12.6476	15.0225	11.7008	14.617	16.974	14.3058	16.3061	12.896	16.8152	13.5496	13.9976
Var_005	11.4049	11.0867	11.1037	10.528	14.0575	10.0799	11.1532	10.7078	12.3837	12.5534	10.4507	10.7986	11.3582	12.3659	11.7742	12.7218	10.9818	11.1609	10.8179	11.5122	12.0937	9.90379	11.7769	12.3545	12.9606	13.4995	11.2027	10.8147	10.9221	11.6211	12.949	9.54774	10.9013	10.4554	10.503	11.0717	10.2095	10.6251	10.7613	10.9627
Var_006	3.35887	4.08938	3.60036	2.70154	3.85731	3.46964	3.44961	3.80183	2.97314	3.13603	3.74958	3.51029	2.61387	3.31236	3.55081	3.43098	2.88015	3.3594	3.89272	3.92049	3.19589	3.32938	3.49336	3.0116	3.64814	3.46512	3.23741	3.76372	2.57266	2.9783	3.94391	3.63335	3.77063	3.77107	2.70944	3.11365	3.25942	3.50479	3.67404	3.54477
Var_007	8.32112	8.5166	9.07545	8.41993	8.12458	7.29571	7.34798	8.53061	8.21275	6.29063	7.81451	8.162	7.86588	6.99926	6.20726	9.08603	6.63601	9.17054	8.87603	7.61109	7.33972	7.74278	8.00063	7.30347	7.12773	6.51753	7.65978	6.8649	7.66173	7.9036	7.24348	8.51472	8.68684	7.40113	7.48706	8.05958	8.24274	8.42997	9.72019	7.59222
Var_008	11.4265	12.2669	10.3241	11.2178	13.0565	10.4514	11.6699	12.6445	10.7898	11.5765	11.2806	13.351	13.7153	13.6236	13.303	10.6461	9.39794	11.3807	11.2075	12.1914	11.9019	11.9863	8.77641	12.7375	10.6418	15.7045	12.6632	12.2427	13.1135	10.6438	10.9873	11.5728	10.2472	11.3624	13.7131	13.5311	10.597	12.2964	11.5286	10.7941
Var_009	22.042	26.38	23.7618	25.6279	25.757	28.337	25.9097	23.9454	26.0368	32.9386	28.4052	22.7028	31.74	29.5512	27.0978	28.9546	31.4468	31.8986	22.6088	28.9748	24.8723	28.6357	23.6685	29.315	31.0889	30.9889	28.1092	26.7538	23.6341	25.9705	26.6399	26.4936	31.8119	18.2014	22.4732	29.2129	29.3043	29.2429	31.0787	29.7497
Var_010	24.8625	31.6191	22.3115	23.5191	20.4299	23.6621	26.8694	22.9547	24.777	26.6026	22.494	19.965	21.8261	24.4464	21.5359	25.1941	21.3835	26.0719	25.8977	23.1563	30.247	22.8267	21.0527	22.0131	23.0154	23.7258	26.0192	22.3202	24.434	24.5955	24.0852	27.1416	23.2855	21.8014	24.0876	17.5967	25.9977	24.6357	21.5467	22.7826
Var_011	2.99438	2.89269	2.95845	3.37949	3.71694	3.45255	3.00042	2.58036	3.36288	2.70337	3.71791	2.79073	3.27518	3.21616	3.46013	3.66956	2.67914	3.15385	2.77903	3.29515	3.37535	3.05382	3.34699	3.27254	2.61335	3.48833	2.95642	3.24993	3.74321	2.93035	3.32873	3.16889	3.19193	3.28076	3.23615	3.76212	2.847	3.13504	3.2953	3.25137
Var_012	29.3394	17.8061	25.2799	23.8346	29.0984	24.9644	25.6321	30.7125	25.4798	31.1858	25.9489	26.223	27.4845	29.215	28.4592	23.4059	28.8226	25.2396	23.5025	23.6316	26.4958	25.2423	26.5666	24.4903	23.0059	28.0431	27.9274	28.7893	28.286	22.329	20.6533	24.0755	26.629	27.9429	23.5829	20.0684	24.1034	21.9337	27.185	25.3794
Var_013	13.9024	13.0587	12.2315	10.8442	15.0567	13.3138	13.2369	12.8375	12.725	13.2866	14.54	14.5376	14.4418	11.781	14.5423	14.8636	13.3885	12.6621	12.9737	12.8534	13.9846	13.9643	14.4593	13.4098	13.1218	11.4987	12.8688	12.2389	12.5893	12.836	15.0372	13.6777	14.7745	13.1109	14.9344	13.5931	14.6627	14.078	12.5589	12.8621
Var_014	9.20454	10.7821	10.752	9.29667	8.82502	9.32141	11.3827	9.01604	10.0375	9.91524	10.2596	8.82671	10.7252	10.3182	9.9445	7.85673	10.4825	9.96812	11.7284	8.77683	11.2644	10.1641	11.025	9.57093	8.57289	9.62308	10.1295	10.7085	9.5074	10.2737	9.90141	9.21777	8.5916	9.15996	10.3844	9.56272	8.96462	9.63821	8.41936	9.66728
Var_015	14.2342	14.7152	11.0182	12.6261	13.8125	15.1058	12.9742	16.8304	13.7443	13.7937	13.4537	13.6971	13.3654	12.9193	13.5532	13.5398	13.3764	13.1843	11.0331	11.5885	12.862	14.0885	13.3719	13.2253	14.1532	15.165	12.4825	15.2903	10.6534	13.796	14.8632	13.7738	12.3161	12.4938	13.9445	12.5022	15.8516	12.6489	11.4972	10.6712
Var_016	9.43216	9.84696	7.56874	8.43275	8.56692	8.62888	8.1019	9.42833	8.44557	8.27857	9.11119	9.09856	8.52851	8.79447	8.82838	8.80554	7.35219	8.98862	9.96694	8.65574	8.19046	9.00831	7.97655	8.93549	9.4083	10.7793	8.70815	8.52122	9.9855	9.49157	8.61637	8.26813	6.96242	6.69373	9.62696	8.39425	9.10158	10.2183	9.98446	9.57491
Var_017	9.2514	7.66461	7.60804	8.7285	8.5936	9.73538	8.80533	10.8981	8.60482	9.21002	8.78321	8.61863	8.27493	8.40475	10.3794	9.21012	9.42183	8.25929	9.33842	8.36477	8.23386	8.26619	9.81443	11.8254	11.0421	8.66549	9.47317	9.586	8.85634	10.7588	7.90502	10.9976	10.0061	8.12834	9.94608	9.45834	7.94057	8.74082	8.45635	10.6103
Var_018	17.1144	18.3967	17.8166	16.8291	18.5589	16.6206	18.4222	18.0831	14.2277	19.9143	16.0144	17.4663	16.9626	17.1475	13.9599	14.8631	18.6403	20.5849	16.9908	17.5854	14.7855	19.056	19.7339	17.0848	16.5294	15.3127	17.978	18.1798	16.1382	16.3984	16.0403	18.6155	17.2965	16.5904	18.2928	15.9904	19.8526	18.0349	22.097	19.0772
Var_019	12.7013	17.1294	16.4514	18.2943	15.786	16.4859	17.2573	19.8969	14.7652	14.0503	16.598	18.514	17.6235	16.3257	17.8664	19.5094	17.5186	14.6773	15.6579	16.2197	14.7604	17.1436	13.5716	18.5588	14.4864	18.968	20.33	17.3717	16.1126	15.5043	16.8128	15.7701	18.0183	19.626	18.2773	18.2173	16.08	16.9102	16.733	16.6385
Var_020	18.856	13.2108	14.4098	19.9881	16.7505	14.421	14.8653	15.6631	21.1985	17.4573	16.526	14.3358	17.6615	14.6749	18.2586	17.7424	17.9546	17.3577	15.1632	16.0428	17.7224	14.6069	15.8466	18.4142	17.1676	21.4839	18.4479	19.9853	17.9741	15.0946	18.1632	17.6048	14.3013	16.3946	14.863	15.7498	18.6832	16.6767	15.4335	17.8511
Var_021	14.1124	13.6315	15.3623	12.0621	14.3741	13.5438	13.911	14.9722	13.373	15.1426	13.1675	15.7246	12.9324	11.6408	16.1996	14.6051	10.8828	13.497	14.7378	11.9407	14.1106	12.5582	14.2035	14.7353	13.2987	13.8479	15.1291	14.0183	13.3897	13.5868	14.2166	13.1411	13.0077	12.7374	12.1883	11.9343	10.8887	14.5291	10.6507	11.643
Var_022	3.83815	3.50155	4.07089	4.23582	4.61285	3.61135	4.80679	4.24673	3.23154	3.85414	3.81082	3.96007	3.62074	3.56784	3.54815	4.36393	4.11938	4.60655	3.9951	4.79362	4.19176	3.9425	3.85866	4.04724	3.64531	3.85595	3.96671	4.27152	4.17379	3.7197	4.00548	4.29373	3.96933	4.02389	4.28061	4.0501	4.46575	3.82905	3.80688	3.38996
Var_023	14.0595	13.7785	14.1142	12.6293	14.0836	10.4786	12.309	15.0163	14.73	15.7627	14.6233	12.7533	12.2362	11.1053	12.4333	12.8229	14.9211	11.2026	12.7425	12.175	12.1419	14.9347	14.9651	12.8442	14.3675	12.7806	14.6331	14.5518	12.8349	14.4673	14.863	11.5038	13.316	13.128	12.2708	13.1536	12.9671	13.6172	15.7531	12.3274
Var_024	19.1793	18.2574	17.6717	17.1149	16.5478	17.7344	18.443	15.84	21.1442	18.0562	22.4166	18.6557	19.1137	21.1542	15.5987	16.9534	20.0476	17.5479	21.8424	17.4305	14.6414	18.2483	17.3645	17.8409	21.0595	19.1854	17.4682	15.2546	14.1941	19.5279	18.9122	18.2425	18.1942	20.3617	18.246	17.32	16.725	21.3766	15.5946	16.7853
Var_025	12.4543	10.8881	13.6131	12.7528	11.5865	11.706	11.3774	9.39903	9.80952	14.5612	11.4927	11.5162	10.6655	13.2292	12.8422	12.8651	11.2341	13.1218	11.5097	11.914	13.447	10.2971	12.5813	8.88451	14.2848	14.7967	12.0642	10.3462	11.3572	12.0495	11.7001	11.7655	11.3934	10.6659	11.3342	10.2183	11.5647	13.3751	12.5807	12.251
Var_026	15.0082	13.2963	17.068	16.6676	14.2096	16.9904	15.215	17.3389	13.4347	16.2679	15.4349	14.6266	16.7418	14.3587	16.277	16.694	14.4025	15.5279	15.0148	11.2079	15.9844	16.6223	16.618	13.7636	16.7827	14.2503	13.0071	15.1718	16.5464	13.7767	16.7685	13.6308	14.7234	17.3577	17.2243	13.2781	17.1899	18.0039	13.483	14.4407
Var_027	13.2551	16.5032	14.3913	12.9215	13.2815	13.3975	15.9101	12.7137	12.5433	13.0549	16.0238	11.63	14.8284	14.4091	16.6467	13.2061	13.1842	13.5336	13.5809	12.7188	13.1154	11.4932	14.8249	11.3825	11.9599	14.5375	13.2284	10.0723	15.0093	13.992	13.7617	10.5048	12.1007	10.8329	12.6813	14.4829	13.5261	13.7832	13.8768	13.4925
Var_028	8.1474	8.73286	9.97598	8.41528	8.9975	10.1779	7.02492	8.23509	10.0736	8.02258	7.93033	8.13453	9.05182	8.78355	7.41549	8.42352	7.94026	8.68248	7.26941	8.10433	8.85105	7.61728	8.76348	7.94816	7.98564	8.38827	10.4254	7.0343	8.57999	9.02576	8.49223	8.38209	7.54967	8.3541	9.09169	7.42006	8.29319	7.94251	9.66184	9.35666
Var_029	11.3898	12.4617	11.1237	11.9322	12.5183	10.6854	12.634	10.5295	12.222	12.2668	12.3698	10.1003	12.2793	9.22433	9.58871	10.3638	11.4435	10.8515	12.3413	12.1895	12.5564	11.1524	11.7924	12.4475	10.6933	11.4276	12.1017	11.4189	13.0722	13.4308	13.087	10.8058	12.7606	11.3378	10.9368	12.3783	12.2024	13.3478	12.8702	12.9594
Var_030	5.65938	5.39857	5.28397	6.11755	5.9213	5.5152	5.69409	5.44512	6.44372	6.18837	6.7947	5.08546	5.21951	5.23588	6.73115	5.90304	6.38564	5.50228	6.14089	5.7661	6.1745	6.20034	5.78713	6.42767	4.47182	5.98532	4.79731	6.72635	6.45709	5.32746	5.77039	4.87389	6.80794	6.78874	6.56651	5.59445	5.324	5.78638	4.82662	5.55584
Var_031	17.4175	12.9234	15.9638	15.1454	14.6157	13.3127	15.039	17.3882	15.6621	14.3247	14.3346	14.9809	15.8689	15.0335	13.4631	13.9024	13.7315	14.9877	14.5082	14.5254	15.4735	15.2291	15.0241	17.8856	17.9673	15.0596	17.2144	14.1112	13.2904	12.5004	12.7798	16.277	14.4555	13.523	11.7508	11.6276	13.1499	15.3695	14.2373	12.3809
Var_032	3.97476	4.61065	3.53576	4.97059	4.03138	3.54448	3.89793	3.95297	3.93187	4.33794	3.82812	4.14932	4.47375	4.4576	5.0275	3.8914	4.31881	4.28751	3.28943	4.84727	4.70926	4.34367	3.82775	4.34531	4.46846	3.21303	4.23251	3.87092	5.20252	4.2683	4.05746	4.5494	4.48307	4.24752	3.84538	4.2957	4.66765	4.53724	4.19591	4.25329
Var_033	4.49523	4.54887	4.57559	5.24315	4.9341	4.44063	5.35257	5.40965	5.07976	5.16319	4.71738	5.08836	4.28875	4.84324	4.85365	3.827	4.76427	4.73333	4.79756	4.49829	5.16044	4.93564	4.23807	4.70956	4.57918	5.13678	4.19917	3.84008	4.98154	5.10435	4.8995	4.37339	4.42634	4.36078	4.66136	4.26066	4.65567	2.99493	4.71532	5.36016
Var_034	5.90436	5.8205	5.62547	6.79001	5.58158	6.74742	6.45151	4.74185	6.05807	5.99807	5.27357	6.17807	5.22698	5.53112	6.09156	6.07231	6.67254	6.63567	5.83567	6.67744	6.63787	5.07542	5.67243	5.83088	7.03324	5.32633	5.3303	7.37071	5.29674	6.77771	5.09885	5.54122	6.48446	6.0133	7.36813	6.58272	5.64961	8.35523	6.19935	5.72624
Var_035	1e-06	1e-06	1e-06	1e-06	1e-06	1e-06	1e-06	1e-06	1e-06	1e-06	1e-06	1e-06	1e-06	1e-06	1e-06	1e-06	1e-06	1e-06	1e-06	1e-06	1e-06	1e-06	1e-06	1e-06	1e-06	1e-06	1e-06	1e-06	1e-06	1e-06	1e-06	1e-06	1e-06	1e-06	1e-06	1e-06	1e-06	1e-06	1e-06	1e-06
Var_036	19.0223	15.8316	16.2393	17.6993	15.5644	19.1777	18.3933	21.9702	15.6035	15.7092	13.6538	16.2524	15.4712	18.2613	13.6577	17.3829	14.8713	15.9809	16.4417	14.2644	18.256	18.5607	15.902	16.1824	19.5286	16.3104	17.1223	19.0102	18.2629	16.6218	19.795	15.5399	16.1951	17.0738	18.1557	17.9669	19.3468	16.9189	15.9743	17.4342
Var_037	10.5773	12.691	11.5566	11.7737	13.4905	12.1356	12.1681	11.0576	10.8385	13.5228	12.4396	11.1889	11.5614	10.6596	10.6461	10.9122	12.137	14.744	12.392	11.534	11.2415	10.4561	12.3841	10.9132	11.9221	10.8273	10.5739	9.86349	10.6338	13.7762	12.0865	11.2002	11.967	12.1137	13.2181	11.7236	11.4708	11.8043	13.1936	13.236
Var_038	6.41456	6.26055	5.43973	5.70389	6.56605	5.57155	6.52036	5.89236	6.51491	5.79592	6.5616	6.68725	5.25512	6.35414	5.30607	5.11038	6.55453	6.55924	6.11661	6.47085	6.17506	6.83341	6.73171	6.67291	6.64076	6.39626	6.78227	6.37459	5.78042	5.12895	4.76515	6.17087	6.76998	6.3206	7.28612	5.88742	6.04967	6.75256	6.34945	6.26519
Var_039	19.1925	16.9028	17.748	17.2159	18.1536	16.4186	20.5507	16.3634	14.2506	15.6215	17.2052	14.7761	16.6365	17.8118	16.9798	15.0539	17.3572	16.7424	19.608	14.0204	19.2325	21.0028	16.8373	15.0109	12.2696	17.3054	15.9129	14.0996	18.9933	17.6516	19.4959	17.6847	15.2043	16.3548	16.3246	17.5312	16.7095	17.1286	15.9866	16.6544
Var_040	1.43494	1.59015	1.38746	1.47774	1.43024	1.70775	1.01681	1.22012	1.72464	1.2457	1.47638	1.33829	1.41595	1.38068	1.16743	1.69061	1.26021	1.51982	1.39035	1.36467	1.36754	1.43228	1.31182	1.47036	1.27439	1.57802	1.28553	1.72608	1.35705	1.27623	1.40919	1.23351	1.09957	1.39315	1.45162	0.937983	1.38981	1.66446	1.68641	1.61042
Var_041	9.43629	10.2899	10.7308	9.25723	8.98491	11.1998	9.70743	11.5481	8.04974	10.0332	7.84573	10.0272	9.84751	9.37837	9.46604	8.45358	6.77339	11.6006	9.22292	9.42434	8.76677	8.96472	9.19132	9.7991	8.6299	9.96736	9.99206	9.91804	8.97502	10.6393	8.57615	9.87334	8.76699	9.90098	8.84847	8.67511	9.29861	10.481	9.88714	9.65079
Var_042	10.0497	9.43933	8.91628	8.03221	8.50884	8.58516	7.99327	7.39351	7.7232	8.2095	7.58118	9.09847	7.9339	10.8109	8.91163	9.94421	8.6698	8.75277	8.33529	9.2626	7.55731	8.81514	10.1471	8.33798	8.46372	8.4271	8.7577	9.80771	7.91345	9.73227	9.54278	11.3725	9.1968	7.25887	8.22865	9.36085	9.29671	10.1179	9.80537	7.66799
Var_043	12.3684	10.3342	11.3994	10.7569	11.3619	12.9061	12.7358	10.3067	9.89617	13.0566	10.3554	11.6922	9.52328	12.8912	12.4976	11.8094	11.2135	13.8128	12.5751	12.0116	11.4128	10.5247	9.12332	11.4197	12.591	11.9833	10.391	11.8087	11.4556	12.0274	10.3302	12.7272	12.5493	10.9625	10.9203	12.8834	11.3423	12.2165	10.1604	10.1333
Var_044	12.6682	12.187	10.3495	10.7999	9.82661	11.8587	9.43411	11.8108	10.0418	12.1857	11.6005	11.8746	11.5627	10.9214	10.3419	13.4383	12.1183	12.7475	10.5504	11.7061	13.1937	12.1834	11.3621	12.0954	11.3029	9.36531	11.6249	12.9414	11.6795	11.3326	13.0407	11.215	12.4685	12.1196	10.3705	10.36	12.7923	12.4328	13.5784	9.63009
Var_045	6.2466	5.45987	5.72908	5.20307	5.8943	5.93264	5.71607	5.75191	5.75773	5.24203	5.51309	5.87865	5.97811	5.44576	6.10755	6.25567	6.17641	6.98897	5.37773	5.50155	5.26844	5.98649	5.79667	5.46283	5.44379	5.01459	6.51358	5.71975	5.11098	6.11298	6.76484	4.67102	5.37028	4.8186	5.58115	7.11124	5.21138	6.73145	5.19824	5.6324
Var_046	9.35568	11.6818	9.37859	9.39394	9.85679	10.291	10.5003	10.803	11.1847	9.65439	9.90534	10.5538	11.8866	9.90663	7.62627	11.8797	9.73853	9.78823	10.4989	9.46799	11.6098	9.83718	9.16089	8.69059	9.99252	10.2211	9.19577	8.66588	9.49611	11.3105	10.0257	9.64786	10.1584	11.4514	10.0254	9.14076	12.5203	10.7964	10.6375	10.0294
Var_047	8.88089	8.74665	9.66131	8.63945	8.20597	9.56896	9.63779	9.65691	7.79961	8.22572	9.74935	8.81196	8.85689	9.11908	11.4889	7.31748	7.42686	8.38117	11.843	8.54215	9.82172	8.1888	8.03431	9.2149	8.80898	10.2036	10.4357	8.62783	8.11096	9.61072	9.73683	8.77493	9.45627	9.37451	8.47666	9.74157	10.0154	8.00199	9.55514	9.28042
Var_048	13.4944	14.1005	14.3811	12.4319	13.2038	13.2454	13.8857	13.6351	13.2354	10.6668	12.495	14.5284	12.0981	14.0112	11.4632	14.3149	13.5028	10.7732	12.6365	12.7877	13.4661	10.4324	13.9822	14.3954	13.024	10.3516	12.4694	14.5196	12.8297	12.9876	11.5781	13.7427	12.3814	12.7509	13.9836	13.5884	13.8466	12.1227	11.0991	14.038
Var_049	12.4308	13.9526	15.9317	16.5388	13.0097	15.3316	15.0087	12.5524	15.3459	14.8966	13.1462	15.4354	17.7756	15.5216	12.7868	14.5715	12.2825	14.6079	15.3053	16.3106	15.7541	16.7839	18.1046	14.392	16.7452	15.9919	17.0841	14.0558	14.7425	15.6151	13.6978	17.38	15.629	14.8389	15.4125	13.6911	16.6499	15.1596	16.0915	16.2759
Var_050	15.7054	15.9605	15.1437	17.319	13.7813	14.7996	15.2253	15.129	17.5433	19.909	16.3793	14.7329	14.2765	16.2937	16.0861	15.4047	13.5212	15.4285	16.0641	14.5634	15.3529	15.1494	13.7056	14.3613	15.0571	14.5531	14.6852	15.6096	17.4071	17.0792	15.6556	13.994	16.2894	17.2716	13.951	14.5467	12.5914	16.2799	15.8778	13.1461
Var_051	4.65494	4.52068	4.98694	5.57553	4.97836	5.34755	5.70404	5.8167	5.24545	5.76413	5.81328	5.71727	6.26487	4.80742	5.93374	5.26615	5.3239	5.33332	5.00141	4.66713	5.43174	4.66935	5.9878	5.10631	5.80278	5.69116	5.89632	5.31627	5.68074	4.84313	5.30308	5.59253	4.70703	4.22209	5.88156	5.67617	6.52429	6.43337	6.6336	5.66356
Var_052	10.3336	10.41	10.3315	11.8479	10.0198	10.6396	8.82475	10.1398	9.83423	10.012	9.56292	9.89883	10.1976	10.4517	11.3642	11.4499	10.435	12.1682	10.3534	9.76364	11.7554	11.2836	11.0052	9.78627	13.3673	9.85719	10.1537	10.7941	9.80529	10.478	10.2561	10.7763	8.44908	8.53888	11.2913	11.7773	11.4344	11.5997	10.9706	9.66297
Var_053	4.00904	4.19873	3.76731	4.10254	4.39704	3.52114	4.18492	3.67117	4.10868	3.50824	3.81049	3.73162	4.0605	4.41923	2.57093	3.93562	3.25641	3.73735	4.05161	3.9571	4.16253	3.06718	4.3372	4.18744	5.18673	3.56135	4.43233	3.14071	3.81384	3.32647	4.00831	3.7644	3.73435	4.2002	4.3356	3.78263	4.30299	4.25875	3.94809	3.87788
Var_054	5.04627	4.16565	4.51353	3.58823	4.9995	4.53813	4.66585	4.20927	4.17215	4.77379	4.10994	4.33531	4.69936	4.1205	4.74958	4.54982	4.54507	3.88871	4.3041	4.95392	3.82933	4.37789	3.63738	5.28385	4.68939	3.59575	4.52873	4.25047	4.01357	4.79013	4.02742	5.1808	3.82	5.19794	4.48047	4.62992	4.22024	4.07732	5.22972	4.0332
Var_055	9.68258	9.4021	9.39432	10.0261	8.0632	9.44189	9.47836	11.7434	8.28567	9.21591	9.85089	11.4631	9.28149	11.1463	10.15	10.4691	8.42179	10.2419	10.3211	10.497	9.26776	9.62161	10.0899	8.84382	10.5705	9.5829	9.98628	8.80619	9.01725	9.82701	8.23902	8.80074	8.71824	8.98811	10.8393	11.0136	10.7801	9.61904	10.6443	10.5339
Var_056	15.8574	18.9393	20.8135	14.4442	17.8002	15.4863	23.1234	19.1164	20.5554	16.8019	16.6032	17.4468	19.2428	16.2861	17.5106	17.2461	16.5694	17.6888	19.7238	18.3899	17.95	19.7238	17.3175	15.8069	19.4017	15.9232	20.7307	18.4578	17.7852	19.2126	19.1154	14.9164	18.5132	15.1747	17.8326	16.3771	16.7026	18.9313	17.9458	19.6309
Var_057	6.06348	5.87534	6.5146	6.19505	7.46877	5.4879	4.9076	6.71486	6.32871	5.49273	6.10705	7.12405	7.00648	5.73227	5.20812	6.02109	5.69501	5.98632	6.28121	6.28696	6.66529	5.97535	6.03816	7.09567	6.2388	5.80055	7.11086	5.72743	6.14266	6.98912	7.17003	5.47533	5.76614	5.32715	7.61446	5.65001	5.90585	5.26838	6.16761	6.58744
Var_058	14.2501	11.8616	11.596	13.8527	9.95851	9.94291	11.607	10.9795	10.7131	11.1734	10.9538	11.6537	11.2399	11.2165	12.7487	11.0997	11.3559	11.9392	10.9388	11.5485	12.0368	12.1955	10.61	9.49081	9.94072	12.3966	12.4365	10.5606	10.6513	11.5704	12.9732	12.7163	13.0227	10.7758	12.2981	11.7678	13.1701	12.2155	12.5293	11.3168
Var_059	9.47403	9.2617	8.55743	7.75531	9.40156	7.29572	9.27606	10.4639	7.80542	9.13771	9.63541	8.19576	8.36406	7.551	9.64544	9.39493	10.2172	8.76098	9.80348	9.143	7.71688	8.49715	8.40686	8.86576	8.23078	9.1086	9.00765	8.01337	7.53221	9.79094	9.50459	8.80773	7.78145	10.0912	8.47409	8.64824	8.97478	9.85737	7.74408	7.52546
Var_060	14.3976	15.1902	15.9321	14.6988	16.4673	19.5941	15.9004	13.1655	18.7306	17.7651	16.0304	15.9346	14.2208	15.4401	16.1169	15.751	16.0474	13.2334	16.1818	15.1247	19.1522	12.3693	16.894	16.7755	13.2988	16.0085	15.7621	16.4517	15.8113	15.805	16.5948	13.5744	15.2158	13.6231	15.3457	16.4679	18.7517	14.5669	18.1915	16.6612
Var_061	4.50396	4.21468	4.72927	4.03995	4.47755	4.26761	4.39164	4.41334	5.19717	4.10623	4.62449	4.08812	3.76772	4.60792	4.02559	4.93918	5.33454	4.32116	4.16994	4.50868	4.94509	4.167	3.87251	5.09136	4.15086	4.08203	4.31702	4.21989	3.62003	4.21481	5.39774	5.55594	4.99469	4.39022	4.56546	3.86176	3.82825	4.49308	5.1303	4.98636
Var_062	9.99162	10.9325	10.4038	10.6949	11.286	9.82365	10.0311	9.37214	9.79179	10.5801	10.4748	9.52128	10.6307	9.42181	11.5438	10.2515	8.99278	8.9978	10.0902	9.0587	7.68843	9.52131	10.4759	9.91847	9.72354	9.75557	10.5715	11.1602	11.6685	10.1873	10.2989	10.4194	8.16241	8.60668	8.83708	10.9956	9.64851	10.3435	9.6524	9.40904
Var_063	14.5348	12.1809	14.5139	10.4502	11.4472	13.6713	12.6097	12.4401	10.1867	11.9503	13.3995	13.3215	15.0916	14.0967	12.0563	13.9527	14.9289	12.9284	12.3275	9.65262	12.5404	13.1009	13.807	13.0065	12.0925	11.0989	13.6769	13.0102	12.774	14.4793	13.7923	10.7973	14.4921	14.7848	14.1789	13.2611	9.39209	13.7245	14.2445	13.1579
Var_064	13.2988	15.1547	16.5043	14.9982	17.2381	17.6092	16.3167	12.1378	14.74	14.4945	14.3194	15.1047	14.3185	14.2959	13.8647	14.5626	14.386	18.3891	14.0715	13.3802	14.862	13.436	15.7579	15.6332	15.4252	16.1984	15.3275	14.8407	14.7852	15.0174	15.5348	12.4574	15.4441	15.3451	16.7592	16.2137	13.7885	14.9289	17.215	17.2879
Var_065	17.4298	16.0149	18.4019	16.5291	16.3818	17.9251	13.816	18.5492	19.123	18.1803	16.2418	16.6941	18.1659	17.2887	20.0634	17.5866	18.2485	18.0382	19.8089	16.9002	19.8691	16.8292	16.3927	18.2021	17.5521	19.4718	17.1864	15.3448	18.2579	18.0159	19.1721	17.9561	16.909	19.4923	19.7995	16.1968	16.5204	18.4887	17.1984	16.4441
Var_066	8.97028	7.77864	10.2446	12.5008	12.4256	10.719	10.7173	11.5445	11.5576	10.5892	8.24743	10.6739	10.68	12.1985	11.3735	11.3542	10.348	11.3382	10.2415	11.5204	11.8999	8.78899	10.4436	8.61658	9.67758	9.33644	11.8141	9.81414	8.20769	9.00839	9.99016	10.6119	11.246	10.9109	9.62161	11.0384	11.1294	10.0542	9.74085	9.36134
Var_067	2.62341	2.34254	2.55373	2.8919	2.00252	2.28864	2.83184	2.42771	2.69335	2.38058	2.78529	2.9395	2.53841	2.66517	2.34751	2.10826	2.69804	2.04308	2.38447	2.43466	2.55742	2.84529	2.64478	2.59672	2.3977	3.10162	2.67017	2.65441	2.85958	2.26149	2.30003	2.37055	2.64114	2.19926	2.58039	2.27826	3.10114	2.90509	2.78013	2.63579
Var_068	7.4474	6.09665	5.79956	6.55958	7.06122	6.25058	6.57947	6.63089	6.84655	6.48982	5.95139	6.02799	5.79351	5.70558	7.046	6.41534	5.48275	5.81161	7.37238	7.41252	6.3615	5.27131	6.61255	7.15356	5.912	7.14901	6.52671	6.08732	6.99629	6.41547	6.11486	6.031	5.74774	6.42588	6.10138	6.06514	6.93272	6.08319	6.43321	6.59775
Var_069	4.65883	4.19497	4.8427	5.27466	4.42546	4.8942	4.86125	5.11266	4.37843	5.38454	4.00133	4.5785	5.32632	4.50915	4.75622	5.59111	4.53796	3.67111	4.78732	3.94615	4.70026	5.43372	4.26712	4.97752	5.26681	4.94892	4.01183	4.02598	5.06069	5.2177	4.74583	4.38703	4.58831	4.35559	3.61447	5.23282	4.84995	4.76329	5.53774	4.81913
Var_070	18.803	19.9858	23.6149	22.7477	18.2868	27.163	25.9155	19.9737	21.8157	23.5013	23.7895	23.9119	22.3194	22.0531	27.8296	25.4216	21.2789	20.5343	22.3021	20.5251	24.4936	24.2703	24.2612	19.9803	23.1846	24.7106	21.665	18.0765	24.9814	23.5434	22.1666	25.9583	24.0836	22.1	18.1125	24.1351	21.2586	21.7972	24.736	26.6873
Var_071	6.65557	6.09974	7.007	7.04177	6.65413	7.29319	7.19994	6.94772	6.60012	7.09868	6.2774	5.47121	7.09619	7.78276	8.436	6.23484	6.07576	7.02022	7.30599	5.8176	6.18799	6.91523	7.46904	7.97512	6.86163	6.67959	6.10808	6.82881	7.28405	7.63891	6.23116	5.92563	8.2076	6.44921	5.58405	7.81619	6.89037	5.97939	6.833	7.72509
Var_072	11.3826	14.344	13.4927	15.6663	13.7459	15.2207	13.1302	14.916	14.7991	14.4396	12.4156	14.3835	14.3245	13.1482	14.4418	12.3471	11.2482	14.7497	14.4088	14.9518	13.1482	13.6861	10.5853	11.8919	14.5308	14.3586	17.4824	12.249	11.3894	15.1895	14.3611	16.8859	12.0748	15.6524	12.1257	15.4709	13.0896	14.4434	15.1752	15.0033
Var_073	9.48251	9.62157	8.60628	7.57595	7.8626	7.64186	8.29246	9.69968	7.88848	6.86981	8.46253	9.40254	9.02802	7.95764	9.58853	9.1875	9.18482	7.98898	10.4712	8.1885	9.75083	8.30396	8.42191	9.96381	9.31823	7.0422	8.50191	10.6591	8.67912	10.2575	9.92637	8.79214	8.87132	10.5119	9.52958	9.71658	9.98368	9.33646	8.5215	9.59188
Var_074	16.2516	13.8425	14.0001	12.9103	14.3826	16.0781	14.1837	13.4735	15.8943	13.408	14.6665	14.5471	13.0273	16.2354	18.7284	15.2885	14.8952	14.9571	14.4153	17.1171	15.2946	14.2321	13.0452	14.0241	12.9086	13.9339	15.8342	13.3009	15.6769	14.5558	14.6696	13.3529	14.0047	14.6722	11.7869	13.1951	12.8548	15.8928	13.8887	15.075
Var_075	6.57548	6.77991	6.1306	5.45154	4.56183	6.54717	5.54638	6.34065	6.79689	5.95623	6.01028	6.31365	5.11018	6.53257	6.66288	6.03472	5.39184	5.68498	6.45457	5.66996	5.90602	6.34912	6.30371	6.33116	5.09671	6.88182	7.33265	6.85226	6.61805	5.67201	5.99212	6.39491	5.24616	7.0969	6.16452	5.93886	6.81566	6.52615	6.95006	6.1138
Var_076	3.23539	2.98171	3.03123	2.69296	3.17293	2.89066	2.70175	2.80854	2.53871	2.96375	3.1269	3.0353	3.39873	2.31172	3.14112	3.23447	2.61313	3.04491	3.32885	2.28499	3.09162	3.18205	3.46511	2.88921	3.25223	2.69934	3.23789	3.11659	2.72015	2.93905	2.72342	2.89031	3.25176	2.64274	3.46608	3.32147	2.79935	3.70134	3.16809	2.91994
Var_077	3.59315	2.86698	2.98506	2.7693	2.77018	3.18622	2.73565	3.2679	3.00622	3.08499	2.8602	3.10004	3.04705	2.98058	2.99026	2.46776	3.54522	3.22571	3.0868	3.56076	3.2057	2.91856	2.81448	2.68733	2.93996	2.76404	2.79732	2.88868	2.86939	2.85554	2.8467	2.95059	3.04558	2.87924	2.58738	3.30041	2.94154	3.05957	3.06764	3.03135
Var_078	12.1823	9.48779	12.4405	13.5378	11.9691	12.0214	13.8732	11.8159	13.1772	12.3607	13.3566	11.7068	10.7417	13.7714	12.1132	13.1305	14.2747	12.4032	10.6306	14.7887	8.76344	14.005	14.3415	12.6263	11.4568	13.0033	13.3152	12.7532	11.7493	12.7188	8.64229	12.4889	12.2501	12.132	8.82465	10.4603	11.7585	12.0913	14.0877	11.7059
Var_079	8.20305	8.86802	9.7119	9.04472	9.84689	9.15521	10.823	8.64317	8.20129	7.31649	10.049	10.1834	9.69607	9.09727	8.48469	9.44213	8.93687	7.5194	6.84597	8.16492	10.6306	9.1944	9.1896	7.97825	8.91832	8.71648	7.24593	7.99478	8.654	10.3654	9.34901	9.17287	9.15561	8.0961	9.67952	11.151	9.51897	8.96542	9.40502	10.3691
Var_080	9.78462	9.52902	8.19603	8.86474	8.62284	8.12579	9.54891	7.89384	10.0195	8.23968	9.24503	8.34086	8.80779	7.85707	9.10815	9.45642	9.0871	7.80265	9.82569	9.98823	8.35246	8.93168	10.0711	7.89211	8.29853	8.59855	8.68161	8.15814	10.4572	8.81432	7.24376	7.82926	9.7634	7.81921	8.036	9.70218	8.96068	8.62401	7.96378	10.0876
Var_081	19.4714	19.4841	13.3704	18.822	16.6499	12.7504	16.2567	14.5135	18.3859	16.0448	15.7228	15.1776	17.6075	18.896	16.4986	18.782	17.5651	17.8723	15.4163	18.7314	20.7579	17.1217	16.0218	15.0269	16.9003	17.9688	17.3431	13.7682	17.1368	16.2042	16.1016	17.4069	15.7154	20.2537	18.5636	20.0931	18.2361	18.597	17.0389	16.0643
Var_082	10.3556	11.3661	12.8372	10.7162	10.0333	12.5528	12.4456	12.2088	11.3019	9.21171	10.2765	12.963	12.6939	9.9572	13.0447	10.4392	12.3934	10.402	11.9892	11.3215	10.9955	9.53158	10.6467	11.3944	12.0795	9.27832	12.9127	11.1784	11.6851	12.8991	10.244	11.9332	10.6712	9.53248	11.2338	9.22437	12.431	11.8389	9.97612	10.9718
Var_083	10.0755	12.5844	9.45346	12.5924	13.8774	9.78573	12.1135	10.4735	11.0096	10.4109	10.6715	10.3886	10.3108	11.6469	10.5743	11.612	10.5514	10.66	12.1387	11.679	12.0831	12.1086	7.16113	9.85549	12.3504	12.1642	12.9897	12.1705	10.3937	11.4198	11.2813	10.932	10.5831	9.4357	11.1261	9.84148	12.7452	10.7423	10.2535	11.5033
Var_084	17.8712	15.7487	16.9842	17.797	20.3532	19.3322	19.3613	16.7231	15.819	19.5697	20.361	19.1051	16.813	18.9538	18.4864	17.0865	15.3052	20.227	19.2574	19.7754	17.5834	17.1318	19.0224	15.3852	17.7364	18.479	18.229	17.0742	17.6917	16.7189	17.2868	19.6776	17.0333	16.4079	16.2255	12.7726	19.599	16.2138	18.9212	16.7924
Var_085	6.88611	5.80473	7.27861	6.50455	5.69052	6.31559	5.16839	6.35889	5.8763	4.42717	5.662	5.89694	5.19733	5.54701	5.71915	5.36722	4.38397	6.20519	6.3714	5.87738	4.97352	5.41937	5.94443	7.08424	6.3079	6.07767	6.13415	6.25172	5.97901	4.63672	5.82145	5.65559	4.80584	5.7578	6.57993	6.44988	6.06314	6.54778	5.48745	5.7875
Var_086	13.6944	16.0145	12.116	15.4173	16.5878	15.0855	14.0521	12.5931	12.2283	14.2116	14.3748	15.2213	15.9151	12.639	14.9763	11.5453	13.7248	12.3918	12.9881	12.2025	14.6615	16.2109	13.1967	13.1865	15.6866	12.0208	13.8415	11.9886	14.1124	13.132	12.5352	12.0813	13.6231	14.0182	16.0505	12.3548	13.0569	13.5715	11.732	15.3674
Var_087	14.3441	14.8503	14.3747	14.3837	17.4993	14.7392	13.2276	13.9962	15.8991	14.5523	13.1726	11.7163	13.4529	15.1519	14.3814	14.936	12.6746	16.6481	15.7241	15.1011	14.9115	14.5369	14.5218	13.5891	14.5212	15.2777	14.0363	13.6655	14.3541	12.2698	15.3979	15.8919	14.1217	16.2303	14.9718	14.6747	15.2046	15.4061	14.8047	16.1752
Var_088	7.89348	8.78658	8.06748	9.92699	8.96169	9.61261	8.37665	7.06728	9.34053	7.71607	9.16783	9.76383	8.84109	8.45129	9.12535	7.95901	7.47021	8.78646	7.84609	9.06874	8.34726	8.32579	9.97846	7.99916	10.6699	8.39459	7.06044	8.90486	9.64904	8.74329	7.0872	10.0614	8.98632	9.29169	8.73894	10.0996	8.78829	8.87536	9.07694	9.15086
Var_089	11.1354	11.8122	11.1412	11.7028	12.9252	10.1088	9.03515	10.8333	9.25718	12.1774	11.2574	9.89489	10.6693	12.521	11.3025	11.7701	11.1196	10.1447	12.7542	11.9987	10.7627	11.1233	10.302	8.91395	11.1104	10.4639	12.1747	12.0065	10.4085	12.0586	11.6125	10.8294	11.6093	11.1254	9.58995	10.6409	11.4024	10.053	11.2098	10.5492
Var_090	3.93164	3.17899	4.07679	3.8387	4.2608	5.07939	3.95528	5.03289	4.53326	4.52341	3.99725	4.88641	4.36625	3.94941	3.8562	3.64855	4.61595	4.65812	4.60632	3.51255	4.6123	4.12921	4.30785	4.72012	3.18126	4.0131	3.48572	4.62575	3.93681	3.66694	5.0012	4.18775	3.52229	3.84979	4.60044	3.32562	3.132	4.62107	4.78905	4.56022
Var_091	3.36836	4.1124	4.27895	4.35095	3.86048	4.10151	4.04264	4.89016	3.78312	3.5798	3.70917	3.52448	3.51428	4.19403	4.66452	4.71145	3.57208	4.04666	4.71567	4.86962	4.95775	4.15649	4.65687	4.90158	4.01651	4.85438	3.84449	4.48101	4.69176	3.79164	3.71197	3.71575	4.33445	4.58271	4.63595	4.09713	4.91914	4.64691	4.09133	4.01703
Var_092	12.5282	11.6836	12.7401	11.8689	9.85067	11.0764	10.8534	10.6082	10.4674	12.2726	10.6866	10.78	9.7951	10.5831	11.1009	11.6041	10.768	10.814	11.2099	12.0344	11.0244	10.9896	11.4601	11.152	9.41716	11.1588	11.2431	10.7353	8.50447	10.8611	11.2361	11.0923	10.9717	11.689	9.09988	11.0866	11.9114	9.01445	10.5975	11.3081
Var_093	14.4279	13.7233	13.8455	11.8232	15.0738	15.3042	14.5317	11.947	12.959	13.9225	13.9677	12.8112	13.961	17.0179	15.2926	12.704	14.5004	15.4352	13.0001	12.081	14.9648	14.2977	14.8388	13.3105	13.2027	14.6652	13.8038	13.6963	13.4478	13.2314	16.2036	15.4133	11.6587	14.8478	10.8832	13.9943	14.5269	12.1845	15.3363	10.9971
Var_094	25.1482	26.1383	25.9365	27.6959	26.5325	29.208	26.1851	24.6625	23.9922	25.9687	23.3389	25.9398	23.655	20.7944	21.666	26.3857	22.0815	23.9348	22.1603	26.0217	23.6038	24.8683	21.7264	20.3931	24.139	23.222	21.7173	24.7943	24.443	21.7594	26.8849	19.1705	19.5928	24.2001	24.2446	23.0661	22.2724	24.5702	21.4716	22.475
Var_095	5.09121	7.53848	6.79202	6.00744	7.0304	5.87622	6.63118	6.17438	5.96315	7.09105	6.3647	5.73853	6.01268	6.72017	6.39366	6.86207	6.90588	6.39744	6.78307	6.28245	8.55	6.41168	6.73498	6.89238	6.57168	6.05821	6.50211	5.88507	6.99912	6.12088	6.85626	5.46813	5.77187	6.27622	6.85888	6.7339	5.83791	6.08225	6.09385	6.09731
Var_096	10.1437	9.32783	11.4086	9.37626	9.92003	11.8468	12.6373	10.8108	12.6752	10.8173	10.0764	10.1286	10.7809	10.2182	10.1866	10.1553	12.0497	11.9767	10.0194	9.56161	11.356	11.2638	10.8322	11.3168	11.7743	12.7716	10.4219	10.6944	11.2982	9.3753	10.8374	11.9332	12.3509	10.1266	12.2667	12.0446	11.8753	10.0668	11.2009	10.6098
Var_097	9.97724	11.288	8.92524	10.3003	7.74207	9.49087	10.146	6.31412	8.76237	8.64155	10.3187	9.00841	8.5208	10.0297	8.63766	10.2771	9.26356	8.57143	9.03523	8.47714	10.5661	9.8567	8.95135	9.18698	9.59152	8.2709	8.1839	8.78664	9.16973	8.26606	10.3405	9.49925	10.1386	10.3072	10.8847	8.96539	10.5594	9.65796	9.51306	8.32412
Var_098	0.295378	0.217705	0.259787	0.368909	0.47885	0.40619	0.327203	0.316974	0.303998	0.116864	0.281549	0.244092	0.287475	0.455007	0.420118	0.412568	0.394555	0.23997	0.370655	0.326819	0.379728	0.254417	0.095179	0.270339	0.537996	0.322394	0.3074	0.327122	0.290768	0.34905	0.336881	0.359347	0.413332	0.151561	0.14905	0.216116	0.451124	0.339558	0.36914	0.151568
Var_099	7.5221	8.42182	7.52486	8.25683	7.78328	8.44777	8.61959	8.0987	8.55879	8.34657	6.73688	6.52979	9.28846	7.64961	7.3204	6.84688	7.69884	9.19831	6.31443	7.42158	8.6242	7.66299	7.84346	7.88514	8.08762	8.24341	9.07803	7.74521	7.78708	7.51553	8.79304	8.03192	8.19418	7.54818	8.6962	7.73398	7.70048	8.53537	8.34706	7.80852
Var_100	1.09955	0.889863	1.21277	1.12736	0.967711	1.13847	1.13908	0.891742	0.825723	1.20699	1.04175	0.79558	1.2376	1.00076	1.0219	1.12473	1.31482	0.946023	1.41911	1.03995	0.756686	1.19121	1.02464	0.907856	1.24204	1.16327	1.16569	1.18802	1.14392	1.0354	1.39665	1.02542	0.962424	1.18248	1.13208	0.849755	0.975205	0.97243	0.953943	0.944883
Var_101	16.6182	13.3931	14.9643	13.8003	13.8987	11.7965	13.812	12.7051	13.5905	12.8201	12.1807	15.5613	13.2726	15.8811	12.7984	16.118	15.7699	14.7387	15.5646	13.4886	14.6032	11.2944	15.3942	11.9547	14.3211	15.9495	14.3918	13.2439	13.3525	13.8121	14.2536	14.1455	13.1584	10.4099	14.6656	10.4691	13.8018	13.0549	11.0767	13.5311
Var_102	5.42019	6.17765	5.02456	6.22863	5.23125	5.08796	5.672	5.2439	4.8672	5.73939	4.53451	5.65227	4.78962	5.60001	4.82528	4.78361	5.50204	4.96319	4.99143	6.00368	6.11061	5.58165	5.28781	6.09307	5.12515	6.05025	3.97595	4.82463	5.05566	6.24047	4.61224	6.24328	4.41537	5.44287	5.44362	5.97462	6.62318	5.87015	5.50005	5.79776
Var_103	10.0836	10.0606	9.02247	10.1401	11.4955	11.0631	11.1436	10.1067	11.1804	10.9832	9.90029	9.67381	10.6978	10.0613	9.89914	12.4225	10.3381	11.0013	9.84802	11.2014	8.72542	11.678	10.211	10.7144	10.6389	10.4747	9.0422	9.82976	8.54117	11.0449	11.5242	10.9036	11.0689	9.12451	11.8324	9.86418	10.2706	11.5601	9.91257	9.90646
Var_104	6.42105	6.92469	7.07952	6.80708	6.4827	7.1482	7.45537	7.21067	8.25253	6.90096	6.78088	6.77776	7.95077	5.99336	8.31005	7.76374	6.98979	5.71903	7.44837	6.95306	7.09294	7.04706	7.01274	6.51077	8.62013	7.8914	8.15373	7.39385	6.60638	7.28019	7.34089	6.5799	7.29011	7.49786	6.49	7.53517	7.05955	8.26475	6.68208	6.88236
Var_105	11.0274	12.6209	12.7562	12.0469	9.91449	10.3467	11.6396	12.7481	11.0025	11.904	9.60557	9.93755	12.9357	12.1113	12.5432	11.6454	10.5504	10.289	10.9859	10.7031	11.8999	11.4192	10.2199	9.96901	11.9515	12.4569	11.6309	11.7706	12.232	8.63112	10.2819	14.5787	10.4809	11.0915	13.4824	11.0004	10.9491	13.6229	10.5048	12.6803
Var_106	7.37336	5.68918	7.03652	6.98801	6.58111	8.21522	5.96862	6.94663	7.38972	7.96629	6.83247	6.45199	6.80204	6.37937	6.41755	7.30382	7.50478	7.57995	6.89902	6.19292	5.97846	7.1829	7.55236	6.5085	7.44715	8.24772	7.24999	7.22796	5.42553	7.33534	6.12972	6.36927	6.97027	5.4879	7.46741	6.43038	8.10574	6.9663	7.64327	6.91034
Var_107	13.8448	12.0053	14.1142	10.805	12.6535	12.4858	14.1945	13.3883	11.3811	12.7788	11.402	12.9566	11.6032	9.30578	14.5117	13.8401	13.7708	11.5995	12.6619	12.9596	13.2646	11.6096	14.0748	12.6034	13.1415	11.8886	12.1887	14.605	15.1704	11.2339	12.424	12.6314	14.2416	9.89296	11.138	12.0984	11.8747	13.1245	14.1862	12.6959
Var_108	14.2145	15.6452	14.0815	14.2096	15.5503	14.7964	14.9881	12.8197	13.808	12.8896	11.8403	14.2374	12.6268	13.5569	13.0748	14.3566	7.5111	11.5482	15.666	14.1178	11.869	13.7427	14.2604	14.9995	13.4646	13.2075	12.9167	12.8657	14.17	14.0361	13.7367	13.6993	13.6758	13.652	13.4696	13.3462	12.5046	15.5375	15.132	13.6796
Var_109	18.3106	21.2731	17.6729	16.1337	19.272	18.1488	20.2224	17.4481	20.7966	19.3208	20.8533	18.8319	18.4367	19.277	19.0873	18.6003	19.5841	16.5876	18.526	18.2798	18.2935	17.2932	19.6131	20.8268	17.8066	20.6574	16.4603	19.6647	19.947	17.8065	18.5665	17.6322	20.2662	19.7028	17.7713	17.1995	19.5781	18.498	18.7394	16.6571
Var_110	9.69816	8.22502	7.76063	8.9858	8.2694	9.24869	9.6612	7.78965	9.05038	10.5871	9.64952	7.80066	9.88969	8.85213	9.89422	9.62123	8.6781	10.1799	7.91952	8.66307	9.03184	9.96666	8.77647	7.877	9.17658	9.17982	8.98286	9.27372	8.96426	9.62664	8.05507	8.86085	8.33301	9.4855	10.0794	10.2262	8.98015	8.99195	10.3955	7.99055
Var_111	1e-06	1e-06	1e-06	1e-06	1e-06	1e-06	1e-06	1e-06	1e-06	1e-06	1e-06	1e-06	1e-06	1e-06	1e-06	1e-06	1e-06	1e-06	1e-06	1e-06	1e-06	1e-06	1e-06	1e-06	1e-06	1e-06	1e-06	1e-06	1e-06	1e-06	1e-06	1e-06	1e-06	1e-06	1e-06	1e-06	1e-06	1e-06	1e-06	1e-06
Var_112	5.92709	5.5306	4.82905	6.08079	6.66293	5.00283	6.05107	5.66188	5.35468	5.74541	6.46546	5.78002	5.26489	5.45025	5.85678	6.00118	5.67658	6.48495	5.57136	6.67608	6.84985	5.48752	6.19418	6.38233	4.71078	5.22868	7.8421	6.07712	5.70854	5.60874	4.77323	4.79853	5.8347	6.23461	5.98465	5.65928	6.15812	6.02665	4.86047	6.03289
Var_113	18.3881	16.3504	16.7403	12.6169	16.642	16.1421	19.7412	14.8859	20.019	16.2609	17.501	17.6	15.3505	18.7825	16.932	17.85	18.4876	18.8562	18.9856	18.3253	15.9613	14.2912	14.0794	14.6236	17.9358	14.9872	17.2013	15.1788	18.642	15.9462	17.0159	16.5605	16.7497	16.8692	17.3805	13.4777	15.7251	13.5985	15.1098	17.3707
Var_114	4.03857	5.48247	4.21803	4.15531	4.5225	4.91381	4.54957	4.10121	4.92173	5.24553	5.07987	4.17515	4.72417	4.4633	4.96105	4.39608	5.08069	4.38672	4.13234	4.55129	4.20537	5.33492	4.63807	3.89775	3.19719	4.76212	5.18763	4.69872	4.38497	4.09474	4.02866	5.11173	4.30479	4.25015	5.24233	4.09748	4.84355	5.30714	4.34561	4.51847
Var_115	12.8729	14.1492	15.7512	16.2312	16.7502	15.7339	11.7985	13.5475	14.9662	15.0567	13.3792	14.9805	12.6434	15.6525	15.3964	16.9963	14.0135	15.2455	17.9421	16.0713	14.5338	12.5769	13.6887	12.0727	15.445	15.0317	14.1649	15.2896	13.7835	12.1813	16.1078	14.9982	11.8241	13.6652	14.6534	15.5812	13.9694	13.3822	15.7156	13.5345
Var_116	10.2225	11.8814	8.476	10.6062	10.1328	12.0662	9.9067	12.052	11.3508	10.0398	11.8544	10.0799	9.99994	10.1364	11.4211	10.1082	11.2521	10.0742	9.52031	8.79709	13.2819	9.44213	11.4525	11.8968	10.0518	11.8128	10.2857	11.838	10.602	10.6898	10.8895	9.824	12.0838	11.4655	10.7739	11.8783	10.7946	10.5776	9.33553	11.5593
Var_117	16.5761	15.6554	18.9878	16.0148	17.5361	18.4346	20.6052	13.8939	18.0386	17.1797	14.2382	14.9667	20.1826	16.9039	19.3828	16.2511	15.3456	18.3197	14.5124	15.3077	17.2171	17.5616	17.5324	17.3132	17.9057	19.7249	16.0462	16.2197	15.3162	15.8971	17.7864	14.7454	19.2989	17.5628	16.8029	17.2598	18.4726	17.9426	16.8701	15.9285
Var_118	0.194472	0.194693	0.359168	0.324906	0.27674	0.179866	0.110716	0.194732	0.276503	0.31114	0.217483	0.0864986	0.209956	0.317469	0.186836	0.257819	0.280784	0.301443	0.295794	0.195679	0.340752	-0.0187018	0.216313	0.30106	0.119382	0.294494	0.232954	0.411971	-0.0281375	-0.0345938	0.167766	0.200314	0.368479	0.164586	0.164638	0.256807	0.2634	0.0926945	0.0113734	0.0706293
Var_119	9.39641	8.89751	7.61047	9.80162	7.50701	8.17777	8.12315	11.06	8.22094	8.09297	9.68521	9.53962	8.13044	9.47702	7.636	9.19446	10.8558	10.6839	8.11138	9.18194	9.48916	9.28209	7.7303	8.92215	7.45015	9.73312	9.86906	9.00378	6.72582	8.83351	8.52034	8.35957	8.30497	8.2585	7.37372	9.18392	8.32207	9.26427	8.09696	9.99313
Var_120	4.25607	3.96664	4.76515	4.03654	4.08706	3.49421	4.61627	4.42556	4.20428	3.72602	3.38388	4.35445	3.72524	4.24334	3.63995	4.02501	3.9239	3.81639	3.65562	4.86247	4.74813	3.15799	4.35439	3.99314	4.00861	4.06848	3.67513	4.30688	4.43109	4.11308	4.44191	3.94876	4.52257	3.54922	4.90705	2.84187	3.98275	3.72441	3.72442	3.55775
Var_121	21.2765	25.6149	24.8979	23.9848	27.0294	23.0694	29.7192	28.5617	24.8488	23.3993	27.961	18.5144	23.7485	23.7919	24.5122	24.0456	24.2153	25.6425	26.9674	21.0242	27.6436	23.912	27.3935	21.4363	23.7212	25.0992	22.5848	23.671	23.9949	25.7357	24.2396	27.7221	17.6862	23.2813	24.4186	24.7447	23.4469	24.502	28.9355	25.8793
Var_122	14.6587	11.0572	13.9167	15.1475	14.7446	11.2208	14.6942	16.4606	16.4564	13.6629	15.938	13.8758	11.0881	14.7755	12.6234	14.3472	16.4147	13.9642	12.8842	14.4195	13.8323	13.2561	15.9585	12.218	14.9382	14.5181	14.807	13.0219	12.3343	16.5754	14.4699	15.9123	16.2457	13.7608	13.8679	15.5242	15.2552	13.0289	17.608	14.6034
Var_123	18.2035	18.7377	18.7642	19.0763	15.4784	16.27	16.5587	15.4216	17.2504	15.1557	15.4785	13.2214	18.4988	18.6524	17.2673	16.588	14.9847	19.9884	17.1687	14.7079	17.6555	15.1803	15.069	15.8188	17.6421	15.986	15.6886	17.5543	16.6668	17.3245	19.0061	15.4413	14.2698	17.1166	17.9993	17.8218	16.8362	14.7235	18.6448	18.0634
Var_124	4.48124	4.47233	3.97762	4.30945	4.13047	4.62295	4.07225	4.38096	4.92706	5.10192	4.81059	3.81697	4.65262	5.42279	3.7602	4.95111	4.05805	4.89343	4.64806	5.14332	5.26336	5.15757	4.82216	5.07469	4.79716	4.40917	4.64555	4.95285	4.7905	5.34238	4.8708	5.7054	4.79821	3.20601	4.38042	4.75803	4.31069	4.44981	4.57887	4.56365
Var_125	8.56364	7.10812	7.16349	7.11571	7.6565	6.96593	8.55977	6.51616	6.84559	8.26458	7.92903	6.65037	6.66093	7.42739	7.50005	6.46026	8.22349	7.75132	6.38148	8.70675	7.29654	8.58915	7.23763	7.75665	9.06089	7.46802	8.09063	7.8398	7.6873	5.91811	6.73837	7.385	7.85627	7.03794	7.3011	7.94951	5.2451	8.61678	7.11884	8.99217
Var_126	9.45911	8.45201	6.77621	8.75017	9.25533	9.24416	9.3831	8.0531	8.22838	9.76938	7.66483	8.6357	8.10195	10.8029	8.50555	8.43165	7.89144	9.82958	8.62738	9.28393	5.53498	8.93599	8.75853	8.46524	8.04938	8.20263	8.5943	8.44824	9.41286	8.08418	8.65538	9.30068	6.31272	9.24164	8.28795	8.32666	9.43495	8.79536	8.42973	7.80877
Var_127	12.7834	15.4829	14.7675	16.7373	14.6371	17.6517	14.7745	12.7273	14.6744	15.6887	16.3623	16.5593	14.3635	15.1013	17.7849	14.6142	17.9532	17.0793	15.9069	11.715	15.5637	13.655	15.964	16.233	14.1955	15.0179	17.1342	15.5694	15.3219	16.0222	15.8105	13.1946	18.3993	16.6184	15.7225	17.013	16.7502	16.9324	14.4262	14.8278
Var_128	8.35622	8.02273	7.35777	9.48324	7.61096	7.42791	7.87049	7.77732	10.3342	8.37729	7.60919	8.08371	8.86828	8.32148	8.16397	9.08366	9.0452	8.60141	8.37805	9.23438	9.93005	8.85815	8.20538	8.42844	8.57692	9.75326	7.4947	8.27048	9.2419	9.37837	9.03186	9.17482	8.85614	8.1571	7.23659	8.56951	8.96363	8.70625	9.9005	6.68831
Var_129	13.2701	12.5492	12.2659	13.5348	13.5436	13.1466	12.7669	13.8147	14.5107	12.0517	11.6074	13.6539	13.4188	12.6605	13.0446	15.8351	12.6709	11.8248	13.5249	12.029	13.6757	13.2391	11.6352	15.7497	12.4205	13.3322	12.724	13.4903	13.1839	11.758	13.3121	16.3839	15.1727	14.0957	15.2	13.9227	13.169	14.2934	15.5242	13.6719
Var_130	1e-06	1e-06	1e-06	1e-06	1e-06	1e-06	1e-06	1e-06	1e-06	1e-06	1e-06	1e-06	1e-06	1e-06	1e-06	1e-06	1e-06	1e-06	1e-06	1e-06	1e-06	1e-06	1e-06	1e-06	1e-06	1e-06	1e-06	1e-06	1e-06	1e-06	1e-06	1e-06	1e-06	1e-06	1e-06	1e-06	1e-06	1e-06	1e-06	1e-06
Var_131	7.16785	7.77635	6.60601	9.08015	7.07299	8.12264	7.19683	8.0672	8.34873	10.2304	8.22814	8.32379	9.01601	7.63744	8.69889	8.01919	9.06484	8.14519	9.00478	7.891	8.02621	6.96843	8.87639	7.32112	8.7427	9.14536	6.91295	9.15755	6.69048	7.91027	8.83585	8.59712	8.51502	8.04103	8.92635	8.56521	7.95575	9.4384	8.94231	7.74893
Var_132	4.86929	6.09236	4.11803	7.07668	6.12171	5.96903	5.92918	6.45859	6.40963	5.1386	5.38567	5.35097	5.61481	5.09064	5.00271	4.92449	6.0566	5.99012	6.52477	6.39372	6.35947	5.741	5.31573	5.83365	5.42095	6.02535	6.2169	6.49251	6.51454	6.15335	5.09006	5.461	5.54547	5.62194	5.46318	6.95287	7.14343	5.80727	6.44704	6.49654
Var_133	2.06067	2.35946	2.35604	2.36799	2.35423	2.66494	1.88522	2.43084	2.62646	2.63236	2.04668	2.43866	1.66781	2.1461	2.39766	2.16668	2.10348	2.63315	2.18344	2.10481	2.3557	2.18836	2.16155	2.06883	1.72342	2.4201	1.7126	1.82504	2.12966	2.20753	1.70626	2.3906	2.08832	1.76872	2.37989	2.0948	2.30865	2.31989	2.12452	2.20147
Var_134	11.4503	12.0733	10.775	12.5985	13.6847	13.6005	13.5351	11.7034	10.964	10.9575	9.86679	11.9239	12.5736	12.4755	14.0803	12.2938	13.048	15.6316	13.4859	11.7725	12.9378	12.031	12.0341	10.6001	14.6285	12.9263	12.6336	14.9704	11.6645	12.7383	11.4258	11.4267	10.1998	13.2087	11.9071	12.0237	12.9395	13.1102	14.505	13.0478
Var_135	13.5363	11.5762	11.6521	11.7921	10.3458	9.65528	12.687	9.67447	11.7671	12.2069	12.8089	12.735	14.981	10.919	11.3774	12.0329	12.3622	10.6319	12.2276	11.6119	11.9619	12.7427	10.6352	11.2994	11.6384	10.4037	10.5303	11.8734	11.7757	12.7847	12.7443	12.4732	11.6938	10.8177	12.8579	12.057	12.0636	12.2191	10.7142	12.1732
Var_136	10.0829	9.6852	10.189	8.23066	9.0453	12.4861	9.36547	9.58822	9.0211	11.5482	10.962	9.78405	9.93255	10.1362	12.0714	10.3972	10.5654	12.1242	9.81892	9.0663	10.0185	11.1214	11.6041	8.65038	9.02294	9.59819	10.1932	12.8007	13.2554	9.71936	7.30903	11.3073	10.2664	9.34023	10.6739	12.0997	10.3877	11.3039	8.22273	10.6696
Var_137	3.46293	2.81224	2.73486	3.22701	3.48028	2.92924	3.74317	3.00669	3.89088	3.2532	3.55558	3.19893	3.92983	3.81277	3.74719	3.05909	3.22099	3.18324	3.67901	3.19285	2.93726	3.15544	3.27771	3.48532	3.09882	3.11517	3.08644	3.40464	3.17479	3.8092	3.74031	3.25419	2.83999	2.84195	3.09102	3.9733	3.35742	3.32604	2.24603	3.57903
Var_138	15.4213	16.1116	17.6826	13.3377	17.9582	12.8741	14.7985	17.5598	14.9498	13.1321	17.4404	17.4146	13.9964	13.2134	14.3552	15.3426	17.4486	14.6428	14.8681	15.1558	14.6993	16.8756	12.8103	14.3959	14.6954	15.9742	16.3274	16.8493	14.0748	12.9188	16.2788	17.0892	16.9197	15.1472	16.5369	15.9294	14.4482	13.9494	15.8935	15.3855
Var_139	13.6061	12.7804	12.6172	10.644	12.2677	12.4548	10.6419	13.0423	12.512	11.1638	10.9816	10.7111	13.2026	11.4237	10.9419	9.69914	12.1603	10.9461	11.3526	11.2861	12.3425	11.9207	13.1752	11.868	10.9904	13.8273	10.9696	9.9031	12.5032	11.4556	11.9357	10.2223	8.41511	12.7968	11.5169	12.375	12.5362	12.0329	10.7381	11.2203
Var_140	8.33435	9.29988	7.90654	10.5435	8.24517	9.20362	8.67933	8.57973	8.08935	8.38414	7.81644	7.86539	10.1274	8.19118	9.37492	8.3856	8.85695	7.60648	9.21548	8.19449	7.95571	8.66722	8.63964	8.99646	9.81989	9.16839	8.65954	10.3411	8.98484	8.40536	9.56152	9.44336	9.9631	8.72498	7.68649	8.99489	9.36401	6.72168	6.2772	9.15158
Var_141	10.7971	8.88499	10.9339	11.0643	10.2945	12.1936	9.71752	8.78657	9.18583	11.6827	9.68477	10.3148	11.9156	9.08931	10.9223	11.4972	10.1766	11.6295	10.6676	10.342	9.74997	10.3105	8.84682	9.63165	10.8884	9.74156	9.89816	11.0171	12.3148	10.6284	8.94892	9.95846	8.73447	9.59573	9.30875	10.0676	9.91224	11.3707	9.66605	10.5419
Var_142	8.53009	9.52824	8.23371	8.55914	8.78061	9.65882	7.60187	11.2029	8.46665	8.63098	8.78076	8.63474	7.97565	8.04797	9.64894	8.53457	8.37449	8.70083	9.3169	8.62993	8.94644	7.23541	8.47234	8.67018	8.25117	8.67162	8.33205	7.82633	10.4701	9.08046	8.23423	9.6308	9.08839	8.34716	9.14352	8.20947	9.88971	7.25024	8.84988	7.23766
Var_143	0.906459	1.51111	1.48249	1.30422	1.34115	1.19357	1.06339	0.928727	1.15709	1.43327	1.14973	1.4792	1.15976	1.36361	1.25178	1.4268	1.06476	1.40489	1.52314	1.36411	1.27772	1.38479	1.56998	1.38596	1.44543	1.38146	1.21929	1.30248	1.31795	1.11701	1.10115	1.15717	1.47237	1.32168	1.27014	1.26104	1.44737	1.404	1.28646	1.38252
Var_144	9.6954	8.91844	7.34124	7.45449	8.35028	10.008	9.37107	8.77878	6.62001	9.38208	8.18064	8.3152	8.75477	8.57193	7.91198	9.26825	6.99862	9.3027	9.55752	7.08701	9.24288	7.13001	7.70415	10.2717	9.09356	8.30797	9.41182	7.72305	9.40054	8.23899	9.22096	9.29043	10.3401	8.36224	8.64573	8.69533	8.58766	9.27598	8.56429	8.65217
Var_145	6.32595	5.54221	5.81823	5.31749	5.24235	6.46043	5.1936	6.23817	5.64764	5.68267	6.55943	5.50543	5.32129	5.89091	5.39069	4.72936	5.12926	6.58772	5.63147	6.27501	5.94073	6.75386	5.33699	5.7915	4.8313	5.55694	5.25218	6.01235	5.83341	6.24279	5.92885	7.11631	5.55496	6.31652	5.49515	6.78187	5.13808	6.28515	5.87427	6.35742
Var_146	4.58618	4.86998	4.06064	4.48295	5.1658	5.47413	5.73795	4.41891	4.32166	4.00174	5.58635	5.37323	4.22067	4.61455	6.54755	4.97928	6.09354	4.60009	5.21554	5.0396	6.42948	5.5389	4.72549	5.58798	4.90643	5.57591	4.33661	4.81526	4.57516	5.28428	5.28676	5.38423	5.595	5.15363	5.41637	5.58326	5.33264	4.88198	5.20287	5.61961
Var_147	4.67219	3.89148	3.46022	4.08037	4.61453	4.07571	4.50022	3.63736	3.67198	4.77463	4.03206	3.69203	4.48775	4.47446	3.85806	4.51371	4.68131	4.40788	4.85679	4.71035	3.83579	4.80784	5.11202	3.81279	4.38967	3.72993	3.73697	4.12429	4.03737	4.33609	4.63346	4.08552	4.53898	4.38867	4.49161	3.792	4.0005	3.88665	4.93658	3.61749
Var_148	6.55244	6.94303	7.43017	6.62061	7.63037	7.49228	7.2486	6.1479	6.06551	6.28922	7.09883	6.87535	7.44541	7.7356	6.98899	6.39806	8.51209	8.47092	7.75653	5.59631	7.12893	7.6188	7.59251	7.26361	6.71252	8.20997	7.37115	6.79279	7.65806	7.46799	8.92072	8.33206	6.71846	8.14094	7.77214	6.12677	7.4459	6.95643	6.98875	7.81175
Var_149	1e-06	1e-06	1e-06	1e-06	1e-06	1e-06	1e-06	1e-06	1e-06	1e-06	1e-06	1e-06	1e-06	1e-06	1e-06	1e-06	1e-06	1e-06	1e-06	1e-06	1e-06	1e-06	1e-06	1e-06	1e-06	1e-06	1e-06	1e-06	1e-06	1e-06	1e-06	1e-06	1e-06	1e-06	1e-06	1e-06	1e-06	1e-06	1e-06	1e-06
Var_150	14.5497	14.7523	17.1046	14.4293	17.0649	15.9017	14.2157	17.3161	15.3374	13.3993	15.7616	14.0422	14.6648	15.2502	13.2078	13.855	15.6836	17.1136	16.8894	14.0966	17.2576	13.1391	15.1629	15.1054	12.9714	13.6396	16.4336	14.0995	14.4458	15.0368	12.0683	15.352	13.1387	18.0433	12.7376	14.8131	15.8325	14.1653	16.2564	17.7793
Var_151	15.2494	14.4456	11.9651	12.5598	13.5101	12.8525	14.3781	9.74524	13.0492	13.2476	13.7482	13.1494	11.1964	10.762	15.0003	11.6783	13.7957	11.917	11.964	12.5123	12.1227	12.8255	12.9197	11.6069	12.8196	12.3111	15.6117	14.8409	11.9354	11.6927	9.88661	13.2696	14.3988	11.5597	11.7824	13.4943	12.0787	14.745	13.3311	14.5686
Var_152	7.87889	10.4785	11.0371	9.52383	9.75797	10.1839	8.78279	11.2522	10.4095	10.3479	11.4927	9.15208	9.22828	9.58752	10.6486	10.113	11.153	11.3268	9.46692	9.78168	9.05003	9.88297	9.84267	9.17869	8.5952	10.1074	9.57246	9.60442	10.5944	10.3679	8.72342	11.7401	8.14474	9.43047	10.6985	9.11599	11.6672	8.7503	9.13171	9.36965
Var_153	11.7943	11.3495	8.98851	9.65857	9.39781	9.61876	10.377	10.8787	10.2319	9.90722	8.53739	8.99379	9.75782	10.1133	9.7143	10.6115	9.8621	10.0789	10.3078	10.7187	10.3391	9.71783	11.1335	8.43799	10.6382	10.2481	9.65139	9.27177	10.2708	10.2661	9.73448	9.06729	9.30751	10.5263	10.1763	9.53344	9.59371	10.1879	10.5313	9.94862
Var_154	6.69481	5.93852	6.04102	6.40437	5.00429	5.99302	5.92068	5.51996	5.45189	7.51658	5.35101	6.03389	5.84761	7.37784	6.50292	5.81955	6.41011	6.25916	5.81812	5.6817	6.85682	4.93345	6.07367	6.77148	7.13021	6.19664	6.12088	5.65342	6.3414	5.72684	7.14644	5.80379	6.3015	5.79387	6.04211	5.10291	6.573	6.00607	6.00814	5.77262
Var_155	13.3512	14.6987	15.9986	16.6515	15.6173	13.9046	17.6254	15.229	15.1236	14.3964	15.2712	12.6061	13.3788	16.8703	15.7678	14.2345	15.6089	13.7436	12.7222	14.5683	13.3676	13.9887	16.1357	13.7409	16.5632	14.4137	16.988	13.4423	13.7719	14.449	15.2189	14.5672	14.756	13.8751	15.1686	13.5565	14.7791	12.6555	16.2721	13.5158
Var_156	8.55119	9.02776	8.54492	9.41067	11.3033	9.04201	9.22193	10.3713	10.2885	10.2367	9.04929	8.18698	8.26691	8.97386	10.8473	8.76591	9.84175	8.98871	9.61221	10.6667	8.68072	9.83039	10.4561	10.5284	8.86444	9.3643	9.38613	9.89743	8.81577	8.99606	8.73748	8.9178	8.90259	8.75973	11.4209	10.0896	9.42484	10.8334	7.82177	8.83054
Var_157	6.38109	5.51855	6.7936	6.52318	6.75866	7.07503	6.36969	6.08464	6.39083	6.41328	6.04156	6.86254	7.77694	6.2676	6.28078	6.50869	7.30177	7.69248	6.75283	5.71626	6.5227	7.07885	5.58308	6.23472	7.10293	7.32984	5.49589	6.6517	7.08464	5.95495	6.21388	5.99649	7.32842	7.29763	7.02789	6.77989	5.98511	6.00899	6.35618	6.67433
Var_158	14.5383	18.5863	15.9614	17.177	17.3433	17.7103	18.8987	18.5297	17.1435	16.8752	15.7603	15.2469	17.6748	16.1284	17.2004	13.347	16.037	15.6657	15.9195	16.7782	17.5184	17.1836	12.9536	17.2143	14.3775	19.6893	15.0949	21.0599	17.7671	19.3132	19.2665	15.3787	17.779	14.3361	16.8464	17.8412	14.9199	16.8865	17.0943	17.8773
Var_159	9.5085	8.14548	9.76395	10.5323	10.5521	7.54966	8.21054	10.2036	10.787	9.14939	8.83028	9.4282	8.26782	9.07876	8.71043	9.52288	9.41845	9.54297	8.60146	7.69748	10.2229	7.57356	8.91626	10.0094	7.26935	7.80223	9.43667	7.9648	7.71539	7.25001	8.70135	9.27575	9.56037	9.3787	9.84292	9.33324	8.54335	8.40915	8.38826	8.43742
Var_160	7.40085	6.83593	6.37953	7.0303	7.86288	6.0156	6.17657	6.83659	5.57415	6.4286	7.83308	7.09386	6.90986	7.98769	6.41214	6.79292	8.07574	7.1076	7.95163	7.38029	5.81967	7.0405	7.34641	7.08584	7.07624	7.1331	7.79251	5.88723	7.52336	7.22298	8.05718	6.23108	7.38486	8.90768	7.4299	6.72643	7.52578	6.4032	5.70965	6.23157
Var_161	7.81642	8.39999	7.95033	8.20729	7.21812	7.42208	9.28196	7.34016	8.86184	6.28803	8.57009	9.78496	8.59271	8.16159	8.10003	8.5599	7.8916	8.60719	8.70964	8.53661	8.16265	7.99986	8.55924	8.43381	7.5091	9.28228	8.408	10.0864	10.8468	9.09143	7.34962	8.43005	7.00078	8.70735	9.82447	6.83589	7.94154	7.79491	8.30165	8.11514
Var_162	5.72399	6.6597	6.07294	6.78369	5.23982	6.48233	6.29522	5.58718	6.29346	6.32389	6.1748	4.82752	6.56226	6.13818	5.57771	5.73104	5.52816	5.88888	5.50306	5.49602	5.87966	5.62044	6.01901	7.05042	6.48216	5.92154	5.37124	6.20309	5.59574	5.60085	6.64167	5.44581	6.07748	6.9954	6.01266	5.88855	5.05595	6.21722	4.4837	5.88534
Var_163	4.87678	4.31161	4.35487	4.11952	4.24879	4.98919	4.71788	4.17253	4.47003	3.8747	5.27365	4.54938	4.65211	4.48427	3.8813	4.35782	4.98252	4.05518	4.31527	4.75822	4.1254	4.20763	4.17727	4.20044	4.69196	5.10097	4.83125	4.52363	4.07414	4.9813	4.84123	4.48609	4.25885	3.92875	4.1525	3.90625	4.28006	4.68437	3.37527	5.09582
Var_164	22.7664	19.6017	21.8534	25.1124	23.8028	24.1344	18.7718	23.5574	23.0325	19.2146	23.5814	18.5323	20.8083	23.4669	21.5539	22.4298	21.5527	19.6923	22.9308	17.2659	22.6787	23.8882	23.2085	25.3822	23.1372	26.3873	21.5016	24.7645	21.2347	22.801	24.7137	23.7885	25.0811	23.3102	24.0965	25.1475	16.6504	20.4252	23.4864	18.6211
Var_165	16.0269	16.7889	18.6603	20.4858	16.7489	15.9905	16.9216	16.0008	19.8182	19.0235	19.8845	16.0083	20.9826	18.2806	19.1637	17.6604	18.1775	15.4977	20.7565	18.1876	18.4282	16.3574	17.1096	19.091	21.9861	15.8215	18.6506	18.6453	20.4561	16.8619	16.0487	16.723	24.519	15.6127	18.8868	19.6773	19.9206	18.3915	17.2593	18.7879
Var_166	13.4318	13.4959	13.5795	11.1309	11.0037	11.7101	10.5479	12.6863	9.06406	12.9044	11.5456	11.7287	11.3185	11.2204	11.3967	10.8075	12.1088	11.9605	10.8534	11.327	12.3733	11.2661	9.18026	12.443	9.43736	11.4832	10.2488	11.4604	12.496	13.2207	12.7845	12.1056	13.0012	10.2349	13.5127	11.3017	9.40666	10.8286	13.122	12.0895
Var_167	4.00357	3.41768	3.29723	3.53921	3.46021	3.79282	2.7823	3.92664	3.36062	3.69571	3.60947	3.97507	3.49504	3.51294	4.02533	3.27563	3.97272	3.49848	3.53833	3.94802	4.1524	3.81024	3.05493	3.55726	3.25389	3.73483	3.65284	4.52936	4.29108	3.92182	3.7398	4.01182	4.29269	4.20822	4.27508	3.74086	3.87124	3.73662	3.71617	3.47798
Var_168	5.86333	5.63629	6.29679	5.38061	5.68542	6.01497	5.99404	5.09431	6.55409	6.20423	6.59699	5.92289	5.21278	5.28302	6.30333	6.44478	5.63235	5.65289	5.45611	6.37956	6.25355	6.27332	4.78474	5.31291	6.35983	5.42286	5.64903	5.19941	6.30883	4.15597	4.98908	5.62907	5.64414	6.04807	6.06715	6.64264	5.13868	6.12745	6.18861	5.44747
Var_169	8.75742	8.63221	9.96653	9.00722	7.97997	8.01207	9.6555	8.99106	9.05687	10.0799	8.29419	8.88482	10.4696	9.68088	9.50466	7.45576	7.94267	9.55082	10.4725	8.55878	9.50441	9.49262	9.54408	7.97455	9.28941	9.03349	9.55625	8.95403	9.79785	9.41606	8.80512	8.40976	10.1715	9.6183	8.38098	9.9332	9.78847	9.93202	9.8311	9.16438
Var_170	13.9205	13.3899	13.897	15.7611	14.9625	14.9385	13.6984	15.0742	14.5376	16.652	15.3826	16.8207	10.6663	16.1866	12.6674	13.5891	11.205	11.5808	14.7125	14.0722	16.3368	13.1027	13.0056	12.3585	16.7948	12.6958	16.0098	11.8711	14.4194	13.9077	12.8997	11.8769	15.3219	16.1607	12.8574	13.0915	14.8424	9.13449	16.0765	15.6611
Var_171	2.9895	3.88656	3.38905	3.28076	2.93282	3.59398	3.76914	3.70925	2.87688	4.21996	3.66756	3.63741	3.00785	3.44692	2.65545	3.69118	3.42664	2.62329	3.15496	3.34833	3.09927	3.12496	3.78872	2.11803	3.92343	3.60069	3.20726	3.34541	3.01131	2.98328	4.12527	3.45903	3.06087	2.70867	3.58647	3.51003	3.35337	3.68111	3.49823	3.75029
Var_172	1e-06	1e-06	1e-06	1e-06	1e-06	1e-06	1e-06	1e-06	1e-06	1e-06	1e-06	1e-06	1e-06	1e-06	1e-06	1e-06	1e-06	1e-06	1e-06	1e-06	1e-06	1e-06	1e-06	1e-06	1e-06	1e-06	1e-06	1e-06	1e-06	1e-06	1e-06	1e-06	1e-06	1e-06	1e-06	1e-06	1e-06	1e-06	1e-06	1e-06
Var_173	2.51056	3.09633	2.50311	2.80768	3.10822	3.12965	2.58779	2.94357	2.66532	2.64627	2.75305	2.47421	2.62518	2.69343	2.96155	3.57335	2.59715	2.55563	2.65351	2.91708	2.73493	2.99713	2.32635	2.24916	3.05758	2.75158	1.97738	2.1253	2.5049	2.82222	2.69221	2.48791	3.05718	2.4709	2.57573	2.59531	3.2324	2.99417	2.67803	2.36266
Var_174	9.70096	11.3283	12.3066	12.2791	12.4486	10.6658	13.1563	12.8812	11.6307	12.1001	12.468	11.0376	10.8339	11.369	10.5255	10.6487	13.2584	12.1195	12.6989	12.3766	12.3235	10.6536	12.3663	12.9015	11.1397	14.1642	11.8434	11.296	11.0108	11.6967	13.4857	10.5982	11.9379	13.1873	11.4298	10.4837	12.5682	11.3496	10.5114	11.7865
Var_175	11.8379	10.0209	11.3242	10.7453	13.6945	12.3785	11.7805	12.6751	13.9523	12.9013	13.6036	11.3858	12.0913	14.5539	12.7796	10.7848	13.276	12.0353	12.549	12.3822	14.2443	10.1503	11.7434	11.6716	11.4856	11.6172	12.5216	9.76598	12.0993	10.7505	12.7881	11.6752	11.1086	14.4522	14.09	12.2979	12.2883	12.9644	11.9429	13.1121
Var_176	13.4414	12.2588	12.6909	12.3148	11.6045	12.023	11.0549	13.146	11.9599	12.0388	12.1972	9.50252	13.4303	11.2064	14.1334	12.8438	12.7951	13.4254	11.2155	12.0307	9.60561	13.8636	11.913	12.6805	13.9085	12.0963	13.055	13.3196	12.2022	10.31	11.8233	13.0306	12.4441	11.774	13.1172	13.1712	12.7394	13.9546	13.8942	13.3092
Var_177	9.87897	8.96518	10.6554	9.01098	8.58065	11.7537	9.33007	9.03829	8.71596	9.60837	8.14	9.49195	9.29399	8.99528	9.00925	9.31761	9.31684	8.41434	9.38809	10.5812	10.5444	9.50295	11.102	10.4051	8.43243	10.1595	8.43329	10.6499	9.33493	8.18114	9.10466	9.97651	10.4274	9.47131	9.11997	8.7532	7.04113	9.21409	8.28926	10.0401
Var_178	10.2034	11.328	8.5602	11.1627	11.005	8.57016	10.9693	10.4026	10.5297	10.2176	10.4621	10.5045	10.1569	13.1195	9.60686	10.4581	9.67481	12.1448	12.5429	11.7161	11.2721	10.7209	11.8486	10.8845	9.71615	11.3073	12.0537	9.6144	10.6145	10.2393	11.6091	12.0342	10.2275	13.1799	9.33809	9.98346	10.9276	10.9524	8.72503	11.0629
Var_179	7.10703	7.38045	7.38781	7.18013	7.1785	6.69519	7.91171	7.79929	7.57512	8.65571	8.05675	8.52602	7.41288	6.78487	8.62593	7.90673	7.86975	7.04666	7.0801	6.68348	7.59283	7.89368	7.70615	7.73265	8.49592	7.46516	7.77715	8.49725	7.6812	9.25427	7.47575	7.20251	7.39037	7.41669	6.20289	6.66093	6.60174	8.33851	6.75377	7.84212
Var_180	12.7651	14.0426	13.0113	16.3752	15.6246	15.0693	15.5398	13.8954	13.9727	12.9156	11.941	18.5092	14.8252	14.8322	14.5069	17.1742	15.4206	15.649	13.8785	12.5785	11.6976	14.4394	13.3968	13.9969	14.049	15.2262	16.4541	14.6027	14.6286	12.373	11.379	13.7767	14.7392	15.4759	12.6567	13.4442	14.8674	15.3967	13.5225	12.9247
Var_181	2.77948	3.13408	2.96392	3.16767	2.71079	3.2866	2.7167	3.34754	3.37666	3.57757	2.7754	3.4597	3.07193	3.59543	3.44088	3.10291	3.12332	3.1581	3.08991	3.50738	3.02528	3.2485	3.16299	3.24134	3.44222	2.60746	3.61504	3.61743	3.10637	3.2772	3.255	3.10346	3.76621	3.32168	2.76083	2.88968	3.3397	2.74017	3.04645	3.51525
Var_182	12.4365	12.3755	13.6778	14.504	12.1512	12.5391	13.6522	13.974	12.976	12.1234	12.8852	11.816	14.2504	12.5543	10.8095	11.5656	13.5155	10.6857	11.6878	13.6328	12.1498	11.6866	12.4824	9.52296	14.074	10.1712	11.782	11.6766	11.774	11.5375	12.5293	12.5188	8.52191	11.6499	12.2517	11.8468	10.6493	12.6972	11.7156	13.4331
Var_183	5.88135	4.79725	6.28987	6.06515	5.36979	5.57074	5.57729	6.45833	5.55769	6.20522	5.96897	5.42861	5.88661	6.72475	5.7323	7.0903	5.97976	6.94932	6.39777	5.9688	5.86781	6.27306	5.66808	5.65872	6.18003	6.32521	5.83834	5.10403	5.85096	6.21042	6.34735	4.64128	6.10036	4.98773	5.03395	6.19852	6.36352	5.88922	5.81282	4.67071
Var_184	7.73723	8.7201	8.69203	8.76166	7.3534	8.09173	9.15446	7.51942	9.42575	8.47274	9.58627	6.65186	9.01872	7.27586	8.23	8.93701	8.31287	9.46883	8.03623	9.97067	7.99508	8.98064	8.66848	10.1666	7.99993	8.01482	8.46541	8.25472	9.83938	9.43519	8.89482	9.07776	7.74159	7.86674	7.92926	8.05806	8.02529	8.09222	7.96617	8.67635
Var_185	12.5881	14.2035	14.1392	13.2468	13.2698	13.3087	12.9092	12.2523	13.9861	11.8938	12.2718	10.5373	13.2655	12.845	11.6651	12.8172	13.9479	13.4545	12.869	13.8576	11.807	12.7125	12.1917	13.112	11.0672	13.7957	14.3629	12.6174	13.6028	13.1578	13.6022	12.5327	12.9438	13.5134	12.8922	12.1839	13.1877	12.7737	13.6346	11.2444
Var_186	14.9294	16.5394	15.4696	14.7182	14.2254	14.6824	16.207	16.2928	15.8638	14.0056	14.9077	15.2006	12.5052	15.7462	17.0046	16.7499	15.4485	13.696	16.698	15.0391	15.8915	14.4273	15.4756	14.5282	15.1182	15.574	13.0974	14.7854	15.5799	15.0994	17.3311	13.3493	14.2102	16.1341	16.8463	18.0167	15.4357	13.327	16.6423	15.1217
Var_187	5.16131	4.35817	4.78997	4.71002	4.78381	4.03348	3.86157	3.99751	5.1279	4.35527	4.55799	4.41465	4.96302	4.11687	3.95163	3.82639	4.54086	5.0598	4.06504	3.25748	4.3941	4.67415	4.24608	4.17792	3.93919	3.82014	3.83201	5.36898	4.26597	4.4499	3.98026	3.80851	5.286	5.68918	4.83117	4.22064	4.36327	3.97786	4.07601	4.47176
Var_188	17.6066	19.5862	17.6085	15.9251	15.0303	16.4838	15.8333	14.1559	15.6446	13.1748	16.11	17.475	14.0015	17.3259	18.2024	13.4904	14.3454	14.9612	18.304	16.9985	11.6661	17.1072	18.7668	17.3413	17.3717	17.8349	16.9651	15.5577	17.8401	16.4872	17.5474	17.4657	17.6143	14.1605	16.5775	20.3531	13.9298	17.0709	14.953	15.8147
Var_189	13.136	14.3418	12.293	12.2763	14.0692	15.2793	12.2158	12.6575	14.0733	13.5265	13.232	12.743	12.8323	11.2734	10.621	12.8708	14.4344	16.3925	13.0466	13.7929	13.3763	14.5243	13.5308	12.4144	12.2653	12.0304	14.1851	13.5757	13.705	14.1002	12.9728	12.7402	11.9671	12.4506	14.2069	14.6443	12.7575	13.6996	12.4859	14.4994
Var_190	9.03718	9.61487	10.1505	9.81415	9.10662	9.1628	9.45829	8.62354	9.82373	10.5838	8.25879	8.13462	9.18403	10.1245	9.30625	8.15855	9.13449	8.50479	9.75874	10.7023	9.21608	8.9289	10.1297	10.454	8.4372	8.98387	9.42253	7.35288	11.201	10.1779	9.79389	9.4409	8.03672	9.84833	9.94787	8.24229	9.44575	9.65981	9.51771	11.3837
Var_191	8.14481	9.15671	9.44359	9.52309	11.1381	10.4357	8.93597	8.86808	8.53434	9.55795	7.96658	8.65398	9.58313	9.11021	9.04754	8.49435	8.87442	7.60566	8.54336	8.48377	9.80901	8.78779	8.30627	9.5986	10.0111	7.67701	8.28396	9.29951	9.90052	8.61252	8.14956	9.81786	9.98487	11.4526	9.56451	9.56449	7.86829	9.60758	9.10888	8.96607
Var_192	7.10862	8.21504	8.35722	8.44412	8.9882	6.90669	9.90864	8.09864	8.64262	8.34262	9.08905	9.79943	9.45218	8.78936	8.34243	8.47985	8.85609	9.08465	7.72063	8.15043	8.78451	8.19727	11.0766	8.47162	8.91607	11.2519	8.1974	9.06231	7.32182	9.09726	7.4916	9.59951	9.6065	9.21051	9.12386	9.24788	9.29345	7.61757	9.5216	10.1581
Var_193	7.34121	8.56018	8.39316	8.92399	7.04375	9.07394	8.75149	8.46275	8.11662	8.49162	9.38916	9.58797	9.04316	8.78528	7.94029	7.66994	8.76403	7.95867	8.39556	10.1985	7.7677	8.47576	7.69655	7.93667	7.48858	8.85089	8.85764	8.17208	7.60148	7.18809	9.41153	7.48861	8.85967	8.31368	6.59279	7.75381	8.90952	7.60205	9.58099	7.71884
Var_194	10.0976	10.4052	9.1231	10.1515	10.7784	10.6105	11.0409	8.35978	10.8665	10.781	10.7782	9.50417	9.98011	11.0378	10.9558	9.19957	10.2428	10.066	10.275	10.1186	10.1135	10.1713	8.89383	10.613	10.8129	9.3972	10.3038	8.94863	11.3714	10.8146	10.1087	11.7486	10.8198	9.79026	9.12799	11.5182	10.5912	11.971	10.497	10.9
Var_195	8.9817	8.28115	9.13594	10.0607	10.2533	11.2365	11.625	10.9261	8.90715	13.0295	10.5681	10.7642	9.96767	9.51276	10.9483	9.37405	8.96769	9.11163	11.6925	10.508	8.8525	9.15047	10.2667	10.464	10.1662	10.8602	10.6774	10.355	10.2214	9.84739	10.7883	8.42817	9.66222	9.94866	9.73291	10.3334	9.52992	12.4307	7.74925	11.6644
Var_196	14.9457	12.4243	13.7903	15.3481	16.5232	12.584	15.679	13.6749	14.2105	15.8308	15.7051	12.3379	12.4511	14.4549	10.0251	13.1049	11.6842	15.4564	15.6565	14.9048	13.3784	14.0127	15.1099	14.95	12.1728	12.8023	13.7706	14.88	15.7856	12.6303	13.3678	14.8624	14.7337	13.1501	12.9227	12.2012	14.5219	13.5642	12.5351	17.3354
Var_197	18.389	16.1876	17.4037	17.3217	17.6795	14.887	21.423	20.3706	19.5103	14.4976	18.0419	17.3302	21.7012	18.8434	15.6159	17.0245	20.1771	15.2461	16.8752	17.448	15.7633	18.1401	17.5762	16.8414	17.7196	15.7913	17.8887	17.657	20.3901	16.9976	16.7419	16.3383	17.0097	17.7528	16.0031	16.8948	17.4704	19.2488	18.3086	16.3353
Var_198	14.0253	13.3137	11.4192	12.6272	10.7734	12.3768	10.5156	14.4211	10.5933	13.3001	12.4685	9.77631	12.6237	14.5034	11.5285	13.3401	15.1162	12.5816	12.5414	10.2588	12.1806	13.2578	12.2343	11.9902	12.2117	12.0089	12.4235	11.8618	12.8071	11.4319	12.0909	11.0124	12.4948	10.4991	13.3923	11.384	11.3334	13.7111	12.8064	11.8175
Var_199	8.90894	9.1985	9.83694	8.46643	8.17294	8.4129	8.31973	8.92418	8.18213	8.84746	9.05785	7.54199	8.69966	8.26993	10.2529	7.83553	8.98995	8.24742	9.92596	9.17286	8.76742	8.95291	7.90318	9.58613	10.3786	9.14249	9.78915	9.28997	8.85397	9.29151	9.69722	8.15027	9.21005	9.69576	9.50322	10.7109	9.1227	8.21573	8.26314	8.97389
Var_200	12.5521	14.9486	13.6774	12.8214	13.0016	12.6151	14.1843	14.5585	14.3794	11.5173	12.6126	14.294	13.0052	14.0137	13.3869	14.0534	10.6169	13.9617	10.956	13.5187	12.5425	15.0649	11.975	12.5152	12.2932	11.7698	13.1646	14.9118	13.8423	15.3119	14.4348	10.9755	14.3758	13.7366	17.1737	14.0047	13.5248	11.9515	13.924	12.3706
Var_201	11.541	8.75637	10.3297	12.0765	11.1043	11.0374	10.6709	10.4505	11.5852	10.7083	10.4977	11.2294	12.7078	10.9631	10.3068	9.89425	10.6066	10.2824	10.7749	11.355	9.77924	9.79494	10.864	10.8852	11.6054	9.48592	8.90302	12.2636	13.3945	9.77082	10.8337	9.24496	10.6448	9.54568	11.4761	11.2447	9.92655	8.99572	12.766	9.37594
Var_202	4.46383	5.44906	4.56615	4.37433	4.46623	5.09369	5.15986	4.06951	4.7882	4.0475	4.4157	4.55919	4.63094	4.66488	5.25776	4.13448	5.01262	4.3419	4.90425	3.93254	4.69681	4.40608	5.1041	4.84722	4.67012	4.57382	4.53186	4.89948	5.52971	4.28623	5.44895	4.78921	5.54102	4.83707	4.85296	4.62199	4.68331	3.90179	5.00647	5.21554
Var_203	15.3167	15.3151	13.6474	17.4767	12.2101	14.2511	14.5654	17.9304	14.5314	15.957	12.8665	12.2995	16.0457	13.3753	15.0765	16.3113	15.362	13.6251	13.4926	15.8433	15.4653	15.1117	15.135	14.3888	13.3275	15.7638	14.4464	14.2782	17.3051	14.6969	15.8998	15.2424	14.5574	14.1797	14.4909	15.9847	18.1786	15.3225	15.9369	15.3465
Var_204	11.0286	9.66999	10.8451	12.5397	13.0664	11.0008	11.1733	12.4813	9.66376	9.21001	12.473	10.7602	12.7369	11.8738	9.33461	11.4649	13.1666	12.0577	11.2965	9.24437	11.5119	9.44632	11.1919	13.9457	10.2626	10.4532	10.0172	12.4323	11.6913	10.4748	11.1057	11.6982	9.76208	14.1225	12.7595	12.3128	11.9033	11.7827	13.4206	9.23815
Var_205	9.66081	10.8509	9.38777	11.392	11.8614	10.4689	12.2831	10.4508	12.8069	10.93	11.2198	10.4666	12.0914	11.1633	11.8161	11.204	11.1301	11.1989	10.9166	11.8625	9.23682	8.79173	10.2346	13.1552	10.6399	9.0194	10.1946	11.491	11.0019	9.81011	9.32859	11.8388	10.5978	10.0653	11.7407	10.7963	9.13998	10.3799	10.7778	12.169
Var_206	14.6232	12.0862	12.8471	13.127	15.4348	13.3069	11.7981	10.7785	10.4382	13.6635	13.6624	13.2152	12.4903	13.3405	14.1047	11.1475	12.7077	14.5782	13.2613	13.668	13.993	13.3153	12.6027	14.0351	12.7193	12.3194	13.285	13.2758	11.3508	12.4966	13.3971	13.2783	11.1847	13.9789	13.7394	12.7981	10.1334	12.2048	13.9576	12.4768
Var_207	11.0179	11.9978	9.46309	12.6499	11.8898	11.0553	9.88936	10.5856	10.0844	10.9668	10.365	11.8156	9.67685	12.8969	11.1373	10.7589	12.2321	11.3786	11.7427	11.7163	11.702	11.4462	10.2233	8.63811	12.4242	13.5393	12.3303	11.2419	12.77	11.0373	13.1406	9.02789	13.4104	11.0348	12.0514	10.6588	13.1982	9.71645	10.4816	13.3168
Var_208	5.87263	4.90468	5.39779	5.32671	6.039	5.10785	6.17305	5.44346	4.66947	5.97793	6.12034	4.37983	5.85453	5.01432	4.39242	6.06649	4.98482	4.65764	5.11436	5.30673	4.06023	5.14694	4.75126	6.50677	4.99428	4.93628	4.90703	5.16439	4.0485	5.47292	6.12542	6.03182	4.6669	4.80479	5.05404	5.91484	5.37697	4.5599	5.47147	4.69017
Var_209	10.7632	9.22826	9.88975	9.46781	7.96967	8.89235	9.29532	9.58835	7.95313	10.3977	9.53871	8.7891	9.55931	10.1252	8.906	8.97255	9.55575	9.47506	7.98722	10.1467	8.26964	9.89482	10.4468	8.84879	9.06281	9.62951	9.17589	8.66209	9.73635	9.27272	9.36893	9.00853	9.40915	10.2833	7.00789	8.97435	8.50739	7.53536	8.73823	9.7866
Var_210	9.68822	11.4474	6.87619	10.162	9.2467	7.8027	9.40168	8.82604	7.97691	10.6531	9.7435	9.32174	7.93899	10.5715	9.03981	9.77494	11.1884	9.9754	10.4418	9.77733	7.17952	7.29977	9.33449	9.55288	10.4356	11.0675	10.4067	10.213	10.2706	10.0845	9.28543	10.4906	10.703	10.5122	8.55227	10.4795	11.1882	10.4934	8.17647	8.73501
Var_211	8.20441	7.90697	7.38715	7.06372	7.81728	7.13124	7.85092	8.23872	7.35935	7.56937	6.674	7.40661	7.52124	6.7417	7.18561	8.4471	7.92371	7.52941	7.34525	6.4093	8.424	8.26218	7.31985	7.68351	7.88763	7.44234	7.04749	6.56594	7.82328	8.01013	8.68663	7.30172	7.22102	8.22468	7.13095	7.69784	7.42356	8.04241	6.76875	7.85838
Var_212	17.5817	17.9848	15.9647	21.1567	19.0691	15.5963	16.4901	17.3277	15.6955	19.8173	20.5148	17.5961	18.5481	16.2247	16.3521	13.6787	15.5402	17.3568	20.3448	19.5173	19.7419	22.5088	20.7969	14.5588	16.0106	20.1522	20.1787	18.2006	20.1632	19.1891	20.7401	12.7325	18.3102	22.396	15.7701	20.8675	17.2554	20.0161	19.4371	18.8697
Var_213	5.91556	5.77552	5.53366	4.98715	5.91698	5.53084	5.69261	6.04172	5.33774	5.09116	6.02567	5.34372	6.40179	5.25461	6.19216	5.26302	5.06704	6.39717	5.07477	5.007	5.54684	5.32873	4.48685	6.35253	5.29508	4.52365	4.76214	4.7177	6.69986	6.36503	5.8385	5.65741	5.70966	7.19756	6.1254	5.54879	5.31884	4.86128	5.69976	5.85276
Var_214	6.66594	7.60179	8.01542	8.36935	6.7243	7.80536	8.4026	6.74513	6.32291	6.63644	7.53837	7.77611	8.691	7.60051	6.33064	7.86737	7.19929	7.71765	6.9631	6.69815	8.07671	7.92425	8.24043	7.77585	8.86621	9.5485	5.98418	8.42123	7.68376	8.6935	8.03334	6.51888	7.38044	9.54195	8.72534	7.63287	5.66787	7.4868	8.0718	8.69329
Var_215	5.65566	6.26346	6.43771	6.86735	6.67602	6.18127	7.30544	6.34089	7.17143	6.43637	6.95774	6.4758	7.51859	6.58304	5.18173	6.28372	5.84986	7.05263	6.00821	5.71094	6.84025	5.88385	6.24716	4.99121	6.07445	5.25085	7.58683	6.26876	6.2043	5.89358	5.62336	5.86014	6.56489	6.8807	7.33496	5.89984	6.76656	5.90546	6.00524	6.81901
Var_216	4.32765	4.47271	4.54314	4.26728	3.72797	4.03577	4.34712	3.64884	4.79725	4.91012	3.81542	4.31057	4.27138	3.85486	4.40469	4.59846	3.21655	4.25206	5.12528	4.03349	3.97518	4.29334	4.0185	3.96779	3.5498	4.58597	3.64867	4.55995	3.55425	4.15031	4.02112	4.2242	4.12489	4.62023	3.74439	3.80075	3.99436	3.92106	5.01991	4.01872
Var_217	10.5039	9.39309	9.3266	9.72941	8.38283	9.76309	9.06698	10.6115	8.34949	10.0085	10.0904	8.43403	9.19653	9.05798	8.92233	11.0403	8.36954	7.50797	9.68134	8.80714	10.1606	9.63473	9.75336	8.52387	9.09845	8.13945	9.99134	8.81978	8.47607	10.792	9.634	9.16642	9.298	9.60449	8.65853	8.47609	10.0436	9.09969	11.3923	8.60487
Var_218	7.34276	9.98597	8.6886	8.03509	8.72342	8.7507	7.02126	8.3464	8.28501	8.13037	8.56856	8.32174	8.32318	7.70438	8.92156	9.60835	8.24673	8.84769	8.49542	8.46223	8.9449	9.72654	8.633	8.27013	8.49596	7.98638	8.75478	8.56552	9.09473	9.33252	7.91392	9.19352	8.83617	9.49816	8.78595	10.2339	7.95889	8.55019	7.97611	9.62419
Var_219	15.4682	22.7917	19.7311	16.6156	16.6096	18.7707	17.1931	16.6647	20.7667	16.3127	18.542	17.3198	17.9908	18.7126	17.5113	18.0157	16.5391	17.1567	16.7024	18.4147	16.7344	16.905	17.1485	17.3765	17.6839	18.4078	16.0639	15.9992	17	17.4039	17.3241	18.0038	18.6884	16.368	16.9909	18.9511	19.1945	20.2667	15.4328	16.5462
Var_220	8.36785	8.08008	8.28751	7.40665	7.97134	8.31072	7.95636	10.4273	9.63481	7.77471	9.52046	8.20523	7.84848	7.88043	9.6977	8.88776	9.44755	10.9762	10.0937	9.48568	9.19958	8.37136	7.80899	7.56335	8.67195	7.8504	9.34988	9.89419	8.33387	8.9693	9.69066	9.95829	9.73007	8.39538	7.99578	10.0772	9.28544	7.90554	7.5726	8.64857
Var_221	4.47814	4.94303	5.02476	4.50522	4.30145	4.69808	4.49155	4.6267	4.29987	4.64295	4.22011	5.44877	4.92596	4.36935	5.67701	4.7726	4.47571	3.94925	4.95943	4.91032	4.33969	4.3414	4.62326	4.80925	4.51317	4.47855	4.98573	4.80918	4.3726	5.08929	4.59016	4.72009	5.16044	3.62451	3.96744	4.58533	3.78917	4.99303	4.58925	4.74593
Var_222	15.619	18.1277	15.5526	18.3421	17.0047	17.3713	18.1281	18.2065	17.3404	16.737	17.4099	19.9165	17.6458	18.1137	19.6317	17.4983	14.8383	19.8803	16.9683	19.1164	18.7407	19.7693	20.5728	17.2571	17.4186	20.8614	16.2733	21.0661	17.0404	20.4261	18.2227	20.5429	19.1045	17.2381	15.9299	13.8746	18.334	15.255	15.5916	17.1037
Var_223	14.5938	17.0945	15.2092	16.9524	18.8336	14.9457	15.7272	17.2499	16.0072	14.9942	15.5644	16.3329	14.8954	15.8599	17.3448	17.4234	13.743	15.3567	14.4364	14.1699	14.7941	14.202	13.8629	15.0193	16.4998	15.2709	16.2719	13.2421	15.2813	18.7637	17.1226	15.1414	15.3907	13.6681	16.3206	15.7014	19.2972	17.9249	16.6107	17.1005
Var_224	8.53741	10.328	9.53004	8.90542	9.95099	9.47028	10.2193	9.46594	8.65009	7.69153	9.29645	7.93611	7.22382	7.8747	8.99706	8.98086	8.16549	9.50769	9.7843	8.3675	10.5791	8.18784	8.62289	7.96398	9.52336	9.98351	10.2188	8.83712	8.06436	8.51485	9.78368	9.89731	7.8198	7.925	8.44669	8.78653	8.54597	8.14559	8.31535	8.24884
Var_225	2.6459	2.55925	2.42855	2.7219	2.65454	2.05317	2.33151	2.31173	2.94147	2.02729	2.30765	2.59795	2.38614	3.16383	2.26588	2.41993	2.65105	2.19587	2.57308	1.91663	2.199	3.31854	2.3939	2.38949	2.64006	2.80684	1.77497	1.61489	2.7718	2.37357	2.70951	2.54827	2.31778	2.88468	2.39907	2.27893	2.50424	2.23519	2.98147	2.50695
Var_226	7.34336	8.04942	7.63957	7.8159	8.26353	8.71389	7.43279	8.51944	7.42102	8.85426	7.65883	6.83805	7.85004	9.73552	8.11491	7.70071	7.70881	7.38415	7.27706	8.86255	8.03529	9.89206	8.77693	7.11125	8.91145	8.49008	9.13911	8.80515	7.33225	8.44737	6.97204	7.04092	7.45577	8.19953	7.93512	7.58951	7.70908	7.37435	6.74953	7.70823
Var_227	8.35951	8.86139	8.80299	9.23403	10.6165	8.67972	9.74542	8.67419	11.2396	9.03394	9.48253	9.22974	9.63482	8.37397	9.74039	10.0393	8.53214	10.9615	8.89455	8.5281	10.4188	9.57137	10.4373	8.04318	9.89682	11.0083	9.35417	8.19708	9.90185	11.6503	8.14485	10.6165	10.2931	8.10322	8.81646	7.94495	8.93794	9.43633	9.05674	9.96604
Var_228	11.1239	11.0578	11.6177	13.5186	10.209	11.1872	10.5931	13.5822	9.68072	11.1901	11.5739	11.3602	11.2821	11	10.8309	13.3037	10.2222	11.2636	10.514	11.1682	10.2458	10.7439	11.7767	13.4553	11.627	12.7152	11.9864	10.9527	11.1713	11.0274	11.548	11.3639	11.9609	11.5983	12.8439	12.8336	12.7975	12.1965	12.9822	10.2694
Var_229	9.70246	7.32304	9.70123	7.9415	8.42655	8.72022	8.36628	8.19075	10.1673	7.89129	7.93305	8.27937	9.79071	10.6881	8.96326	9.03476	8.78065	10.2361	8.70446	8.03652	9.20139	10.1846	8.75246	9.52598	7.90753	9.95291	7.81673	7.92431	9.20694	8.87438	9.8419	7.44425	7.90146	8.6516	9.48783	8.03069	8.82131	8.51803	9.77693	8.94472
Var_230	10.3083	13.0909	13.655	11.1887	12.0096	11.2472	8.57072	10.9327	13.0867	14.6801	13.15	11.8611	11.2258	13.9565	13.1397	10.38	11.9143	10.8368	12.3769	12.124	13.0569	11.0613	13.8168	10.9748	10.741	13.2726	13.5077	11.4821	12.4978	13.0201	13.7917	13.2197	13.0756	11.5433	12.5544	11.5652	12.0764	12.0701	10.9056	11.4558
Var_231	12.8696	12.027	11.3027	11.9784	11.5308	11.3214	11.1502	12.5458	10.4849	11.579	11.7445	12.4572	14.0854	11.8405	11.2278	10.6335	10.2792	11.6314	9.83704	13.9077	10.9295	12.9192	8.70705	12.937	13.3175	10.6137	12.0885	11.396	9.36573	12.0343	11.6825	10.275	9.57017	12.8159	11.7688	10.1979	11.1388	12.4639	12.2054	11.5961
Var_232	3.81043	4.14125	4.06825	3.36644	3.38031	4.51269	3.87024	3.72442	3.79259	3.6934	3.63472	3.57158	3.13432	3.75963	3.35723	3.23487	3.8419	4.02644	4.00554	4.59515	3.72425	4.07893	3.43035	3.59326	3.90702	2.98803	3.099	4.23682	3.50639	3.77591	3.52342	3.23262	4.15163	3.05063	3.18567	4.49104	3.82752	3.34949	3.73176	3.56127
Var_233	4.84913	4.34349	4.26651	5.24231	5.66554	5.89389	5.97436	4.8062	5.59402	6.01892	4.17204	5.30064	5.26418	5.54019	5.60134	5.15521	5.68333	5.85894	5.7827	5.7889	5.30774	5.30603	5.05586	5.15487	5.17323	5.16994	4.89521	5.80895	4.64279	4.86023	4.05197	5.4288	4.81255	5.2579	5.18093	4.86941	4.69862	6.13931	5.03641	5.11044
Var_234	5.56208	5.25529	5.97581	6.71989	6.15391	6.04093	6.1497	6.63384	6.8702	5.39811	6.01486	6.25919	6.78641	5.24157	7.15704	7.42804	6.00039	7.20795	6.15488	6.08644	6.4387	5.70295	6.57167	6.85297	6.56777	6.2195	7.57569	6.90155	6.52447	6.27401	6.83079	6.27907	6.64766	6.7049	5.63115	5.79291	6.80873	5.93975	6.46689	5.07645
Var_235	7.7453	6.91217	7.18119	7.52881	7.92342	7.05067	7.70558	7.30572	7.54706	8.24006	6.78251	6.68478	7.3802	8.35296	7.50527	8.12643	8.26438	7.11669	7.13712	7.51012	6.79177	6.36363	7.088	6.6633	6.78756	6.24832	6.86797	6.244	6.86099	8.69038	6.03565	6.70753	7.14455	7.76319	7.90749	8.62246	7.59973	7.88883	7.08878	8.30919
Var_236	8.83612	10.5608	8.19276	9.50776	8.40039	9.13563	8.43532	9.42483	8.61443	8.82796	6.85604	8.26342	8.68976	8.37413	9.32166	8.10274	7.90566	8.40993	8.36619	8.37379	10.3052	7.24596	7.93756	7.78668	8.28531	8.23925	7.65016	7.56206	8.67566	8.33111	8.28268	6.98934	7.83669	7.18797	6.59747	7.51913	7.52062	7.6577	9.85702	9.57153
Var_237	9.78198	8.75534	9.83149	10.2042	11.0625	9.88555	11.5041	10.9448	9.28831	10.657	10.9639	10.9818	9.45028	10.1313	10.0739	9.84708	8.67908	10.5372	9.44113	11.2164	11.8069	9.87473	10.7691	12.9438	9.73016	9.19975	10.4752	10.1285	10.4955	7.7424	10.523	11.4728	11.2062	9.48241	7.9477	9.44202	10.9693	11.8518	9.51049	9.4739
Var_238	1e-06	1e-06	1e-06	1e-06	1e-06	1e-06	1e-06	1e-06	1e-06	1e-06	1e-06	1e-06	1e-06	1e-06	1e-06	1e-06	1e-06	1e-06	1e-06	1e-06	1e-06	1e-06	1e-06	1e-06	1e-06	1e-06	1e-06	1e-06	1e-06	1e-06	1e-06	1e-06	1e-06	1e-06	1e-06	1e-06	1e-06	1e-06	1e-06	1e-06
Var_239	8.57055	7.2364	8.43402	7.28174	8.43451	7.45682	8.25841	6.94783	8.07435	6.80634	7.8892	8.42103	7.26933	8.99969	7.6854	7.37876	7.88057	8.13211	7.53843	7.91385	7.46881	7.73016	6.71542	8.29453	7.44795	6.58053	7.69877	7.0526	8.75256	7.03912	7.39269	8.61143	7.00725	7.42038	8.03018	5.95552	8.65743	7.45872	8.47071	6.90796
Var_240	14.0657	17.9055	15.9662	15.76	13.7823	16.7408	14.433	17.2703	17.3971	14.6695	18.5601	15.0093	16.1691	16.8365	16.5201	15.8032	15.7633	15.8047	17.0178	19.5314	18.8004	15.1362	15.8134	16.3477	15.1391	13.1152	14.711	14.7115	12.8471	14.6611	18.113	14.2919	14.4549	15.5743	15.5717	15.7969	13.0405	14.8314	17.0074	15.2378
Var_241	4.98732	3.60592	5.18121	5.26685	5.32733	4.44439	4.44948	4.91975	4.99136	4.55888	4.42821	4.56703	4.48066	4.70515	5.13569	4.22061	3.57551	5.2555	4.45409	4.05979	4.66288	4.89008	5.16758	5.78316	5.114	3.47779	4.51217	5.20529	4.22641	4.52116	4.73521	5.37147	4.79218	4.27272	5.03595	5.08106	4.1186	5.18558	4.34989	4.35457
Var_242	14.7021	14.854	15.0927	15.9954	11.5507	15.7669	17.7554	14.9247	13.5874	13.4289	16.0868	11.8096	15.9259	15.0285	12.8756	13.6707	13.8664	14.8305	15.4945	15.4685	13.7537	14.8537	14.1356	14.0953	13.4112	13.5177	13.4226	13.9553	15.3127	15.2656	15.7529	15.0899	12.3895	16.612	15.2398	12.8725	16.0073	14.8596	14.2714	15.344
Var_243	12.3502	10.2434	12.0791	14.2788	12.4054	12.6149	12.085	9.99131	13.9156	10.9069	11.1906	12.1163	13.2801	11.5983	10.7034	12.1764	12.8868	10.0558	11.076	11.9721	11.8903	8.94441	10.543	10.5905	9.89737	13.0559	10.7422	13.8277	12.4375	12.0989	13.4807	13.8886	9.86816	11.5699	12.4262	12.4085	9.18595	12.5167	11.7374	12.2555
Var_244	9.05556	10.0047	10.4583	7.1742	11.6991	10.8294	10.3928	9.69857	9.92624	10.6027	10.8397	9.97102	9.83664	10.4649	10.3062	10.6512	9.4767	10.4727	10.0167	10.3022	8.94319	8.95166	9.00085	9.87458	9.37459	11.2968	9.51466	10.739	6.88628	9.84479	9.99702	8.36244	9.39609	8.81541	9.82769	9.04104	11.1089	8.8988	8.09576	11.0337
Var_245	12.8047	11.0758	9.49594	11.0038	13.2538	11.4943	10.9445	12.8483	10.3841	10.6408	10.7197	9.07284	10.7897	9.26636	11.0449	12.7425	8.48242	10.6041	9.93483	11.6245	11.6836	10.5436	13.0236	13.3719	13.4387	9.38636	10.3593	10.4183	12.0377	11.1144	10.4123	11.2195	9.19002	10.637	10.4539	10.7895	8.82763	10.1631	9.57184	9.63754
Var_246	2.25475	1.9159	2.28481	2.05525	2.35042	2.74422	2.07566	2.46041	2.00404	2.42369	2.46837	2.13919	2.2958	2.10535	2.24037	1.77461	1.8791	2.26432	2.35363	2.44735	2.16885	2.15753	2.08198	1.84738	1.6103	2.12278	2.30359	2.62264	2.46377	2.36021	2.50414	2.63444	1.95014	2.48472	2.23573	2.47192	1.77465	1.68908	2.25796	2.25926
Var_247	10.5204	9.27073	10.4158	10.305	7.68141	9.09809	9.61693	9.69336	8.56568	8.7151	10.0538	9.66865	10.2507	8.8648	9.57467	10.5841	9.52301	10.2622	11.5175	9.24078	9.61604	10.6617	9.95641	10.8439	8.97084	9.84118	10.4515	8.37073	9.42375	9.64071	8.13663	9.63829	10.5051	10.033	11.3123	9.57518	10.0302	9.69331	9.90781	7.93793
Var_248	19.84	18.399	17.9521	15.6255	18.2307	17.6896	18.8083	16.5471	16.7134	18.9601	18.7684	18.246	16.9641	17.5966	16.4721	20.3019	19.5103	17.8362	20.9633	20.4232	20.8598	17.0253	17.0156	18.1171	19.5354	16.9272	18.4962	16.2765	18.3123	16.8965	20.1855	15.0534	15.9851	18.9942	19.9084	18.4751	18.2285	16.0446	19.3576	19.6665
Var_249	10.0788	10.5758	10.1843	10.2355	10.0635	9.42389	10.9329	11.5629	9.78944	10.3836	11.9361	10.1965	11.0942	10.0604	10.1865	10.3893	9.79633	11.6538	12.307	9.83347	9.95186	8.90547	9.49636	9.79746	11.604	10.1335	10.5366	9.31481	10.3271	12.2283	11.3156	8.97552	8.65434	10.907	11.0888	10.0313	11.4375	9.85916	10.7798	10.5144
Var_250	9.90491	11.3044	11.8303	10.3997	9.57106	10.1798	10.0298	11.006	10.1104	9.7073	9.53452	11.0469	10.0182	10.0046	11.2339	11.16	11.7935	10.9657	10.756	10.3489	8.83788	9.60822	9.69365	9.45035	9.29045	9.77955	9.35362	11.4065	9.90961	10.3852	8.86121	10.9313	10.6974	8.40359	10.1048	10.6837	11.3986	9.08702	10.1989	9.72668
Var_251	5.95084	6.18069	6.45237	6.33846	6.9144	6.15952	5.77499	7.31601	6.66483	5.92255	6.37634	6.21447	6.37552	5.20303	4.04177	6.0792	6.86028	5.35254	6.43712	5.98403	5.94195	6.35825	6.45529	5.84494	5.28693	6.82251	8.13525	6.20656	6.33266	6.46222	6.23793	5.92771	6.79024	6.69305	6.3687	5.68859	6.25494	5.03078	7.58245	5.30417
Var_252	9.16628	9.3522	8.94808	9.40927	9.53343	10.965	9.58879	9.15104	10.7052	9.837	10.1707	9.57392	10.2343	9.07833	11.0628	11.1974	10.8102	9.18118	11.1834	9.26508	10.4995	10.8377	10.7087	8.94795	11.5827	10.9431	7.75278	9.02563	10.4397	11.2381	8.6841	10.5433	9.4471	10.0056	9.36943	8.27001	9.44587	10.0033	11.0708	11.2123
Var_253	13.0542	10.4564	11.807	10.596	11.4526	11.6989	11.255	11.9879	11.2786	13.4685	10.1971	9.66505	10.8434	12.4077	12.1741	12.0806	11.7256	9.27537	11.3317	8.87983	10.8245	11.9915	7.82392	11.3882	8.4352	10.6934	12.7966	11.1115	11.9858	10.7582	11.4084	10.6664	12.5042	10.9659	8.16349	11.418	11.2268	9.97005	10.535	9.92061
Var_254	12.8501	11.6938	10.2584	10.8379	12.9545	11.7559	12.1629	14.079	12.8495	13.3646	9.86665	11.9054	13.7513	11.0008	14.2017	11.295	10.1489	11.422	11.3891	11.903	10.1771	11.4764	12.4021	13.6716	11.0947	12.7373	10.7398	9.90952	11.4202	13.1569	10.4167	10.0128	12.0778	12.5798	12.1824	14.1454	13.8493	11.9437	13.0716	11.7173
Var_255	7.30096	7.25539	8.04704	8.65774	8.166	9.04344	8.20091	7.76099	8.78723	9.05697	9.14578	7.26969	9.01563	8.57614	7.55934	7.74028	8.17634	6.60786	8.72666	7.91098	5.99754	8.47056	8.1039	7.84512	8.17997	9.03511	7.25261	9.03553	9.07011	6.74471	8.96081	9.06887	9.39086	8.20074	8.50499	9.12971	7.5518	8.60465	8.44691	7.3913
Var_256	8.33118	9.01063	9.63794	8.60017	8.40667	9.80993	8.81355	8.06686	8.2619	8.99201	9.03683	8.22983	8.18574	8.96238	8.96089	9.98447	8.3438	6.91211	8.14185	8.57185	8.50496	8.70436	8.04366	8.53749	8.19926	8.57332	9.73446	9.03834	7.74281	7.74821	8.72464	10.2101	6.4413	8.77233	9.37153	9.7489	8.85799	10.9765	9.37936	10.2724
Var_257	20.8563	21.7749	19.9563	21.7472	17.3691	20.2338	19.3683	22.7171	21.1132	21.2756	23.4336	21.6903	20.7223	18.8806	22.5439	19.0018	19.5601	18.3229	20.3536	17.8309	21.4032	21.8366	18.8097	19.876	19.4479	17.5476	18.4144	20.8344	18.8405	18.807	18.5406	19.4007	21.016	22.1421	18.8272	16.6337	21.6761	19.1369	21.2324	20.8533
Var_258	1e-06	1e-06	1e-06	1e-06	1e-06	1e-06	1e-06	1e-06	1e-06	1e-06	1e-06	1e-06	1e-06	1e-06	1e-06	1e-06	1e-06	1e-06	1e-06	1e-06	1e-06	1e-06	1e-06	1e-06	1e-06	1e-06	1e-06	1e-06	1e-06	1e-06	1e-06	1e-06	1e-06	1e-06	1e-06	1e-06	1e-06	1e-06	1e-06	1e-06
Var_259	22.9533	21.3298	18.0643	20.4177	22.1508	23.3326	18.383	20.4697	19.0612	19.283	14.9136	18.7652	19.7027	22.3966	20.9061	19.8766	21.9411	15.9598	21.7645	21.2057	16.8011	20.5814	19.754	20.5792	20.1021	22.2842	20.5859	20.7094	19.6231	22.8862	22.695	22.707	23.0765	21.2144	22.0543	21.387	21.6756	22.6931	23.1707	16.7418
Var_260	13.7141	12.1337	10.5229	12.9207	12.0361	9.70607	12.5839	10.9803	12.9367	9.04835	10.8261	9.49824	12.2409	11.817	9.42993	12.2842	12.34	11.9976	12.2066	10.5513	11.6473	12.0547	12.0476	11.9168	8.5654	14.1566	12.2629	9.88792	11.5498	10.9741	12.2924	13.5968	10.6086	10.5988	11.784	11.8484	10.5622	14.1253	12.0484	11.4516
Var_261	13.0042	15.1622	11.3116	13.8944	14.2433	13.8535	17.2108	15.7399	12.7588	15.4272	15.9996	13.8628	13.4076	15.9257	17.2596	15.859	16.5378	14.4403	15.5068	16.0375	13.1362	13.8236	16.1646	15.3434	13.4261	13.4732	17.1065	16.9935	17.1513	13.4233	15.6876	12.3985	14.5866	12.9347	12.449	16.2346	15.8605	14.071	15.0361	14.8375
Var_262	1.89667	1.35255	1.33418	1.92025	1.66214	1.73034	1.61779	1.89097	1.9061	1.73396	1.5485	1.30418	1.86845	1.83145	1.67169	1.4053	1.76059	1.37894	1.96106	1.89612	1.63868	1.7146	1.85077	1.54467	1.53028	1.27979	1.96903	1.67101	1.82303	1.47971	1.64996	1.88389	1.6837	1.49534	1.64484	1.88742	1.47664	1.58635	1.83958	2.02447
Var_263	6.02918	6.09611	7.89852	6.39405	7.9754	8.58212	5.7878	8.03348	7.69752	6.07808	7.54681	5.82031	6.20656	6.70838	6.90079	6.2116	7.19342	7.3229	6.70774	5.88359	6.28915	7.46141	6.40162	6.81961	5.94445	7.25898	6.13903	7.19552	6.35999	6.71763	6.06176	6.59906	6.31401	8.41837	6.98576	7.034	7.77014	6.9849	7.32963	6.41226
Var_264	7.51757	8.90206	8.5668	7.91257	9.45681	9.02881	8.52074	9.42964	8.7209	7.52035	9.6302	7.98354	7.8903	8.96936	8.21317	9.5556	9.767	10.127	9.30756	8.62666	9.26832	10.1292	8.68977	8.22954	9.41909	8.97015	7.64163	9.08247	8.69637	9.3442	9.73883	10.4691	8.841	9.37094	7.48476	10.5061	9.0838	9.10032	7.25934	8.5241
Var_265	11.0646	13.0919	11.4367	12.5864	12.3372	10.8574	11.3746	12.8835	13.1924	10.7731	11.363	11.2321	12.1439	11.0196	11.8345	12.7351	11.1578	12.4465	10.8653	13.0978	11.2107	12.5465	10.1372	10.3425	12.6709	11.957	12.2265	13.1018	13.1258	13.3008	12.5965	10.5429	12.2218	11.9819	13.7669	13.9462	13.0214	12.3534	14.2009	13.8231
Var_266	1.76891	1.72166	1.44003	1.63374	1.68402	1.818	1.60578	1.90085	1.64892	1.8044	1.65013	1.16523	1.50401	1.57623	1.85827	1.52134	1.68033	1.62883	1.45681	1.6248	1.74445	1.82194	1.81083	1.44508	1.6347	1.60023	1.55282	1.60764	1.83731	1.65582	1.84295	1.8092	1.44355	1.50145	1.34617	1.51216	1.65038	1.53384	1.5686	1.65192
Var_267	11.7798	13.2946	11.1519	14.0775	10.9933	13.7144	11.8305	9.62535	10.9528	9.66266	12.6138	13.5358	12.2634	12.0982	11.5913	10.166	11.6805	13.3749	12.5853	11.5471	13.5774	11.4557	11.8975	12.3312	13.0329	12.2868	12.7722	13.9197	13.1962	11.1625	13.8419	11.6583	13.0102	12.3636	11.9006	12.9417	11.3425	10.678	13.0769	11.6319
Var_268	4.4106	3.77275	4.36189	3.93185	3.65888	4.01531	4.26872	3.88741	4.31383	4.07271	4.47967	3.69905	4.43925	3.51342	3.51528	3.55594	3.49282	4.20825	4.12516	3.9979	4.3236	3.49059	4.52632	4.76853	4.25382	3.80931	3.22273	4.1766	4.43237	3.44529	4.44773	4.13536	3.81154	3.9591	4.23148	4.33107	4.53566	4.02939	3.96784	4.83715
Var_269	10.2236	11.5637	8.77572	11.798	10.4132	12.2883	8.7787	9.74007	9.82178	11.916	9.9257	10.3302	9.51087	10.0279	9.40173	10.0621	10.6628	10.1392	11.2226	8.92733	9.85621	10.3581	12.9419	10.8533	8.6732	10.3444	10.7633	9.6475	10.4884	10.1772	10.4231	10.8308	9.96628	10.2947	10.5519	10.3481	12.2451	8.52636	9.95721	10.5978
Var_270	13.3318	11.8453	14.3559	12.7616	12.8013	11.9995	14.5258	13.0102	13.2102	9.52211	14.9076	16.3824	14.6102	12.1853	13.4757	11.8985	13.0989	13.4482	14.7814	12.7825	13.5342	15.0283	12.7837	15.1528	11.4583	14.3159	12.6133	12.8976	13.0434	14.3267	12.2671	12.9287	12.5484	11.5856	13.0387	13.9537	14.1671	13.2153	13.6986	14.1691
Var_271	13.3546	12.2297	13.2414	11.6718	10.4831	10.7636	12.4105	12.387	13.1586	10.7173	11.5281	12.3814	10.551	13.3115	11.7346	9.868	10.7144	13.9279	12.7184	12.4915	10.2985	11.9423	13.5456	11.5354	11.4278	11.403	11.8856	11.9255	11.8034	12.7874	11.4152	9.78974	11.0703	10.7363	12.0411	14.1192	11.2928	8.72685	9.97602	9.36057
Var_272	16.7533	15.1536	14.9931	16.1812	14.7037	14.5272	14.9684	18.0865	17.3825	14.9601	12.1609	14.8927	15.0802	14.7391	14.7487	14.2871	14.5596	17.6287	16.3575	17.5044	15.4786	16.0495	14.8107	17.043	14.8405	15.1964	17.0223	15.574	14.7563	14.894	15.5114	14.4429	14.9255	15.6444	14.5571	13.8673	15.2049	14.7179	12.4686	14.6704
Var_273	14.2282	18.1346	13.6204	14.0019	13.836	11.8455	16.4131	15.9328	12.7286	15.6068	14.9913	16.3211	15.1536	16.6965	17.2388	16.2753	15.9045	13.7373	13.4018	16.4558	15.7105	13.3968	16.5081	16.1471	15.8829	15.2069	15.5215	15.6705	13.4301	13.7089	15.1501	15.8528	12.2432	14.4849	15.0193	15.4435	13.9984	16.1388	13.6074	13.3566
Var_274	6.43958	7.46182	6.52854	6.3177	6.86328	5.4538	6.47362	7.40403	7.26317	6.15279	7.98624	6.94458	5.8573	8.49447	7.15842	7.60234	6.77794	6.38217	6.63251	5.04747	7.37426	6.88397	6.49485	6.49194	5.86157	6.96774	6.94906	7.07533	7.08279	7.34169	6.81438	6.56865	7.04467	7.87143	5.75172	7.01102	8.00578	5.98932	7.73382	6.08467
Var_275	11.4442	10.6806	10.8283	10.1837	9.77519	10.3721	10.5164	12.362	9.96675	11.3534	11.5309	11.0524	10.0792	9.41561	11.212	9.49708	9.58319	12.0887	11.3987	9.07804	12.1588	11.8661	9.26105	11.6085	11.467	12.1428	9.99072	13.145	11.5022	8.85599	11.0966	10.3855	13.3085	12.5768	11.9762	11.2178	10.2104	12.3593	10.5522	10.2822
Var_276	5.11055	5.14431	4.64422	4.78098	5.43485	4.40666	5.51272	4.89312	5.94682	4.9875	6.21381	5.60274	5.11801	6.00399	5.87594	6.32572	4.70766	5.40565	5.5939	5.08606	5.29008	5.41025	5.36174	5.02473	6.38179	4.23714	4.96872	4.75132	3.95058	4.95455	5.71281	5.67833	4.34289	5.13791	5.98631	4.87186	5.90861	6.28122	4.61576	5.47837
Var_277	3.49812	2.82416	3.40801	3.23022	3.26092	2.99744	3.16518	3.14095	3.49433	3.05575	3.47977	2.99978	3.90907	3.03249	3.30873	3.50805	3.36312	3.27407	3.63835	2.94199	3.42638	3.74712	3.44491	4.00396	3.72162	2.98579	3.65918	3.77553	3.49256	3.60572	3.68855	3.84243	3.38272	3.41567	3.51393	3.31686	3.54243	3.33405	4.25964	3.11099
Var_278	14.1601	12.9752	15.6238	15.6792	17.4075	15.0823	15.88	15.5024	12.7033	14.6707	13.8855	12.8018	16.8567	14.6334	13.8779	13.0194	15.4483	15.3139	12.664	13.7293	15.7295	16.284	13.3298	16.9585	14.8998	13.9896	15.7693	14.4186	15.2514	12.5161	10.7861	13.9372	15.7536	14.5512	17.8935	13.5508	14.2016	13.3385	15.7689	14.3353
Var_279	8.34032	8.99079	9.87731	10.5391	10.6353	10.1595	8.92323	11.9047	8.56321	7.53278	10.1289	10.064	11.2043	11.3229	8.5237	8.36965	9.56978	10.8616	8.89469	10.2434	11.2287	9.74922	12.6129	10.2236	9.68972	10.7358	8.6341	11.286	11.281	9.67835	12.2727	9.03332	8.93178	10.2948	8.19943	9.54212	9.37328	9.45191	10.0665	9.41255
Var_280	10.8808	8.36315	7.65641	10.9125	9.66857	9.86192	9.05685	8.51152	9.14255	8.82239	9.68405	10.3815	8.50167	9.81291	10.1354	9.2645	9.47533	8.11264	10.9513	8.22947	9.92638	9.90721	9.73008	10.4526	9.51177	9.87127	8.72027	9.10294	10.0426	10.1466	10.0263	10.0438	10.9089	10.2321	11.1733	10.6136	9.4505	7.64556	8.9272	10.8973
Var_281	15.3816	14.169	13.2133	15.8354	13.1572	14.2161	12.7856	15.7559	15.6414	13.5827	14.6738	14.1745	12.723	15.1609	13.9192	15.4961	13.7871	17.0594	15.2724	11.845	13.3194	12.5342	15.4375	16.1386	16.2872	17.1435	13.4636	11.802	15.5157	12.7673	17.307	13.343	13.4563	14.295	14.2357	16.7401	13.9873	12.5682	13.9152	14.5441
Var_282	14.8756	14.8374	15.3111	10.6526	11.6706	15.5491	10.2872	11.5378	13.0923	12.9606	13.1887	10.5378	15.1469	13.8407	12.3109	14.3457	11.8099	13.4714	13.7791	13.257	12.8794	13.0163	14.1881	14.8709	15.5924	13.5076	13.0378	12.962	15.692	13.2709	15.436	11.9543	14.5644	14.0712	11.3041	12.358	12.7535	11.6372	14.9898	13.0008
Var_283	11.2301	11.2319	13.1432	11.8099	10.7971	11.2925	10.0488	11.2136	12.3233	10.9503	11.1222	12.2394	10.3414	11.9796	12.7143	11.2538	9.17481	12.4146	12.1474	12.0331	13.7626	13.05	12.4442	11.5362	11.0023	13.0643	10.8079	11.4266	12.0148	9.92968	9.5185	9.68592	12.1112	10.4092	11.7635	11.3673	16.3619	13.5072	12.7975	11.0543
Var_284	13.3636	15.861	15.9764	16.0187	16.3257	13.9085	17.1899	17.4043	14.6717	13.6327	16.8583	17.6555	16.2356	19.1831	17.2152	16.8406	19.1543	14.4513	13.4196	13.5504	13.3715	16.108	15.9355	16.5244	18.8055	15.8526	17.432	15.8968	17.5075	16.0938	15.36	15.9967	15.6576	16.048	14.9119	18.0705	15.8092	11.6183	17.3193	16.6731
Var_285	15.5676	11.7609	15.3478	14.7389	14.4537	12.99	15.09	13.6728	13.4374	15.6061	13.4524	14.2719	12.6	15.8096	15.5681	14.9947	17.5017	14.3111	15.4649	17.3101	13.6389	13.9509	15.5216	12.9909	12.9047	11.8708	12.226	16.5635	15.6611	13.7098	17.8161	15.5765	14.9961	13.8779	15.0009	14.8504	14.4649	14.5912	14.1322	13.9407
Var_286	11.8806	10.7177	10.869	12.5287	11.0755	11.3353	12.4863	9.62902	11.6784	10.7537	9.94806	12.6613	9.84778	12.1927	12.3581	11.215	10.2574	11.8207	11.682	10.2246	11.8038	13.0348	12.1082	10.7283	12.1366	12.0514	12.3164	9.80342	11.2543	10.4022	10.5893	11.6224	12.7336	9.94223	10.2811	10.5236	11.392	11.2634	10.5415	12.0748
Var_287	6.08764	5.8794	5.78802	6.03501	6.40979	5.88949	6.15899	6.77393	5.72787	5.84145	6.79633	6.89453	5.39354	6.34854	6.41635	7.82349	7.37636	6.64388	6.58124	5.94682	6.47121	6.44447	6.16216	7.15834	6.90098	7.44184	6.03385	6.5875	6.42261	6.95637	7.22115	6.29201	7.64339	6.54267	7.04415	6.92116	6.73628	6.32593	5.28478	5.6718
Var_288	7.42937	6.79231	7.58553	7.1637	7.43808	7.04179	7.66435	6.81593	8.47507	7.36811	7.9209	6.37952	6.24438	6.80621	5.67505	6.13927	6.4147	6.40196	6.16842	7.20771	6.47838	6.93063	6.47729	6.15348	6.71532	6.43586	7.20574	7.3443	7.05391	7.46692	7.50878	7.30311	6.91109	7.16182	7.24277	6.15636	5.99621	6.95581	6.31073	6.33798
Var_289	14.6981	16.1728	14.6701	18.4035	16.5078	17.1555	15.1134	16.1806	13.7727	15.7374	16.5221	16.2432	14.9225	15.0496	15.5214	15.3027	15.6592	14.9865	14.4024	16.5746	15.7409	14.903	18.2711	14.7585	16.322	15.6078	17.1564	14.5861	15.5288	14.0472	16.3532	16.0269	14.1384	15.9669	17.1085	14.7512	15.5628	17.0472	18.0004	15.8266
Var_290	1.89137	2.0855	1.78255	1.62321	1.45793	2.16338	2.10676	1.85704	1.85025	2.25653	2.07036	1.90036	2.20847	2.105	1.71146	1.83583	1.74786	1.4044	2.39187	1.54447	1.75797	1.43616	1.64105	1.50766	1.94711	1.69263	1.98426	2.31005	1.60714	2.50006	1.79679	1.92362	2.22428	1.82284	1.77768	2.18778	1.9573	1.7544	1.94917	1.98362
Var_291	11.5754	10.9888	9.25093	8.9777	8.72941	8.22601	10.5686	10.577	9.6807	8.83015	8.98018	10.4639	7.86749	10.5997	9.99955	8.82848	10.8794	11.0866	10.0178	10.0188	9.98462	8.17632	10.2054	10.3068	9.16171	9.75024	8.16374	9.30578	9.73783	10.5325	10.1252	10.6404	8.33398	9.45446	9.54829	10.723	8.05695	7.84178	10.9239	9.94847
Var_292	0.387756	0.141741	0.279064	0.242082	0.299016	0.151613	0.175659	0.248392	0.446962	0.202912	0.323765	0.37548	0.11225	0.210115	0.267384	0.211425	0.210791	0.254304	0.228416	0.39923	0.189785	0.313256	0.334712	0.277933	0.360049	0.255021	0.450477	0.239222	0.331579	0.141735	0.319098	0.178428	0.130558	0.373626	0.120187	0.469277	0.482692	0.359901	0.25363	0.43485
Var_293	16.1312	13.1436	15.3145	16.8438	12.8712	17.5468	11.0232	13.4829	17.6226	15.6119	14.4966	13.9525	13.1836	15.266	14.6356	17.5142	14.3455	13.3981	15.9146	14.329	19.0236	14.9848	15.7582	15.2958	12.7482	14.9609	15.2884	16.2323	19.2272	15.0961	13.6968	15.3281	15.2196	14.1027	16.3062	16.3603	16.3149	15.836	13.4374	15.2116
Var_294	12.6231	14.3452	12.1569	15.649	14.6008	16.094	13.6421	12.2004	16.0114	17.2201	14.6044	13.6503	14.4733	12.7572	14.6325	13.6309	14.9911	14.7867	17.5118	14.8688	15.8955	15.7163	14.5834	13.9613	12.1597	16.2467	11.6683	13.7945	13.1151	14.3784	16.0322	14.7338	13.739	15.6089	15.7163	16.2623	13.7313	12.529	12.7366	14.9769
Var_295	11.1653	10.5416	8.18857	10.9817	9.64782	9.29529	10.629	11.9605	12.4898	8.65833	7.8944	11.2443	9.90855	9.18128	11.0237	9.98212	10.6922	9.67612	9.80678	11.0188	9.12076	10.9529	10.5035	9.13123	8.52584	9.41107	9.42835	11.0864	9.9416	9.65885	9.42586	10.2797	9.6856	10.4192	10.7206	10.4371	11.8169	8.88164	10.1984	11.1622
Var_296	11.4385	9.59352	9.97964	9.77468	9.46025	8.18427	9.29184	10.9884	10.7575	8.11341	11.4915	9.5473	8.53127	9.68498	8.89579	10.2483	10.2557	8.3891	8.83525	9.48314	9.83313	8.55654	8.16263	9.65709	8.38371	10.0513	8.53136	8.63971	9.70038	11.0723	7.54765	9.8993	8.59296	11.2879	8.06239	8.37877	9.45615	9.62418	9.03328	8.54497
Var_297	1e-06	1e-06	1e-06	1e-06	1e-06	1e-06	1e-06	1e-06	1e-06	1e-06	1e-06	1e-06	1e-06	1e-06	1e-06	1e-06	1e-06	1e-06	1e-06	1e-06	1e-06	1e-06	1e-06	1e-06	1e-06	1e-06	1e-06	1e-06	1e-06	1e-06	1e-06	1e-06	1e-06	1e-06	1e-06	1e-06	1e-06	1e-06	1e-06	1e-06
Var_298	12.1897	11.687	11.7512	13.0189	10.3794	13.2094	13.2478	14.3753	12.5658	11.286	13.012	12.3711	12.8286	11.7904	12.4589	12.168	14.2607	13.3176	15.1655	11.1843	10.1078	12.753	11.7591	14.2976	11.3752	11.1399	13.0979	13.8321	12.0079	13.3528	11.9032	15.4206	13.397	15.3447	13.033	13.3181	15.3937	13.585	13.5695	14.7971
Var_299	1e-06	1e-06	1e-06	1e-06	1e-06	1e-06	1e-06	1e-06	1e-06	1e-06	1e-06	1e-06	1e-06	1e-06	1e-06	1e-06	1e-06	1e-06	1e-06	1e-06	1e-06	1e-06	1e-06	1e-06	1e-06	1e-06	1e-06	1e-06	1e-06	1e-06	1e-06	1e-06	1e-06	1e-06	1e-06	1e-06	1e-06	1e-06	1e-06	1e-06
Var_300	1e-06	1e-06	1e-06	1e-06	1e-06	1e-06	1e-06	1e-06	1e-06	1e-06	1e-06	1e-06	1e-06	1e-06	1e-06	1e-06	1e-06	1e-06	1e-06	1e-06	1e-06	1e-06	1e-06	1e-06	1e-06	1e-06	1e-06	1e-06	1e-06	1e-06	1e-06	1e-06	1e-06	1e-06	1e-06	1e-06	1e-06	1e-06	1e-06	1e-06
Var_301	10.371	10.954	9.66664	9.5751	8.56777	11.601	9.56641	9.56428	11.2639	9.89928	8.70405	12.3378	11.5661	10.3658	10.0578	9.51976	12.0435	10.8007	11.0509	8.70432	11.2926	10.8702	10.8415	11.7033	9.76587	11.0688	10.1576	10.5412	8.12295	7.69587	10.9764	9.35666	10.4186	10.3317	11.1717	11.1408	9.16028	9.24963	11.1267	11.0271
Var_302	5.03874	4.21121	5.7216	5.58588	4.76662	6.05562	4.64599	5.24741	5.53679	5.68029	5.99889	5.49828	5.21002	5.58736	6.09513	5.5063	5.15077	4.36498	5.1428	4.11628	5.22467	5.10977	5.39075	4.28643	4.45113	5.14372	6.21794	5.12643	5.88395	6.01568	4.98066	5.10815	4.44253	6.23691	5.65515	4.65784	4.8313	6.07802	5.2492	5.89467
Var_303	12.4373	11.0982	11.3409	13.945	12.4163	13.9828	10.2549	12.4974	11.7847	9.88077	11.219	12.5008	12.413	15.412	13.3543	10.5771	10.9323	10.8381	9.95139	12.7648	9.86088	11.1675	12.9093	11.2932	11.7336	13.3259	12.1262	12.1418	13.401	13.1063	12.3494	13.2685	11.3331	12.8591	13.9027	8.41849	11.4552	10.3719	11.8814	13.3406
Var_304	11.1518	13.1898	12.6624	14.8819	13.1029	12.7189	12.3958	12.2747	14.5701	13.29	13.1433	11.1818	11.7798	11.1277	14.0766	12.1207	15.2022	12.7842	13.1532	12.5852	11.34	13.0674	12.749	12.0546	13.6929	13.808	12.6011	13.6085	14.2266	14.6869	11.9925	13.4031	14.1048	15.3008	14.1605	12.211	12.9313	8.50206	12.083	10.0559
Var_305	15.9391	13.8236	13.5926	13.9768	13.216	14.9876	11.6165	14.6642	13.4933	14.0747	13.2348	12.9406	16.3377	17.6505	18.46	16.1445	13.0691	13.4625	15.0288	14.0437	16.19	13.2899	16.492	16.8002	15.3991	13.9357	15.3825	14.3814	13.1199	11.4801	13.9841	12.8418	12.4433	13.3767	14.4922	15.5539	13.2411	15.1358	13.5491	13.1607
Var_306	6.86388	5.72941	6.32494	7.51024	5.80683	6.19111	6.72827	5.49272	6.22941	6.78307	6.57712	6.70392	6.3134	6.36064	7.08666	6.36388	6.19627	7.19125	5.73829	6.89269	6.50724	5.65847	7.07687	6.59534	6.52985	6.16921	6.82721	6.96249	7.42458	6.82004	6.53657	5.79351	5.70947	5.56149	6.68247	5.95608	7.19749	7.64639	6.10664	5.99518
Var_307	11.8504	11.4104	12.3834	11.5429	10.1584	11.9376	11.7516	12.6148	10.7229	11.7113	10.6636	15.0285	11.876	14.3963	11.5668	12.6316	13.438	12.9205	10.8735	12.1014	13.9333	13.1183	12.3754	10.7394	11.5466	11.6479	12.2904	13.1287	11.3074	12.6137	13.9926	13.4857	12.1805	10.5264	12.7453	12.1112	12.9609	12.3928	12.216	10.811
Var_308	9.93743	9.68361	11.3324	9.766	10.4746	11.4871	11.7411	10.9299	11.6132	10.9165	9.87967	11.1518	11.3949	10.4044	11.4285	10.2951	11.5851	9.79667	10.1456	9.05389	9.92873	9.86146	9.49597	11.3669	10.2105	11.0373	11.8881	8.54973	10.6998	11.3337	10.7596	10.2071	9.68357	11.2512	9.00485	8.11123	11.5435	9.103	10.7424	10.38
Var_309	14.8714	16.3904	16.6568	15.265	16.4451	14.1115	16.5321	16.0603	12.3987	14.0695	13.5826	13.5028	13.3202	13.8677	13.2512	16.5318	12.8584	12.3833	15.286	15.2433	11.9772	12.8577	12.6761	14.2418	16.9995	14.1068	14.8307	11.6118	15.3194	15.6968	15.7633	14.4703	15.2051	15.9621	15.0014	14.3053	14.2705	14.1689	13.0334	11.8538
Var_310	10.3503	11.6617	13.6968	12.9184	11.1931	12.0493	13.9605	14.2398	13.6005	13.7227	12.3884	8.36386	11.5828	12.6084	13.5136	14.4625	12.5982	12.1487	14.7637	13.3855	11.9819	12.9244	12.5199	11.9219	15.4844	10.8736	13.0085	14.5387	11.6123	11.4342	11.3212	14.2859	13.0787	12.2748	14.0587	10.2049	12.894	13.2543	11.947	13.2369
Var_311	11.233	13.8336	16.0858	12.7276	11.0604	14.5553	16.7382	15.5854	12.8769	15.3104	17.3519	16.4694	14.9594	14.1644	16.4189	16.4591	13.8153	14.5982	15.9105	11.129	12.3301	13.5313	13.073	14.0136	15.2845	13.8723	15.8038	16.3348	15.8671	15.4871	15.7608	12.4729	16.0026	13.6251	15.3703	13.1708	16.0578	15.4469	13.1729	15.8404
Var_312	7.34698	10.7773	10.5336	8.85309	9.22408	11.7666	8.85094	10.0285	9.97075	9.03528	9.84562	10.1072	8.99435	9.77251	8.88724	8.57712	9.16167	8.7565	9.30326	9.50674	10.1718	9.29689	10.9034	9.93968	11.3649	9.09014	9.64874	7.02831	9.7709	8.74336	10.9217	8.96155	10.0308	9.36998	9.52461	7.72949	8.96921	10.6605	9.93095	7.32406
Var_313	10.7683	9.49399	8.80516	9.56844	8.69	9.98638	10.2126	9.75113	9.36577	8.75463	10.1899	9.71462	9.22885	11.1976	8.93191	9.52443	8.22196	9.70282	7.85073	9.66747	10.996	7.9801	9.53861	9.03635	10.4022	9.21556	7.64526	9.24003	9.99219	9.47511	11.0328	8.87812	9.40376	8.48996	7.92467	10.5105	8.06855	9.19707	10.9133	8.95005
Var_314	15.2416	17.1623	15.8476	15.2688	15.5418	11.6866	17.4124	16.5873	13.4426	15.0351	15.1985	14.8292	13.6742	13.2343	14.8758	13.8759	15.7259	14.059	13.1982	14.7541	10.7138	15.8703	18.0273	16.1494	15.0965	15.9496	14.7711	16.7853	16.8753	16.0615	15.9771	15.4727	15.2048	16.3589	16.4999	16.5374	15.1123	14.3968	12.1552	16.8509
Var_315	1e-06	1e-06	1e-06	1e-06	1e-06	1e-06	1e-06	1e-06	1e-06	1e-06	1e-06	1e-06	1e-06	1e-06	1e-06	1e-06	1e-06	1e-06	1e-06	1e-06	1e-06	1e-06	1e-06	1e-06	1e-06	1e-06	1e-06	1e-06	1e-06	1e-06	1e-06	1e-06	1e-06	1e-06	1e-06	1e-06	1e-06	1e-06	1e-06	1e-06
Var_316	8.08826	7.89146	9.30055	8.44925	6.52969	8.51207	7.07871	7.63006	6.65526	7.94193	7.58665	7.74746	7.94205	8.75896	8.27193	7.21053	7.97764	7.24344	7.12796	7.54643	5.6442	6.79279	6.04319	7.80234	7.66763	8.00566	6.88105	8.25093	7.83419	7.1289	7.31798	6.29285	7.22002	6.52267	7.8214	7.44263	8.24738	6.06768	7.1205	6.82075
Var_317	3.77383	4.05861	4.42291	4.34232	4.18299	3.56097	2.84183	3.46912	3.586	3.55821	3.21056	3.82925	3.34846	3.65268	3.71896	2.91156	3.795	3.69079	3.41567	4.18753	3.58651	4.05808	3.59601	3.40527	3.27227	3.47319	3.43012	3.28088	3.44339	3.5885	3.99183	3.62834	4.02812	3.32465	3.85132	3.57822	4.36184	2.90967	3.52721	3.80302
Var_318	8.59881	8.57544	9.16516	7.51913	9.14674	5.98645	7.29787	8.89955	9.26592	7.58719	8.90747	9.12092	8.20421	8.75264	8.4405	7.83355	7.85457	9.58689	7.70276	8.36984	8.40498	6.39373	8.23497	8.86028	8.85878	8.4101	7.15178	7.53394	8.08545	8.40344	9.43868	8.18152	8.2442	8.35398	9.07028	8.54773	8.57251	7.78891	8.28699	8.33141
Var_319	12.9933	11.6779	13.9882	10.2759	12.9469	14.3325	12.7737	15.3246	12.5502	11.3675	13.7721	11.739	14.3299	13.7863	13.2438	10.3929	12.6413	12.8493	13.0752	14.4187	13.3708	12.6619	12.349	14.0852	11.2582	14.8988	12.6776	13.7237	11.5201	14.8705	13.238	12.9856	14.695	13.9684	13.3994	12.1324	14.2881	14.2991	14.1576	13.226
Var_320	11.9506	14.2573	12.6633	16.2288	11.6757	15.6367	13.5426	13.571	15.1091	15.0721	10.4348	15.7724	15.2438	12.6136	12.7753	13.9598	13.7214	12.9031	16.5708	15.8608	14.8181	14.3196	15.0532	15.6978	13.3582	12.6182	14.2034	14.676	14.5083	14.8128	16.2632	18.0779	12.7432	15.4115	16.9099	13.0926	16.0152	15.6259	16.9037	13.2313
Var_321	4.66457	5.45475	5.3329	5.39133	5.15227	4.62318	5.04522	5.16342	4.29885	4.35182	4.66067	4.55368	4.37985	4.11404	4.13306	4.95872	5.28863	4.93509	4.56779	4.55298	5.16051	4.95775	5.19141	4.46952	5.76046	5.4165	4.58794	4.84718	5.18955	4.47999	5.21905	4.54141	4.29843	5.31069	5.02154	4.48909	5.97453	4.79548	5.1118	4.85775
Var_322	7.74783	8.00543	7.52548	7.56259	7.69801	8.17415	6.94702	6.904	7.21664	8.17124	6.79612	7.01217	6.59657	7.11121	7.99539	7.56172	6.95462	8.14329	8.20876	6.49167	8.25525	7.79381	7.27077	7.15377	7.13399	7.91321	8.21963	8.02607	7.20754	6.07772	8.27789	6.9904	6.21318	7.3644	8.03413	9.34844	8.11379	7.27914	7.69434	7.95964
Var_323	12.2526	10.3801	10.7761	9.99077	11.2009	11.048	12.663	9.32664	9.6403	9.93536	10.843	10.4381	10.6471	10.5224	11.9256	11.1194	11.3411	10.9479	11.858	12.1987	10.931	12.2077	11.201	11.9055	13.4036	10.3836	9.79218	11.3854	12.1551	11.9989	10.6293	9.18514	12.6012	9.03062	11.4738	9.74644	10.3343	9.64381	11.8091	10.4166
Var_324	7.81894	8.03322	9.59242	10.1002	8.3073	9.75367	6.99132	7.17696	8.45413	7.67044	7.17485	9.8764	8.13556	8.07565	8.67143	8.46698	6.24481	8.61217	9.43231	8.29649	7.29859	8.86401	8.21372	7.73861	8.86578	7.82119	8.29939	9.49378	8.65399	8.0753	8.55695	9.19114	10.4448	8.84346	8.23727	6.16089	8.79992	9.86894	8.46623	9.2951
Var_325	11.5999	12.3379	10.7641	12.9906	10.6672	11.5349	13.3491	10.8662	10.6408	9.93256	10.3671	11.0467	10.2914	10.8052	10.3728	11.7543	10.7445	11.3619	9.36331	10.9993	12.4398	13.2484	10.6762	10.1233	11.3554	9.82583	11.2863	12.7344	13.519	10.5159	10.7784	12.4123	10.3652	10.6236	12.4027	12.9033	11.0489	12.6287	10.7837	11.6129
Var_326	13.4038	11.7458	11.8193	11.9431	12.718	11.3533	12.7262	12.8727	11.6664	10.3401	11.8566	11.8746	10.623	12.7492	10.8739	11.1217	12.477	11.8026	14.1393	13.0437	10.7963	11.9993	15.3517	12.4861	10.9137	10.4555	8.82789	11.0554	9.59161	12.9499	12.8625	11.1552	11.0062	13.4632	13.6603	12.5861	14.2708	13.5672	12.967	11.8533
Var_327	4.71685	5.96451	4.78363	5.08023	4.4847	4.9751	4.98213	4.52985	5.3978	5.18671	4.92386	5.1907	4.68759	5.21438	5.61301	5.39147	5.13801	5.5094	6.00029	5.08732	5.53536	4.96648	5.86964	5.35776	4.44267	5.04536	5.36869	4.62117	6.65348	5.01976	4.5066	4.94484	4.98794	5.3576	5.63167	5.85846	5.40803	4.69616	5.18949	3.85208
Var_328	9.2482	8.71762	8.53031	9.14485	9.02778	9.55112	8.36429	9.60272	8.74994	8.48017	8.88454	8.17178	8.34685	9.89296	10.8534	9.78819	9.58572	10.0633	8.39069	9.10289	8.86522	9.34051	8.69342	11.2001	8.56649	8.48782	9.77932	9.09145	9.39411	8.78349	9.4989	9.23479	10.1914	10.4759	9.77795	9.12536	9.76774	7.77034	9.57146	9.00983
Var_329	1e-06	1e-06	1e-06	1e-06	1e-06	1e-06	1e-06	1e-06	1e-06	1e-06	1e-06	1e-06	1e-06	1e-06	1e-06	1e-06	1e-06	1e-06	1e-06	1e-06	1e-06	1e-06	1e-06	1e-06	1e-06	1e-06	1e-06	1e-06	1e-06	1e-06	1e-06	1e-06	1e-06	1e-06	1e-06	1e-06	1e-06	1e-06	1e-06	1e-06
Var_330	13.6531	14.5121	16.0126	14.4816	15.034	14.3315	14.0897	15.9558	19.5335	15.6905	14.9065	13.7241	17.8352	15.4188	14.9496	16.0506	14.6181	16.918	18.6144	17.2437	14.2957	13.7236	16.7107	17.5756	15.61	15.2377	17.0472	20.075	14.4153	16.6985	15.2506	14.1625	12.9908	17.3627	16.8954	15.0311	15.2682	17.5625	17.4181	15.3257
Var_331	7.40677	6.11107	7.09469	7.6713	7.2303	6.51129	7.84082	6.56291	6.05578	6.40096	7.29067	6.42656	7.2629	7.10461	6.31095	7.08186	7.04462	6.74833	6.8693	7.06351	7.17691	7.83224	6.60963	6.9998	7.36674	6.46642	6.15172	6.69343	8.09003	7.28656	6.6593	7.49787	6.09208	7.57924	6.81855	7.13053	6.67977	7.55409	5.68879	6.39384
Var_332	4.75747	2.81871	3.55925	3.85921	4.1072	3.89652	4.55556	3.88066	3.40027	3.94116	5.08303	4.13186	4.40027	4.21639	4.12136	4.04098	3.70131	3.86402	4.08933	3.7069	4.00398	3.40929	3.18252	4.32323	3.80754	4.09368	4.11004	3.7739	3.31533	4.20162	3.40421	3.95789	4.10846	4.31946	4.70056	3.79042	4.44524	3.98961	3.79115	3.99251
Var_333	9.4121	8.15318	8.66363	10.9034	7.36001	8.17021	8.28589	7.55572	8.99668	9.70836	9.1819	8.86212	9.24094	9.54676	9.14787	8.82502	8.19982	8.60667	9.81674	8.16977	9.28436	7.84659	8.49693	8.66756	9.34941	8.99551	7.85791	8.77065	10.2666	8.35967	8.2045	8.91299	7.51597	7.85047	8.76868	7.48196	9.20178	8.02532	7.68038	9.01088
Var_334	3.1659	2.7789	3.42372	2.52311	2.9785	3.19881	3.06228	3.15402	2.77051	2.84481	2.93869	2.84287	3.32648	3.20053	2.8853	2.72942	2.6597	3.21929	2.45601	3.23185	3.13391	2.7681	2.91323	2.70851	3.11019	2.63076	3.13936	2.94104	2.70661	3.22782	2.78844	2.6997	3.05675	2.95354	2.87545	2.70553	2.80594	3.29645	3.07448	3.18761
Var_335	9.07987	9.92589	10.9943	10.9385	8.98435	9.46558	8.36539	10.9531	10.6309	8.91267	12.9788	10.8508	8.82049	10.5504	8.64479	10.5708	8.85312	10.0731	10.0619	6.8302	7.9722	10.342	8.56961	10.422	10.306	8.31236	10.6526	9.30013	8.22153	11.0929	10.2357	10.0497	10.1833	9.20806	10.5266	8.21613	11.1226	9.92424	9.95314	10.0771
Var_336	7.39679	6.64726	7.1967	6.26249	7.0718	6.13885	7.32021	8.13285	7.17172	7.56257	7.09726	7.07914	7.14555	6.62203	8.41675	6.44352	6.3541	8.76506	8.34534	8.0957	7.2693	6.65313	6.31763	7.71839	7.30779	7.29727	7.19316	5.60886	6.90243	8.26938	8.15006	7.12211	6.54526	7.75272	6.52154	8.39133	7.81981	6.58076	9.08323	7.24754
Var_337	22.6073	17.1412	23.0752	19.2477	22.138	18.793	24.182	22.6404	23.9114	21.9315	20.642	23.374	22.6883	20.5433	17.5625	20.7091	21.0883	20.0777	23.1364	18.4992	17.7742	25.135	19.3206	19.0992	21.1519	20.6193	19.6028	20.4247	18.2106	23.1791	20.0781	19.3458	20.6263	21.5117	22.3571	17.7737	24.8149	21.7798	20.0993	18.9803
Var_338	15.8118	15.9068	19.045	13.4167	17.1245	13.1459	14.9175	13.5782	18.5928	16.1382	13.5546	15.1593	14.6604	17.5562	14.0569	17.8291	14.4801	17.1923	17.2536	15.3339	14.1048	15.3415	15.7048	17.7105	15.2583	14.9086	15.4336	15.2531	15.2209	14.5379	15.1329	15.3356	17.5681	12.7858	14.4447	18.483	16.1326	15.9135	16.4957	16.625
Var_339	1e-06	1e-06	1e-06	1e-06	1e-06	1e-06	1e-06	1e-06	1e-06	1e-06	1e-06	1e-06	1e-06	1e-06	1e-06	1e-06	1e-06	1e-06	1e-06	1e-06	1e-06	1e-06	1e-06	1e-06	1e-06	1e-06	1e-06	1e-06	1e-06	1e-06	1e-06	1e-06	1e-06	1e-06	1e-06	1e-06	1e-06	1e-06	1e-06	1e-06
Var_340	11.3467	11.7116	13.4505	11.4671	15.1915	13.3296	12.4108	14.9293	12.8585	10.4923	11.2842	9.70824	13.7224	11.9236	13.3852	12.22	12.9243	12.4375	12.541	10.2237	12.0075	11.9942	12.6921	13.685	12.8409	10.4311	14.1208	12.0552	10.6054	12.8637	12.9906	10.6571	13.6231	14.5083	11.8796	9.74227	12.1178	12.8495	12.1892	12.9874
Var_341	3.16079	2.72715	3.29951	3.31212	2.83481	2.99791	3.15574	2.91944	2.74094	2.59212	3.30399	2.74655	2.82088	2.79262	2.78665	2.9619	3.20752	3.10558	2.77183	2.50515	3.28311	3.63107	3.0374	2.59587	3.07291	3.39616	2.91567	2.6918	3.04761	2.67429	2.67242	3.1931	3.0281	3.14308	3.06069	3.0401	3.2724	2.93135	3.22929	3.20329
Var_342	8.88993	9.80506	8.57649	10.0115	8.46052	8.20106	9.12329	10.0996	7.74811	8.86764	9.15835	9.53498	8.10857	9.64958	8.29784	8.23555	8.42747	8.16687	6.89923	8.45854	9.95267	6.56333	8.91617	9.60091	7.80667	8.51385	7.99235	8.24464	10.1393	10.3674	10.292	9.49755	8.77299	9.62825	10.4306	10.0765	8.5099	8.81378	9.17729	8.8688
Var_343	8.22326	9.34986	10.8151	10.9634	12.2246	12.6852	11.4005	10.88	9.73999	10.8963	9.97721	11.0664	11.3257	10.3106	10.2308	10.2136	10.6196	8.51613	10.1937	10.749	11.4834	9.97671	9.90179	9.51921	11.5903	10.8615	11.1708	10.251	12.2114	10.6418	9.68408	9.4017	10.439	12.0776	11.5127	11.9887	10.7025	12.4563	10.2469	9.30002
Var_344	14.8992	11.2603	11.4209	12.9807	15.2711	12.1989	12.7688	13.6572	13.9851	14.6353	12.9331	13.6274	14.9503	13.6268	11.913	14.8306	13.0405	14.1033	12.5256	15.0717	10.9083	15.5243	14.0693	14.638	11.1324	12.0845	13.494	15.3676	14.6691	12.5681	15.0649	13.5726	13.3889	14.1407	11.6255	13.7471	14.0871	14.5196	11.9232	12.0421
Var_345	9.54042	9.8541	9.42614	9.41759	9.07018	10.9763	8.58388	9.0671	9.04243	7.22794	9.65109	8.63356	10.7307	8.47554	8.51048	8.4738	7.63549	9.54143	7.21179	6.68013	8.25423	9.40118	8.96253	8.29818	6.49227	7.51197	8.14895	9.30919	8.86351	6.5956	7.83315	7.93805	8.51123	8.63991	7.35505	9.03868	8.71621	9.48718	8.67569	9.89219
Var_346	20.148	22.0266	15.5771	17.7639	17.0758	17.6556	17.8277	16.5578	20.363	18.41	19.4421	17.5144	17.3967	18.1558	21.0273	17.7752	15.5095	15.9194	20.276	16.8035	17.5208	17.6018	18.9024	18.313	15.5388	18.8063	16.8265	19.6334	16.578	17.9012	18.5101	16.8114	18.2564	17.6014	19.8811	17.9388	16.8694	15.2748	17.9042	19.8377
Var_347	8.2913	8.03347	7.39735	7.33122	8.14842	8.37995	8.55676	8.26547	7.54806	8.52483	7.2271	7.29944	6.85534	7.42511	7.56259	7.6997	9.03433	7.59747	7.57851	7.3762	6.93493	6.31267	6.88966	8.18741	8.13475	7.12658	8.17208	7.3544	8.7236	6.73986	7.85913	9.17828	7.72719	8.21414	7.32214	8.16549	7.49089	5.85073	8.13603	7.09862
Var_348	11.6986	12.994	8.95859	10.8663	13.6465	11.1399	13.6249	13.1233	13.868	14.0924	10.392	11.8917	12.342	9.07706	13.676	9.82987	10.2207	11.2775	11.3471	9.78836	9.94632	10.78	12.4742	11.402	12.737	13.2724	12.2153	9.92287	10.5795	10.7702	11.563	10.9638	13.5017	10.8321	10.5985	13.5441	9.89994	12.2512	12.1712	11.6681
Var_349	13.8045	15.2051	12.7168	11.932	14.2126	14.4493	15.3509	13.6238	13.4738	14.8803	13.9209	15.1223	14.2858	13.7569	11.9621	12.6987	11.7261	12.2496	11.1341	13.6642	15.354	15.3887	12.3141	13.3543	13.7864	12.0664	10.4196	13.4684	12.8914	12.3142	16.4245	12.7536	13.1619	12.9519	11.2189	15.6213	14.5329	13.5318	14.5165	12.4528
Var_350	10.9623	10.5434	10.4482	9.70291	10.044	9.09959	10.2152	9.29266	10.0403	10.7741	9.50513	10.1199	11.7512	11.4995	11.0508	11.772	8.97488	10.1807	8.96034	9.81861	9.7052	8.99507	10.5939	10.8746	11.6816	9.54688	10.0787	11.2134	9.27179	9.03719	11.5875	9.48136	9.02073	8.77784	9.55774	9.70444	10.3988	8.82114	9.63568	10.1358
Var_351	12.9949	16.1127	16.455	13.1613	15.4398	15.7586	12.3662	18.4031	13.248	12.7666	14.0083	13.4706	13.9906	16.5043	12.8156	14.9462	14.0336	16.5504	13.9088	11.908	15.7646	13.8849	15.3956	16.3582	15.2262	17.1912	13.4677	13.7105	14.0625	15.8603	12.354	14.7038	13.8633	16.0588	14.0943	13.2269	16.564	17.8513	17.6707	15.4026
Var_352	10.7344	11.3685	13.2979	11.759	12.2231	11.4654	9.27038	10.5232	12.6624	11.1808	12.9775	11.1869	13.3658	11.8746	11.5061	13.1214	9.54064	9.31753	11.0021	11.8366	12.0649	14.0557	10.1432	11.3378	12.0013	9.68881	13.1965	10.8737	11.4448	9.95133	10.5937	12.8857	9.67927	14.4842	10.9972	9.68144	13.0178	12.6481	11.7308	11.6809
Var_353	6.57076	5.9678	7.17678	6.19902	7.95965	6.16253	6.16004	6.20075	5.77802	5.49131	5.65535	7.14399	6.52355	6.29114	5.86843	6.48977	6.18115	6.55146	5.40997	6.05103	6.89919	7.104	6.50065	6.38548	6.89688	5.31682	5.67758	6.89942	5.80067	7.24008	6.18144	6.71393	5.6721	7.12288	5.6619	5.9495	6.0357	6.00443	5.71114	6.23021
Var_354	0.889507	0.991744	0.901814	0.582356	0.805531	1.06752	1.19032	0.84897	1.08317	0.853348	1.00024	1.01687	0.825172	1.07861	0.933143	1.08578	0.968533	1.02248	0.853758	0.870914	0.661162	0.778444	1.03492	1.24528	1.06194	0.994419	1.13032	1.38985	1.25265	0.851026	1.13677	0.969905	0.958898	1.09573	1.03951	0.809668	0.890857	1.06789	1.06206	1.08993
Var_355	23.1546	19.734	19.5942	17.5301	20.152	18.5177	16.683	18.7548	21.3507	22.2069	17.1561	19.5826	17.528	15.4041	20.4384	19.9889	19.3886	17.3576	17.8993	19.6962	16.6221	20.0447	19.2718	21.237	21.7296	18.7236	18.146	22.7868	19.7553	18.6864	21.4174	19.2079	18.2498	20.4329	18.6969	18.0262	17.7853	22.2201	19.4458	21.3275
Var_356	7.43097	6.69034	6.4255	5.79717	7.23024	6.57621	5.74107	6.96514	5.69485	6.38514	7.45423	6.4101	6.38189	6.1333	7.58761	7.33394	7.69102	6.72137	6.86157	6.61925	8.59959	6.48718	6.65693	7.03308	6.44885	6.68622	7.21872	6.62086	7.93139	5.9449	6.6962	6.81817	7.49918	7.01063	6.36319	6.5623	7.11513	7.22625	6.6752	6.2587
Var_357	7.17583	10.0478	11.5766	10.5932	10.8246	10.5417	10.8553	11.9597	9.3553	9.16168	10.6055	10.7585	11.2934	9.5329	10.9967	10.0415	10.6229	9.01686	10.2853	12.3321	10.3707	10.0292	11.1786	10.0301	9.8611	8.50995	10.1048	10.4381	11.6761	11.4232	11.4179	11.6906	10.5275	10.2693	11.562	11.2358	10.6116	9.06017	9.48741	11.1646
Var_358	14.2881	14.3967	12.2117	13.7878	14.5173	11.8321	12.8441	13.1115	13.5141	11.1413	10.1415	11.0884	14.7344	12.317	11.7259	14.1584	14.2408	12.9354	13.5836	11.6559	11.3951	12.1264	12.8881	11.9865	15.6201	12.2507	12.1316	12.9036	13.2495	12.445	12.1642	12.8738	14.2926	14.1283	13.1552	14.7291	12.9661	11.6843	12.8319	13.7548
Var_359	9.94103	12.1553	10.5041	10.9593	8.95551	10.2749	10.1983	11.1113	10.2174	10.479	9.445	9.74529	10.7843	11.1702	11.1002	11.9588	11.5067	10.2841	9.75118	10.9284	10.425	10.6914	10.705	11.309	10.5238	11.3759	11.3356	10.8234	10.4946	11.5847	10.257	10.1715	9.89934	8.27569	9.80025	11.447	12.7232	10.2255	12.4555	9.90961
Var_360	6.62727	4.83384	5.48507	5.50795	5.70215	4.9704	5.25094	5.88919	4.96298	5.28851	5.35723	5.14058	6.08894	6.80906	6.66019	5.39996	6.50323	5.13835	5.74112	5.88321	5.14312	5.61177	4.99944	4.99822	5.27084	5.87195	5.76098	5.58993	5.70024	4.44576	5.98458	4.5993	5.54047	4.92697	5.34435	5.60585	5.90943	5.65023	5.07719	4.76535
Var_361	7.88278	6.59399	9.20814	7.22929	6.3561	7.67056	7.46247	7.59165	7.63486	7.57196	8.12208	7.35484	6.51024	8.96322	7.79956	7.91686	8.21414	7.72182	7.4062	9.23534	8.0822	7.78767	8.26272	7.17522	7.18748	8.24183	7.00271	7.72371	8.38682	7.97327	7.29195	8.26617	6.48635	7.4892	8.47024	6.08105	7.62488	7.55106	6.94855	8.73275
Var_362	11.1705	10.3223	9.53444	8.57881	8.3505	9.59857	9.88041	8.62205	7.16429	10.1199	10.1793	9.79187	8.84939	9.22384	9.406	8.74067	10.6554	10.7821	8.8764	8.34927	8.85645	9.70647	9.43937	8.60243	8.74264	8.57664	9.16098	8.4116	7.3999	9.79776	7.86944	10.4327	8.71704	10.8544	11.2524	8.67145	9.07399	8.67176	8.62353	9.28011
Var_363	16.0912	17.9961	17.7862	18.7439	17.5976	17.3204	15.9774	16.6533	16.7919	15.3956	18.2757	16.7968	16.2564	15.4354	15.6791	14.8758	20.0031	16.5098	18.26	17.7212	17.3215	16.1765	17.0204	18.5449	19.9357	19.222	18.2023	19.1148	17.9212	17.3329	15.2438	15.3648	19.0599	14.9887	18.3752	15.4568	16.6812	17.2786	18.6826	15.9971
Var_364	5.85437	5.64957	6.75512	4.7352	5.8103	4.98326	6.13703	5.66435	5.86752	6.36294	6.04987	5.09179	6.36749	4.49918	5.06062	4.59317	4.70633	5.7024	5.42801	4.88183	4.7585	5.9644	5.55244	5.39786	5.02457	5.31659	5.64296	5.25841	5.24818	5.31874	6.31862	5.54192	5.21559	6.47782	5.7305	5.92539	4.33047	5.62975	6.60588	5.46544
Var_365	15.4274	12.9128	14.6774	15.0257	15.3541	14.1575	12.0528	13.5095	14.5785	10.7898	12.722	11.6731	15.4701	13.7644	13.0855	14.3501	10.7813	12.9215	15.7523	14.8405	14.1327	15.9772	14.5361	14.5871	13.4883	15.1385	13.6365	14.003	12.8758	12.8406	12.5745	14.1837	13.8565	12.8125	11.9158	13.1826	15.0961	13.0052	13.9036	14.8253
Var_366	12.4442	13.6713	12.5333	12.7741	9.81845	9.81936	11.5372	11.9061	13.4344	9.93161	12.611	12.6396	10.874	11.6454	10.9544	10.4532	10.6745	10.8005	10.5421	11.2457	11.3146	12.978	12.1625	11.865	10.8354	12.4695	9.6999	12.2429	11.6404	12.0235	10.1286	10.733	11.6849	10.4462	11.7414	10.7977	11.7277	11.1394	13.0051	11.4699
Var_367	9.18433	8.41323	8.61324	10.1814	7.54157	6.92855	8.93456	8.4614	8.40336	9.4979	7.59271	8.2463	8.57111	6.59265	7.15604	8.98053	7.86236	8.35263	8.43696	8.73913	9.07375	9.25617	8.47336	9.862	8.58912	8.78095	7.85021	9.35611	7.7579	7.63536	9.2837	9.60634	9.34477	9.30303	8.04144	10.1353	9.75356	9.71482	9.9803	9.23071
Var_368	5.4388	4.44154	3.86923	4.47269	3.9445	4.44192	4.45339	4.39989	4.81236	3.92424	4.79658	5.51643	4.72472	4.4181	3.38418	4.7893	4.28481	5.08936	4.67203	5.04827	5.54471	4.64938	3.92249	5.60898	5.01114	4.85458	5.46866	5.06027	5.3195	4.75271	4.72062	5.24636	3.86142	4.62577	4.50396	3.8748	4.42337	4.4749	3.91064	4.84095
Var_369	9.9433	9.06036	9.18405	8.22612	7.81222	7.80416	7.91228	7.60036	9.36018	7.85441	9.11245	6.88611	7.68648	7.93187	8.71079	8.27349	9.49811	8.33383	9.2019	9.77168	7.48585	9.4185	8.94494	7.31819	7.76472	9.19538	7.43993	8.21172	8.66285	8.50414	8.54558	7.95493	9.63425	8.21153	9.81072	7.97504	8.74707	8.59482	9.94635	8.61903
Var_370	9.56331	9.66391	11.55	8.49427	9.75758	9.52501	10.387	10.2117	9.34731	9.60845	8.6432	8.77753	10.1681	11.1239	9.74388	9.83921	9.07264	9.40042	9.42962	11.3475	9.2086	9.88611	10.5275	8.4763	11.0185	10.8023	10.0851	7.95908	10.2748	10.0392	9.22509	10.0751	9.666	9.74619	9.16998	9.78607	10.5704	9.05705	10.2142	8.59133
Var_371	2.82315	2.64061	3.16781	2.70803	2.44001	2.47135	2.58156	2.30278	3.1529	2.74043	2.14923	2.89852	3.3678	2.4589	2.32206	2.59406	2.42503	2.39086	1.88895	2.98428	2.53061	2.66091	2.56101	2.4755	2.67876	3.03088	2.49941	2.78797	2.91812	2.83235	2.57367	2.65314	2.7759	2.67324	2.57754	2.42245	2.8655	2.42842	2.62742	2.48417
Var_372	12.3175	10.3802	12.5652	10.7478	9.38492	10.5063	11.4999	11.4611	11.957	11.261	11.1599	11.2227	10.3422	9.41949	11.2805	13.8295	11.5635	12.3748	11.2562	11.3694	10.3776	12.4382	13.2239	10.6116	10.1896	12.3003	11.4186	12.1737	12.2411	11.2116	12.2342	12.5588	9.96152	10.4864	11.4314	11.526	11.5878	13.2562	10.5409	11.6235
Var_373	5.84872	6.52601	5.5665	5.62851	5.8703	6.43546	6.72601	6.85272	6.5469	4.43436	4.66122	5.93655	6.23816	6.0166	5.36163	5.79062	6.17149	6.47822	6.15005	6.03784	5.90102	6.29411	5.45797	5.86941	6.21996	6.03676	5.32265	5.26043	5.79996	5.1096	5.84527	5.0522	4.43024	5.6566	5.49106	5.82295	5.74629	6.00984	5.88362	5.99067
Var_374	9.28352	9.21543	8.53594	9.29711	9.24903	9.5683	10.6272	9.30748	10.4544	8.8096	10.5458	10.0522	10.7408	10.1721	9.34929	10.133	8.52221	8.97829	8.04248	10.1819	8.70196	8.8567	9.42365	11.1243	12.0849	10.3848	11.465	9.00653	11.3017	8.9826	9.77033	9.37823	8.98521	10.2509	8.37693	8.08341	10.4548	10.0372	8.99128	9.19546
Var_375	10.9887	11.127	10.0102	11.9242	12.6252	11.2366	8.98866	12.1839	11.6501	11.8544	12.2195	11.2265	11.7284	12.683	12.0305	11.5478	11.8762	12.477	11.3559	11.2	8.96061	12.1203	12.7532	10.7803	11.9683	10.1685	9.3917	11.0204	10.9147	9.23159	10.998	10.2694	9.6603	11.612	10.7696	10.4195	14.4668	12.3695	11.405	11.797
Var_376	5.91103	5.60267	5.69342	4.57017	5.03401	6.38497	5.37434	5.22224	5.42012	5.14573	5.80754	5.92709	4.55399	5.07395	5.54291	4.95819	5.48872	5.53374	4.6412	4.94399	5.77971	5.91615	5.2739	5.86273	5.38338	5.74455	5.69838	5.41385	4.82037	4.75183	6.16804	5.09477	5.48603	5.56094	6.69797	4.84452	5.46046	5.69613	5.56665	6.13712
Var_377	9.12716	7.82274	7.55122	7.7407	8.64472	7.94038	8.42821	8.59063	8.77199	8.1294	8.89778	9.98007	9.26334	7.92124	7.41439	7.6152	8.27822	8.14843	7.93653	7.66099	8.74433	8.09464	8.22106	8.64145	9.14805	8.47598	7.48622	8.23188	8.28294	7.3782	8.84599	9.70596	8.97713	9.39802	7.14685	8.23369	8.20649	6.26844	9.95566	8.65755
Var_378	12.4193	9.93681	11.028	12.8237	11.7756	11.131	10.8198	12.3702	11.0541	10.3073	11.1781	13.4183	12.1681	10.554	11.5584	10.3348	11.2419	13.7305	12.9045	11.8158	11.62	10.8121	11.0233	12.9396	11.7561	12.0259	11.6095	13.0928	12.1049	10.1296	11.4603	12.4077	11.6559	11.9497	12.1518	11.562	10.9381	9.57315	11.0292	11.6923
Var_379	0.672373	0.968129	1.02109	0.805445	0.799454	0.914227	0.660507	0.935171	0.832643	1.07224	0.629623	0.730108	0.857718	1.00349	0.871345	0.789416	0.949164	0.747309	0.887305	0.761851	0.921579	0.953273	0.765277	0.94509	0.733517	0.760929	0.769118	0.748876	0.804841	0.777141	0.936135	0.706233	0.892562	0.753655	0.612479	0.881671	0.849297	0.904637	0.794002	0.973264
Var_380	15.7925	16.0018	13.7681	15.043	16.0416	15.1711	14.5755	13.4892	14.9027	12.3784	15.7486	15.5521	16.4642	16.8954	14.4183	12.4162	15.6634	13.798	14.6304	17.6482	16.9271	14.9285	14.8933	14.0791	15.0627	15.3877	15.3124	14.8012	13.0361	13.6959	14.7857	15.0867	16.5951	15.3711	14.9705	17.1574	14.1887	14.2155	15.315	14.9168
Var_381	24.8075	24.6913	20.5329	20.0445	18.9052	21.0397	20.2063	20.8061	20.6657	25.097	18.5774	22.3704	21.4532	21.7845	20.8913	21.6953	27.5238	22.4342	20.9473	22.3419	25.3872	21.5727	20.7041	23.6153	23.4404	22.4948	21.7468	21.9232	22.5257	19.9983	25.5382	25.598	20.6571	21.1544	20.6802	24.7772	21.4122	26.0438	18.2781	21.293
Var_382	15.3915	15.2363	16.4329	14.8386	13.7849	13.3108	14.6396	16.0631	16.7492	13.8424	13.8769	16.6476	14.2934	15.0205	14.2555	15.547	15.4555	13.8913	13.0055	13.8614	12.8185	13.947	13.6737	14.874	14.0831	14.3124	17.4143	15.5993	16.992	14.2189	15.0179	14.7633	13.0302	16.0229	13.023	16.9415	13.3055	14.9174	16.666	13.9276
Var_383	8.24394	8.29637	8.05578	8.95509	8.67724	9.47819	6.42696	7.08101	7.81091	7.97639	8.6404	8.3389	8.07936	8.3067	7.69428	7.77331	8.22724	9.03772	8.88587	8.60735	7.74701	8.97106	7.91216	7.54686	9.90815	7.54282	5.5254	8.68946	9.05867	8.81232	8.59965	8.79656	7.71121	6.77183	8.0869	9.83075	8.73011	7.3562	7.82362	8.14427
Var_384	11.31	12.0303	12.3433	13.8679	11.5573	10.5584	12.6733	13.0102	11.5092	12.0089	13.9178	10.7301	14.5091	10.8525	13.2906	11.9353	13.4598	12.7687	10.9343	13.245	11.9581	12.3642	11.8664	11.1342	11.4151	9.60989	12.8625	10.6533	10.4423	12.373	12.0718	12.5256	12.9881	12.7566	12.6779	11.4276	12.1715	11.3082	12.2063	11.7131
Var_385	4.64032	4.75857	4.89991	4.59965	4.806	5.15858	5.55401	5.59352	4.98017	4.81663	4.79108	4.89744	4.15078	4.82911	4.14556	4.33219	4.92914	4.61231	5.10935	4.30501	5.38336	4.38449	4.89314	6.42581	4.71907	4.87435	5.22465	4.39411	4.61074	4.67927	5.01889	5.00039	4.19074	4.8677	4.69203	4.99833	5.00125	5.23577	4.51757	5.5774
Var_386	22.0148	22.2822	20.196	20.2215	20.4146	18.7582	18.6082	18.2276	17.71	20.0396	20.4373	17.6669	21.7301	20.459	18.7201	19.313	17.3331	16.8782	19.2861	19.4926	18.5111	24.744	19.8146	23.8645	17.8249	20.2407	18.631	19.9829	18.1187	16.4956	19.9267	22.0952	18.0804	22.6341	20.5045	20.8441	18.865	17.1715	16.7789	23.6822
Var_387	13.2755	16.4953	15.7642	16.268	14.8025	13.1666	13.3347	17.2621	15.4732	14.3922	14.5105	15.8456	14.5608	14.1158	15.5957	13.5329	14.0588	13.9403	13.8178	14.5895	15.1809	14.4257	14.8427	13.5517	16.4884	16.6531	11.5366	14.5155	15.2144	16.0433	15.9791	14.8158	14.4707	16.5908	13.0531	15.1361	15.2908	13.1395	14.3969	16.5953
Var_388	16.9955	12.2549	15.4759	13.0745	14.3468	13.1208	14.3631	12.7018	12.9586	13.4463	14.3557	17.1137	15.5683	12.9162	14.6469	15.012	13.453	12.9975	15.312	14.624	14.4946	14.8082	13.9401	14.3336	12.4395	13.2392	12.8817	13.6746	13.3275	15.2738	14.8871	11.6231	17.0918	13.0161	13.9762	12.8773	10.9065	12.9388	10.8134	14.7357
Var_389	4.92201	5.64554	5.06903	4.07666	6.45401	6.18627	5.94214	5.72751	6.0027	5.42798	5.69025	6.32835	5.5407	6.09365	5.791	6.133	6.41348	4.88488	5.975	5.8625	5.50951	6.19271	6.5373	4.61646	5.79345	5.7173	6.0755	6.23529	5.90141	5.94296	6.03474	5.80936	4.42108	5.85637	5.42072	5.54217	5.18244	6.15535	5.15304	4.90401
Var_390	13.0341	13.4413	9.73057	10.6726	10.2418	11.4906	11.7708	12.0279	11.3143	11.5398	12.7828	12.161	12.8887	11.4845	10.0507	12.7632	12.096	12.824	11.9561	11.7272	11.0695	10.8925	10.5876	10.802	10.5516	12.3161	12.4758	13.4944	12.8725	12.2108	11.2677	11.7583	11.1196	11.7791	9.81182	13.6363	13.1705	11.1025	11.0158	10.949
Var_391	7.14636	5.68599	6.19752	7.24884	5.86363	7.75233	7.14268	8.33999	7.701	7.10423	8.16697	6.47833	7.04686	7.5437	6.75741	6.25862	8.57297	7.73289	6.48359	7.41537	6.2441	6.66491	8.42434	8.41289	5.75805	7.17252	7.39015	7.53715	6.78112	7.68671	7.27009	7.06901	8.01237	7.97596	6.63576	6.50426	6.88438	7.1179	7.03768	8.19953
Var_392	9.31267	9.27735	8.72808	7.25636	8.0897	10.6968	8.12432	8.37557	8.57237	9.43876	7.00666	6.60985	8.11501	9.06346	9.74912	9.39818	8.88548	9.17515	8.69938	10.0467	7.88402	8.07942	7.82259	9.2424	7.36727	8.83315	9.40512	9.35159	7.9384	7.07991	8.86102	8.92996	8.70735	8.20357	9.06234	8.68204	9.71648	8.73163	7.77202	9.16552
Var_393	7.21921	6.53842	5.58166	7.24953	7.05046	8.13637	6.66126	6.47432	6.82189	7.99342	6.35019	7.10322	7.44246	8.74793	6.81677	7.608	7.64848	7.08151	8.95378	8.45133	6.44102	7.38686	6.72022	6.99655	6.55834	8.79527	7.01542	6.71025	5.77739	7.41471	7.78048	7.77252	8.71503	7.39697	7.19188	7.02065	6.7318	7.46373	7.0791	6.62777
Var_394	4.85749	3.5583	5.84362	4.47099	4.74841	5.31177	5.30009	4.87027	4.52277	4.83349	5.09902	4.09162	5.13049	5.27455	5.55618	5.24493	4.87694	4.22918	4.71137	4.55005	4.06313	5.08343	4.94325	5.27455	4.22147	4.34179	4.52353	4.24862	5.43909	5.36523	4.77563	4.76107	4.60314	4.2079	5.67136	4.02373	5.42263	5.46247	4.84835	4.37012
Var_395	5.153	5.22612	6.0824	4.21871	5.39614	4.94593	6.87635	5.52563	4.91005	5.39684	5.60395	5.44266	4.63952	5.52753	5.65345	6.49483	6.40133	4.91666	5.46074	6.03894	5.66073	5.21987	4.65269	5.44681	5.74799	5.55251	4.8683	4.70174	5.5132	5.63054	5.08033	5.59241	5.00596	4.81912	4.37882	5.40971	4.95444	5.92795	5.28671	5.55247
Var_396	8.77958	9.39217	6.94684	7.19063	8.47185	7.99994	7.48495	8.44555	9.559	9.01938	9.18141	8.51818	8.81514	8.71023	9.05018	9.73115	8.82599	10.362	8.38179	9.26749	8.96991	9.67516	8.98445	9.81936	10.4654	9.29616	10.0255	8.56939	8.59081	9.28564	7.86829	10.1872	9.26336	8.64491	9.28469	7.58991	9.05564	8.38904	8.32332	7.77474
Var_397	1.54991	1.42089	1.66314	1.55293	1.4087	1.51012	1.84472	1.86252	1.72036	1.38166	1.50236	1.66825	1.32748	1.38048	1.56837	1.719	1.46524	1.37625	1.48373	1.41336	1.12523	1.34855	1.53459	1.48517	1.71504	1.44645	1.35682	1.70614	1.65624	1.31741	1.60701	1.31477	1.48392	1.50337	1.27925	1.38834	1.4854	1.27358	1.3723	1.62444
Var_398	11.9399	14.5979	12.9971	12.8582	13.2312	13.2908	13.0388	12.6609	13.7046	14.6693	14.09	13.8971	12.1042	14.7913	11.3585	11.3681	13.1995	12.2748	13.4083	15.2424	13.0329	14.574	11.8435	15.3585	12.5708	11.9565	12.0678	14.3001	12.6728	15.3135	13.805	14.8328	12.6865	14.9009	13.0139	13.9789	11.6219	14.7406	13.0566	12.2915
Var_399	9.13128	10.1356	7.86971	9.23776	10.523	10.6355	10.0555	10.5543	10.7628	9.66463	8.37646	6.92804	9.67051	8.58844	9.67493	8.11889	9.12506	8.67786	8.5894	8.73759	9.97478	10.8727	8.43136	9.66734	9.97214	9.29735	8.50726	9.24587	7.91409	8.91152	8.23952	9.05878	10.282	8.39646	7.71082	10.2324	9.73933	10.0125	9.19983	9.47076
Var_400	12.9365	12.9504	12.5463	10.7329	12.4077	13.7222	13.5083	10.3054	14.9663	13.3912	12.9842	15.4479	13.4076	14.7542	16.9366	12.4961	14.4847	15.2099	11.2673	11.7793	13.3116	13.0525	14.9607	11.4839	12.2608	12.0366	13.9554	12.6021	15.782	14.6166	13.2578	13.829	12.6933	9.65042	13.9897	13.2188	15.0984	14.7139	13.2341	14.1349
Var_401	12.6978	11.2856	11.0289	11.2075	12.3564	13.3983	8.76288	11.6443	12.3138	11.5374	10.4108	10.1255	10.8144	13.2729	12.8962	12.0939	11.4245	9.26655	11.8966	12.4627	9.93244	10.3807	10.1129	12.9719	10.375	10.2231	12.301	12.8587	9.86962	11.4881	10.8235	11.0339	11.2227	10.7259	12.7871	10.3861	12.0726	12.7999	9.7011	13.6641
Var_402	12.8495	14.5581	12.3017	13.935	11.0604	13.7465	11.133	12.7849	12.0059	11.9081	13.715	15.0136	12.1442	13.4628	13.0227	14.3579	9.7365	12.4113	13.1124	11.3665	11.4375	13.2058	12.9355	12.5486	12.2863	14.5202	12.9227	9.76402	10.4094	11.6925	13.2232	11.7623	11.5671	12.1096	14.7921	12.0629	12.3724	10.7289	13.2979	13.5638
Var_403	2.21072	2.51346	2.37802	3.26842	2.54252	2.90748	2.44874	2.44173	2.30775	2.58629	2.57447	2.77737	2.62123	2.29998	2.38132	2.38984	2.62217	2.76834	2.40764	2.53264	2.50237	2.54088	2.21294	2.36866	2.37472	2.76735	2.62968	2.9615	2.64015	3.30629	2.11599	2.42536	2.19665	2.81495	2.16484	2.52985	2.67437	2.43417	2.53297	2.52415
Var_404	4.82054	4.75783	5.70444	5.04593	5.13661	5.18133	4.80204	4.49947	4.93147	5.06873	5.11336	5.73699	4.70099	4.65667	4.49591	5.0205	4.72386	4.51651	3.70934	4.53786	4.75624	4.6857	5.57748	3.71924	6.00969	5.12858	5.02092	4.63983	5.25663	4.54814	5.15548	4.71523	4.22415	5.5547	4.59198	4.76327	4.85206	4.73327	5.20556	5.5852
Var_405	8.38003	6.94393	7.04652	8.5978	6.91119	7.77292	6.45364	9.09586	7.82445	6.97238	5.96252	6.75873	7.77613	8.44471	7.31682	6.76944	6.46093	8.82538	7.77904	6.44189	6.9062	7.44455	8.73689	7.97664	6.40536	6.03659	7.32097	8.03701	8.81869	6.83396	8.19046	7.98426	7.80317	6.92841	9.86089	7.78185	8.83585	7.76115	7.87119	8.96038
Var_406	10.7857	11.032	9.02741	10.21	9.28705	9.89691	11.2469	12.3076	8.34321	10.7597	10.0005	10.9751	11.0422	10.5026	10.6137	11.4335	10.3749	9.40508	11.3856	10.6975	10.454	9.70722	9.43858	11.5227	12.4767	10.0813	11.2321	9.66958	13.2454	8.33795	10.0982	9.868	9.5428	11.0764	8.8395	11.2594	12.2018	11.6018	10.3158	11.0664
Var_407	18.0486	16.4456	16.7752	11.1643	16.012	17.906	13.787	14.3825	20.0105	17.8382	14.5993	16.2408	16.1728	15.5374	14.7041	15.976	15.6514	17.4299	14.1974	16.3257	13.6592	16.4176	14.4905	14.0048	17.4292	15.7245	17.6633	15.9767	15.0105	14.4713	15.4284	13.7909	14.6648	12.9065	16.021	14.4541	16.1086	14.8223	16.2733	16.4499
Var_408	9.20971	7.94374	8.73347	7.73478	9.3187	8.80948	7.80792	9.24818	7.6558	9.8033	8.88318	9.59733	8.34733	7.82916	7.46523	9.28973	8.88396	9.2748	10.0664	7.59898	8.5815	9.36556	7.39826	8.93543	8.88327	7.93393	10.2318	7.74057	8.67105	9.57899	8.21747	10.0642	9.09047	8.15781	8.60631	7.86247	8.13894	9.08657	9.56557	9.73311
Var_409	16.5892	17.7563	17.0952	19.19	18.761	17.5784	17.0427	16.534	16.1248	17.5545	17.649	13.9458	16.5025	12.913	15.0185	16.729	16.8866	15.3129	15.9833	15.7539	16.1062	16.2638	19.4328	17.3947	18.3318	15.4105	17.2608	17.4153	16.0317	15.129	16.705	18.5913	15.408	15.4183	13.6347	16.6725	16.2968	20.002	17.5758	16.8594
Var_410	12.0186	12.1467	11.6828	12.9008	12.4822	11.254	12.2191	12.411	12.5219	10.5163	11.3459	10.5423	13.0264	11.5865	15.4006	13.8881	13.3707	11.5401	13.8347	14.2389	11.7198	12.7962	13.2628	11.1384	10.7918	11.7694	12.761	14.5808	13.5191	12.6081	14.147	12.8511	12.4519	11.8495	13.4792	10.8164	13.1798	14.3953	12.2508	12.8333
Var_411	18.942	14.8894	16.3564	16.1114	15.4265	15.3814	17.7756	15.5135	15.018	11.8067	13.3801	15.1909	16.3947	12.9507	16.156	16.4751	13.9288	13.8956	15.2396	14.4102	16.4243	17.6766	16.3456	15.2418	14.7593	15.7713	13.8118	14.3318	14.2977	16.3251	16.4279	13.8482	18.6996	16.674	13.3058	17.4927	18.8768	16.7403	14.9489	15.413
Var_412	9.43935	11.4202	8.84445	10.0562	9.22056	11.259	10.5653	9.89374	8.73778	10.8181	12.4984	11.7943	11.22	10.8951	10.4454	10.8576	10.4413	9.47995	10.8553	10.9189	11.2305	9.62734	12.2959	11.5234	11.6002	10.6545	11.2104	10.2949	11.5025	9.29111	7.59817	11.1088	12.3153	10.5667	10.0438	10.7244	10.0467	10.7662	10.6006	11.8945
Var_413	6.47637	6.90374	6.95216	6.46804	6.42292	7.02121	6.6657	5.83921	7.31295	5.8185	6.52174	5.80239	6.86324	6.68528	5.84361	5.87852	6.36511	5.46876	6.2625	7.83554	6.29907	6.00124	5.91564	7.96517	7.18483	6.53356	5.97656	6.001	7.32961	6.62559	7.06896	6.60591	6.81176	5.83508	6.35648	6.30542	6.75039	6.49756	6.36917	7.51218
Var_414	2.49075	2.39363	2.42851	2.28505	2.54035	2.47472	2.61995	2.34649	2.27624	2.69976	2.86012	2.2239	2.76549	2.83989	2.36637	2.98252	2.74138	2.45124	3.22623	2.84579	2.48502	2.76197	2.31258	2.83222	2.57674	2.37251	2.5538	2.69282	2.72467	3.03631	2.45827	2.76086	2.67076	2.81565	2.63063	2.16565	2.66701	2.92314	2.81418	2.41146
Var_415	10.6878	10.7451	10.0733	11.0097	10.8076	9.8369	10.1377	9.27294	10.9951	11.031	10.5653	10.5262	12.6376	10.1546	10.1985	11.6981	11.2363	9.79111	11.6644	9.04588	12.0633	10.4934	10.5027	13.6257	11.3105	9.73492	11.9716	11.2831	10.4483	11.8785	9.9616	11.0419	9.99911	9.8796	9.86056	9.68027	11.2839	9.45933	10.7917	12.7511
Var_416	14.5015	13.506	13.1178	11.6642	12.4143	13.8255	15.2335	15.6859	12.9111	16.0375	12.1437	13.6936	11.6849	14.7408	13.0214	13.7439	14.7975	16.8375	13.823	16.2315	14.4295	13.1253	12.4855	16.8486	13.1439	16.6176	14.7113	11.9787	14.2223	14.5117	14.0152	13.5927	12.8517	11.3867	14.0211	14.9216	12.4308	15.5479	14.967	13.9376
Var_417	7.46977	9.59725	10.4025	8.97365	10.4758	7.31005	8.94716	9.10204	6.72002	9.24272	7.46421	9.91795	8.97608	7.73009	9.63149	8.88282	8.62556	9.01714	8.49126	8.75939	9.06036	9.58018	8.8242	9.51378	9.88906	8.74305	8.36367	7.6945	8.23933	8.80684	9.59066	8.94098	9.13907	7.64101	9.6144	6.77723	9.03587	7.55678	9.6802	7.74356
Var_418	6.49982	6.58019	6.30971	5.7558	8.61775	7.1135	7.04177	7.18583	7.36099	5.81992	8.27898	7.71384	8.50547	6.45461	7.82174	7.48477	7.26422	7.39767	6.90249	7.99102	8.40118	8.03723	7.04173	7.6224	7.18726	8.1853	7.24218	7.32271	8.67383	6.2442	6.30223	7.27125	7.35713	7.21143	5.70934	7.99071	7.15183	7.45948	7.27798	7.9712
Var_419	8.39671	7.922	7.25539	9.46764	8.33753	8.68764	7.47257	7.86331	8.32509	8.15556	7.56931	10.133	8.38379	7.85928	7.48435	8.43849	6.25256	9.51544	7.52235	7.27798	8.77194	8.23211	7.73981	7.66023	9.07883	7.94058	8.14479	9.36477	8.85838	7.96797	8.15563	6.43245	6.8803	8.72428	7.78138	8.0992	8.48106	8.43415	8.59392	8.37236
Var_420	4.06257	5.41378	5.18247	4.14296	5.16806	4.20143	4.41543	5.24892	3.87469	5.13755	5.00228	4.8474	4.47333	5.63035	4.95741	5.23242	5.02577	3.92743	3.97315	4.15364	4.44473	5.13526	4.8721	4.54412	5.05959	4.71661	4.86447	4.06997	4.89083	4.44783	4.91662	4.53772	4.02457	4.77471	4.66023	5.1334	4.51333	5.47424	4.85288	4.4106
Var_421	7.04974	7.11177	8.18617	8.44286	8.00562	7.04711	8.3833	7.27021	7.83535	8.42845	7.02923	7.38432	7.94825	7.37898	7.24988	8.59791	6.01151	8.5027	9.39334	6.95677	8.86293	7.8781	7.68191	8.0129	8.1632	7.42235	7.31453	6.62792	6.55506	8.42693	8.77314	7.90508	7.028	7.64746	7.04298	6.31116	7.17084	8.12746	6.7532	8.54138
Var_422	7.73723	9.58614	9.03715	9.15695	9.98831	7.03298	9.5411	8.59089	8.78312	7.88805	8.48169	8.61207	8.70708	9.80204	9.0544	10.3294	10.6359	9.79537	10.4451	10.0139	7.75181	9.10836	10.1344	12.3479	9.32079	9.00916	9.50186	7.68655	7.87992	9.00701	8.81206	9.42265	8.91422	9.70356	8.87462	8.69356	8.68804	9.24926	9.73171	8.77395
Var_423	9.8709	11.9972	10.386	10.8499	10.5774	10.795	11.1567	8.65427	9.5375	11.8091	7.9698	11.3268	10.7702	10.0161	10.8966	11.9451	9.17502	11.1766	11.9854	9.49313	8.92103	10.4112	8.19841	10.6193	8.21238	10.425	10.123	10.1861	10.0201	10.3546	9.03656	9.45635	12.6755	10.883	9.65524	9.75998	9.99753	9.29329	9.78822	8.21557
Var_424	9.46808	10.9126	9.22597	9.98634	10.0835	10.6764	11.5093	9.45235	10.8023	11.3938	10.4539	9.80074	7.75064	9.11497	11.0361	7.98841	9.39074	9.60771	10.977	10.7943	9.31543	11.9666	9.7133	9.09016	10.0549	8.65593	8.629	11.579	9.06323	11.2206	11.8133	8.79097	8.77433	10.1378	8.93162	12.004	7.47626	10.0478	10.6159	9.47171
Var_425	13.9986	12.9489	13.3173	14.5772	12.7216	13.4212	14.7767	15.4424	13.7914	14.0032	12.0953	15.1052	13.736	11.7663	13.4968	14.8846	13.073	11.1438	11.5381	13.3423	13.7843	12.6759	14.257	12.2698	10.2031	14.7497	13.969	14.4444	12.4758	11.1962	13.9473	10.8468	10.8097	13.5055	14.2326	13.9831	12.5267	13.3815	13.3797	12.64
Var_426	9.00038	11.1658	9.65438	9.81977	10.4291	9.64428	11.0166	10.7408	10.3575	11.5796	8.53324	10.2421	10.1776	12.0906	8.55722	9.53897	10.2676	11.4404	10.2462	11.241	10.0708	9.03611	9.98515	9.75025	11.3312	9.64669	10.1808	10.8926	8.96627	10.8883	9.15388	10.2834	9.70595	10.9062	9.66532	10.3126	9.82094	9.76598	10.3475	12.0375
Var_427	18.877	18.6951	20.6484	17.3329	17.2295	15.6032	19.0498	17.8409	16.8807	18.4268	16.9595	20.2224	20.0866	20.4381	21.2509	22.5745	16.7594	16.8051	18.5123	16.53	21.3882	20.5353	18.7804	18.8168	21.8208	17.8847	18.6302	19.6528	19.822	17.7023	20.0471	18.751	17.9215	14.7794	19.7444	19.5205	21.1766	17.7042	16.9394	19.9694
Var_428	9.98775	12.032	11.9384	11.4944	12.3525	9.58695	10.5304	10.6847	12.0979	11.9097	12.7379	14.2253	10.0539	12.0003	11.3435	12.0024	12.207	12.2734	10.9307	11.3684	11.1607	10.9288	11.0714	12.4754	13.2178	11.968	12.9716	10.5315	9.5883	10.5755	11.3376	14.1157	10.4351	10.4261	12.7977	13.1018	13.2577	10.7952	11.8175	11.5253
Var_429	19.571	19.3949	19.1666	12.7365	20.8862	19.3603	20.835	21.2646	21.6524	19.7221	17.3444	19.2571	18.7404	18.3813	17.3577	21.7568	16.6339	18.7749	18.8997	19.3174	19.8986	20.9529	18.9541	16.1679	21.5291	15.6971	21.5198	19.8515	18.2454	18.8369	19.5272	20.4373	19.4388	21.0801	16.7491	18.1157	18.982	19.4978	19.4002	19.2611
Var_430	6.0178	6.8533	6.41114	6.36799	6.25433	6.06612	7.79614	5.57879	6.97275	6.48673	7.70623	7.13972	6.33153	6.16325	5.51581	5.79097	7.21694	6.43128	6.3069	6.80826	5.65075	6.0458	6.38094	6.56536	6.79088	6.17108	6.19816	7.3284	6.54016	5.87468	6.54469	6.15372	5.81784	6.32009	7.55928	6.47245	6.23963	5.83623	6.13777	6.27478
Var_431	11.1469	13.1421	16.0558	11.4015	12.1546	10.3555	14.139	11.5857	11.8884	12.2576	13.48	10.2278	11.6334	11.3553	11.0793	12.668	12.7441	12.4312	11.5662	14.7726	13.329	10.5512	12.6291	14.3815	15.6445	9.88141	13.8085	12.1466	12.5035	12.2079	12.9237	12.778	13.4209	12.5625	13.6668	11.7365	14.5154	12.0585	13.1097	12.1611
Var_432	9.13276	9.90844	9.41711	8.29738	11.1412	9.37287	8.85218	9.37442	7.92336	7.37613	8.30124	8.67027	8.18596	8.77802	8.68912	8.76806	8.5944	10.3807	9.13077	7.74217	9.85775	7.4084	8.25918	9.06709	7.37643	9.23326	9.58266	8.30397	9.29352	10.4086	7.80588	7.88881	9.49028	7.97544	7.12616	9.18423	8.647	9.1534	8.64354	8.30014
Var_433	13.3666	12.0812	15.3403	16.6941	12.8822	12.4297	12.3877	14.0752	12.7751	15.2369	11.9014	12.5167	13.2633	13.6731	15.2002	14.2637	12.1759	13.5176	11.917	12.9894	11.7435	12.8125	13.5189	12.5816	14.6714	12.0135	11.766	13.845	14.5572	13.9824	10.2943	13.8438	14.9767	12.7744	12.3586	14.1937	12.9238	12.5881	12.906	10.984
Var_434	13.772	13.2627	10.9314	13.2259	12.4492	12.286	13.741	14.0016	14.3974	15.1785	14.2072	12.3755	12.8588	11.1933	12.5529	11.7884	13.2994	14.605	11.1443	14.1403	13.0168	11.8003	13.0855	12.622	12.1329	13.9721	12.8787	12.5835	14.7138	12.2751	12.3247	14.1817	13.6275	14.7413	13.507	12.6795	14.0154	14.505	11.6006	13.1289
Var_435	1e-06	1e-06	1e-06	1e-06	1e-06	1e-06	1e-06	1e-06	1e-06	1e-06	1e-06	1e-06	1e-06	1e-06	1e-06	1e-06	1e-06	1e-06	1e-06	1e-06	1e-06	1e-06	1e-06	1e-06	1e-06	1e-06	1e-06	1e-06	1e-06	1e-06	1e-06	1e-06	1e-06	1e-06	1e-06	1e-06	1e-06	1e-06	1e-06	1e-06
Var_436	3.47981	3.21227	3.86203	3.52221	3.53722	3.9114	3.48351	2.73289	3.2689	3.0354	2.96266	3.05276	3.08078	2.88099	3.19295	2.5242	3.11781	2.98816	3.2182	3.56387	3.13912	3.96878	3.54046	3.3163	3.11245	3.70741	3.87882	3.10591	3.31826	3.40029	4.03105	3.59483	3.62516	2.74253	3.07447	3.32885	3.75207	2.37431	3.65185	3.351
Var_437	2.9813	3.28352	2.87115	3.45457	3.2576	2.43509	3.28836	2.46692	2.30885	2.29814	2.93797	2.7365	2.81086	2.70646	3.01385	3.03323	3.13717	2.89806	3.00415	2.80152	3.13607	3.30813	2.92409	3.07171	2.33203	2.17756	2.87599	2.54053	2.56596	2.66197	2.79754	2.5685	2.99206	3.03173	2.96297	2.79731	2.82036	3.07632	2.36708	2.82059
Var_438	11.1012	12.3305	12.0123	11.5115	11.4444	12.6556	11.0063	11.9677	11.5085	12.8546	11.8728	11.0821	11.6592	11.1385	13.836	12.5304	12.399	12.5707	12.9049	14.1834	11.4213	8.619	11.4816	12.2114	13.1658	15.2127	12.0182	11.5691	11.6316	11.5931	10.0756	13.0659	12.5087	11.4785	12.7821	11.3979	14.898	9.82426	11.6173	11.6655
Var_439	18.8038	18.4432	18.0042	15.5738	16.9744	16.2335	17.4002	18.8552	18.087	17.5238	15.7384	18.2072	16.1131	18.4054	16.0738	16.1169	15.3382	17.2843	15.9136	14.6061	17.2416	16.2624	17.4267	15.0586	16.8884	16.2145	14.8549	16.9791	18.4118	18.0603	14.4175	16.3559	17.328	17.1487	19.6646	15.8313	18.9266	16.5715	15.5707	18.068
Var_440	7.30629	8.09754	9.07116	9.42179	8.72023	10.6798	8.11456	7.59506	10.4712	8.94611	8.00292	7.20117	8.29389	8.7978	8.20817	6.194	8.9024	7.24414	9.30117	9.69848	9.24001	6.92651	7.97291	8.40226	9.22716	9.41957	8.8788	7.96247	8.17237	8.44257	8.13096	6.24545	9.67618	9.93502	7.51623	9.30732	7.29226	7.72805	7.80959	9.15162
Var_441	14.1341	12.2956	10.9273	15.2802	15.5635	15.1813	13.5783	16.1338	14.3832	12.0096	13.8681	14.6283	12.323	8.79534	12.9205	14.3351	12.3632	13.7393	14.1046	15.7296	15.0187	15.6396	12.392	16.1788	13.4775	14.6028	11.8607	11.9912	14.0008	14.079	14.3287	14.6358	13.4525	11.8878	10.6128	16.057	14.2214	15.6644	14.9326	14.3894
Var_442	14.3741	13.3972	11.7718	14.9757	13.2608	11.6947	14.196	13.5566	11.6906	12.4089	13.5298	11.2738	12.7943	14.5844	11.6675	12.6341	11.8145	13.3669	12.312	12.0904	10.3709	11.2505	13.8404	14.8313	12.6303	15.8798	12.4196	14.5186	14.9827	13.1303	14.6859	13.8785	15.166	13.5112	13.0657	13.3518	13.6122	13.7032	11.5114	14.5017
Var_443	4.96808	5.36635	4.84884	4.72759	4.27462	5.59825	4.76098	4.89605	5.65071	4.40247	5.1424	5.14252	5.1506	4.03662	4.37008	4.66816	5.03962	5.7621	4.43744	4.79252	5.12151	5.09676	5.15054	4.55081	4.43439	3.72559	5.36983	4.1762	4.46922	4.6135	4.66884	4.72939	5.23757	4.54075	4.62754	4.7549	4.95905	5.54428	4.99199	4.83719
Var_444	10.9401	12.3876	12.6379	13.3354	11.2218	12.6468	11.4692	12.2614	11.5955	13.6834	12.034	8.87499	11.7294	11.08	12.9884	11.873	10.6508	13.0966	14.1843	13.2629	12.388	12.6157	10.9619	11.8451	11.3996	10.2695	11.753	12.0085	11.7142	11.6744	13.0342	10.4197	12.1046	10.7802	11.6676	13.4511	10.9043	12.8837	10.7509	12.6754
Var_445	5.1721	6.8028	6.31031	5.21638	6.93663	6.79435	5.94174	6.11417	5.98369	5.76259	5.96313	6.48144	6.93626	5.57199	6.98094	6.80284	5.93744	6.27083	6.26726	6.8567	6.4043	5.13305	6.56337	7.14891	6.18708	6.36043	5.66055	6.83126	7.22023	5.44217	5.12787	5.55252	7.24723	5.61464	5.69785	6.3548	6.54579	5.85631	5.3774	5.87327
Var_446	19.1863	17.2668	19.1369	13.6627	17.458	15.8193	13.0092	14.5899	18.1412	17.2213	16.5736	17.7104	17.892	18.3883	18.4921	17.4664	21.2623	19.9338	16.1026	15.4845	16.024	17.1787	16.9648	20.6471	15.1829	16.9094	14.1868	19.5376	14.8608	19.3234	15.1871	17.7233	15.715	15.3955	17.0245	15.3953	16.2246	15.7186	19.4988	17.0124
Var_447	7.88905	10.1432	9.01082	10.0227	10.1875	7.73936	8.87386	10.1345	10.1313	10.4707	7.3438	10.2696	9.97893	10.568	10.196	9.98203	9.94362	10.9375	9.31237	9.14993	9.97296	10.8753	11.3268	11.5015	8.63529	9.87147	9.6826	7.06509	8.15957	11.3686	11.1556	10.8913	8.33865	10.3609	10.1437	7.87408	9.57987	9.7594	9.58059	9.3227
Var_448	15.0171	16.0363	16.2417	18.5474	18.6089	16.9943	14.336	20.3964	18.7566	17.6769	19.7863	20.1634	13.3869	20.3366	16.2457	15.4245	17.0493	17.1559	15.8281	17.0683	20.4362	18.0535	19.2188	17.0083	21.2222	19.0853	20.3286	16.2727	17.4138	18.5371	18.1407	20.4186	17.6885	19.6497	18.2929	15.4818	19.5902	18.8908	19.1244	18.1932
Var_449	7.84448	7.25344	7.73141	7.34682	8.28443	8.11481	6.72366	4.96669	7.3946	7.68453	7.91296	8.77926	7.99437	5.93288	8.99693	7.87958	8.39212	8.10269	7.66525	8.67342	7.29061	7.94727	6.25118	9.53768	7.52078	7.55887	8.08012	7.56597	7.73069	7.42406	8.07725	6.15774	6.93448	8.45157	7.75806	8.28445	8.22837	7.35938	8.31272	8.61372
Var_450	14.0456	15.4109	13.0614	14.7299	13.1241	13.6252	12.9702	10.8816	9.4248	12.9769	11.8792	13.0157	12.6448	12.4928	10.7299	14.1557	12.5518	11.9698	11.9454	12.2418	14.4076	12.0801	11.8525	11.6774	12.6183	12.6729	12.7531	13.597	12.8414	13.5998	14.4862	14.4549	15.7508	11.3707	11.8712	13.1238	13.0781	11.9018	13.3608	11.9434
Var_451	8.07762	9.36451	10.2237	9.34064	10.2796	9.09683	8.06925	9.4038	8.69062	9.77272	9.46145	10.3596	11.756	9.63033	10.2287	9.78736	10.7793	10.053	12.021	9.32018	8.27042	10.2966	10.1076	10.4331	9.79405	9.81985	10.2543	10.5904	10.3864	10.3289	9.71795	8.1408	11.0246	11.3134	9.28909	9.36558	9.4072	10.1273	9.95993	10.1213
Var_452	1e-06	1e-06	1e-06	1e-06	1e-06	1e-06	1e-06	1e-06	1e-06	1e-06	1e-06	1e-06	1e-06	1e-06	1e-06	1e-06	1e-06	1e-06	1e-06	1e-06	1e-06	1e-06	1e-06	1e-06	1e-06	1e-06	1e-06	1e-06	1e-06	1e-06	1e-06	1e-06	1e-06	1e-06	1e-06	1e-06	1e-06	1e-06	1e-06	1e-06
Var_453	4.89312	5.16666	4.4893	5.0113	4.84984	5.11815	4.70175	5.65376	4.66084	5.0558	5.29511	5.66441	5.40083	3.86289	4.27393	5.36231	5.31551	4.86832	5.87882	4.65937	3.81901	4.88026	5.37833	6.11043	5.77064	4.4016	5.759	5.28648	5.16669	3.81531	4.72518	4.93686	5.33369	5.32503	5.67721	5.07138	5.76405	4.57772	4.93349	4.3811
Var_454	13.6173	13.6644	14.2657	12.4205	14.4047	13.8667	11.0373	11.3973	11.0988	11.3553	14.2018	14.1557	11.6688	13.4777	14.6459	15.022	14.8645	13.7411	15.3265	13.2794	12.6629	11.9902	12.7617	13.6715	11.0594	13.0259	13.0009	12.7236	12.8486	12.4989	12.1473	12.0009	13.5516	12.4331	13.8058	12.8909	15.1493	13.2747	11.8043	12.8263
Var_455	8.46594	9.89362	8.68709	11.1079	7.76256	11.3816	9.56974	7.98118	9.79357	9.85417	11.4364	9.79024	9.91796	11.3643	9.51292	8.76294	7.84034	8.72172	8.30959	9.43802	9.69872	10.1507	11.6954	9.71509	7.56537	9.44099	10.0625	9.67717	9.49731	10.3271	10.6197	8.5653	9.06352	10.0599	9.88763	7.6519	9.23224	9.03297	11.1845	10.2619
Var_456	4.1755	4.39492	3.70956	4.43287	4.45305	4.06154	4.72182	4.27805	4.12684	4.70323	4.99047	4.90888	5.14283	4.09134	4.13078	4.41187	4.80673	3.69009	4.38452	4.18959	4.91617	4.02832	4.49257	4.63218	4.58828	4.95428	4.39381	3.91426	4.77237	4.50689	3.74689	5.06584	4.68931	5.70815	3.56889	4.99427	3.7256	4.70293	4.92475	4.27194
Var_457	6.45018	7.21922	7.91436	7.16892	6.56694	6.83849	8.42504	5.73563	8.29937	6.41913	6.35429	6.72293	5.06406	8.07903	7.39669	7.52371	6.62278	6.66351	7.11418	5.12432	6.33982	7.39819	7.64177	5.99484	8.16683	7.44158	6.70869	7.77304	7.47809	6.48222	7.88158	7.77608	7.56615	6.92474	6.75272	7.49143	6.76236	5.81626	6.67042	7.70805
Var_458	10.0409	13.326	11.5969	13.1716	11.1295	10.1319	11.0634	11.4753	11.925	10.6162	12.2672	11.9647	12.1013	13.4387	12.104	11.2477	11.7098	13.6327	9.99393	11.279	14.8792	10.4638	10.6926	11.4708	10.5658	11.0883	10.9368	10.8819	12.1175	10.3016	9.65919	10.0125	10.3353	11.7318	11.3828	11.2399	12.3356	12.8389	12.9463	11.9807
Var_459	4.6928	5.19982	5.27155	5.46046	5.21247	5.35065	4.97687	4.43115	5.77674	5.31326	5.49041	4.26939	5.19426	5.32131	4.5967	5.93926	4.5232	5.39786	6.03832	5.05416	5.57705	5.72875	4.60466	5.48283	4.56774	5.15282	4.79447	5.10939	5.26314	5.02169	4.59457	5.38996	4.59066	5.62053	5.69189	5.53167	6.0831	5.82581	4.95243	5.67368
Var_460	14.1822	14.2116	12.7055	14.1174	16.882	12.7967	16.2053	13.2413	16.3778	17.2472	14.9658	12.2401	15.953	13.0469	14.2788	14.1045	16.1114	13.9387	12.3676	13.7085	17.3118	10.9135	13.3959	16.8326	13.6872	15.86	14.6929	16.8997	15.0279	14.988	13.3472	14.7338	13.7583	15.0049	13.4101	12.4606	14.6292	17.2379	14.1772	14.2519
Var_461	6.35199	7.38088	7.6942	6.19003	6.32224	7.49281	6.01784	7.11067	7.51038	6.55535	7.66842	7.44296	5.92879	6.07055	7.03577	7.79666	7.4608	6.94906	7.52927	6.84859	7.0917	6.38925	7.74347	7.04435	7.32081	7.18564	6.73077	7.31453	6.22092	5.72801	8.00387	7.34388	6.3973	7.48025	6.80844	8.04991	5.7745	7.36958	6.93035	7.47642
Var_462	21.0871	17.7054	15.1678	19.9936	19.7416	21.3493	20.378	18.3197	18.6237	20.1	18.4389	20.814	16.7595	18.6408	19.2306	19.6975	19.0345	17.9727	20.0892	21.5588	21.7099	16.3026	16.0652	20.7599	20.3755	18.3561	17.307	17.2449	19.035	18.825	18.3882	21.0629	17.7173	21.5039	23.6421	21.9928	16.2578	19.3025	19.9507	20.9576
Var_463	4.18163	4.69297	4.26148	3.81524	5.06957	4.87974	4.13242	4.0202	4.74396	4.18178	4.54807	5.12474	4.04238	4.69285	4.54456	4.83643	5.01571	4.62391	4.98031	4.40914	5.18035	4.35816	5.51847	4.98751	4.0674	5.35278	3.93624	4.4537	4.52232	4.56129	4.36631	4.30455	4.82013	4.60905	4.55643	5.1232	5.13854	4.64882	5.18401	4.65246
Var_464	12.3802	9.90328	10.3967	10.4808	10.8571	11.2945	9.86133	11.6073	8.64943	11.2529	10.9948	9.40752	12.681	10.5846	11.9024	11.1466	11.7182	9.49007	9.96556	10.122	10.9199	11.3105	9.4257	13.0266	12.8211	10.3448	11.8313	12.3665	9.35735	10.9557	9.17291	10.9201	11.8197	10.7271	12.0995	12.0396	11.1336	10.6272	10.2769	9.26
Var_465	2.64899	1.78397	2.30455	2.33048	2.73744	2.25334	2.78059	2.3739	2.15333	2.01096	1.95505	2.29328	2.44512	2.93996	2.70226	2.57999	2.55026	2.46257	2.24199	2.67619	2.14237	2.57165	2.31401	2.54334	2.03444	2.13291	2.54923	2.53316	2.11419	2.65122	2.52107	2.25003	2.59262	2.71795	2.24163	2.24742	1.91192	2.41157	2.32399	2.46116
Var_466	6.98936	6.52106	5.39487	6.23779	6.36553	6.66756	7.48788	7.15385	6.81446	6.24014	6.97681	6.67024	6.93156	6.8976	6.13194	7.53193	7.44976	6.09652	6.48941	6.37875	7.26177	5.88842	6.33632	5.95068	6.45293	7.73083	6.90173	5.99881	5.87278	6.7662	5.7692	6.18975	5.87565	6.61591	5.40582	6.31126	7.33651	6.89779	5.73669	6.7002
Var_467	6.32306	5.33223	8.54037	8.34885	7.22065	5.61762	6.00308	6.92534	8.26403	7.86457	8.05002	7.51964	8.8007	7.62857	7.0519	6.54111	6.89543	7.01501	6.91368	7.19666	6.63623	6.96976	7.45057	7.07101	7.58714	7.01995	6.32249	7.46776	7.38382	5.79092	6.65601	7.42394	7.53972	7.56442	8.17738	6.96755	7.65914	6.28298	6.04415	6.85479
Var_468	12.2666	10.8617	10.3651	13.4009	13.6343	10.8177	11.5234	12.3175	12.0591	11.5751	14.0481	10.3527	11.8465	11.4238	11.2479	13.3251	11.7431	11.0097	12.5891	10.2708	12.7698	13.2941	12.1395	12.6818	11.8511	12.3472	11.4724	9.29826	12.4294	9.66906	9.86315	10.9637	11.2268	12.9604	10.9286	11.865	12.0092	11.1379	11.4312	13.2681
Var_469	14.8229	16.0428	14.4399	16.6212	13.3083	13.7982	15.5432	16.8076	17.0789	12.2611	15.9758	12.8541	14.5984	13.7594	12.5638	15.7517	14.502	14.6351	13.3496	12.5751	15.0555	14.2937	13.6224	16.2747	15.0876	14.1804	15.0237	16.1482	13.7205	15.0315	14.7267	13.5226	15.9178	15.7822	13.4213	13.9545	14.6462	15.4065	17.6085	11.7907
Var_470	12.3855	10.8382	10.11	12.781	10.6885	11.4437	9.30321	11.469	11.826	11.9004	11.8883	10.7378	9.56312	10.1137	11.3649	11.1719	10.4721	10.5343	9.79306	11.6316	13.1667	9.1815	11.9165	10.8617	12.8725	11.9412	9.27426	11.3698	8.93753	9.90225	13.2066	11.1342	9.83224	10.9637	11.2084	10.5335	11.3246	10.6701	12.0478	10.6403
Var_471	9.41642	8.56066	7.78392	7.18682	7.04907	8.75066	7.70246	8.59082	7.7256	6.90979	8.05508	9.09183	7.83987	8.56855	8.33736	8.13533	7.61456	7.2436	6.14744	8.18093	9.41471	7.2052	7.76256	8.43875	6.97969	7.93644	9.2348	7.92684	8.48685	8.15046	8.50585	7.65464	8.15916	8.07911	8.42154	8.05512	8.83589	7.10376	8.43393	8.24651
Var_472	13.8462	15.2408	13.6045	15.6204	12.0207	15.283	11.7668	12.372	12.8482	12.5041	13.6188	13.2918	14.7324	12.8573	11.2478	15.0095	15.2368	14.677	14.0386	16.0243	10.954	15.2124	13.1337	15.974	11.6635	15.9905	15.0306	14.2285	15.9692	13.633	13.8163	14.7873	14.3859	16.3556	14.8155	14.5113	13.1633	12.545	15.0232	11.3939
Var_473	14.8319	14.9427	13.5037	11.8803	14.6282	16.9229	12.3805	13.2267	15.1677	12.6842	14.1032	10.9721	14.1945	12.9623	14.557	12.7538	15.4835	13.0299	15.1271	14.182	13.3487	13.0121	13.566	12.5771	13.5092	13.2733	12.4561	14.4435	15.2542	16.2461	12.6892	15.4002	13.7844	13.8466	14.7745	14.2323	17.0519	16.6036	15.0592	13.9698
Var_474	10.7916	10.335	11.8721	11.0387	9.12145	9.7331	8.36686	11.8609	11.0705	10.8085	9.94915	11.0046	11.4146	10.0666	10.4456	10.4529	12.4337	9.5401	11.1177	9.42493	9.72472	11.1481	10.9005	9.63204	11.4863	10.957	12.058	10.9128	10.8415	10.8767	10.8867	10.2743	10.6423	10.9688	10.7029	10.4706	8.88468	10.3698	9.16363	10.3726
Var_475	13.2273	10.845	13.199	11.1908	11.7204	11.521	13.2267	11.0895	14.4557	12.7761	12.7207	14.5974	11.9187	12.5837	10.7211	12.1819	11.5564	14.1942	11.6268	14.6594	15.3369	14.4942	13.2125	12.0809	14.1936	12.4623	12.31	13.5085	12.8286	12.484	13.3281	12.6585	13.3496	12.861	13.7478	13.9563	11.9821	14.3661	14.6195	13.2774
Var_476	11.2925	11.0929	10.8062	12.5746	12.0522	12.8623	11.8554	10.6266	12.3804	12.7012	9.8829	10.9791	11.9816	11.5764	11.5355	11.1288	11.9799	11.6939	11.7787	11.9591	11.9549	9.7891	13.879	10.6063	12.4721	14.3779	10.8127	10.7686	13.0114	14.1834	9.9001	13.4345	12.441	12.0065	10.233	11.7502	11.688	11.2866	12.1687	13.1474
Var_477	4.67962	5.35406	4.96497	5.38153	5.32801	3.77909	5.17162	4.85702	4.97013	4.24422	5.06628	5.42072	5.0898	4.79106	4.56531	5.10183	4.38031	5.20191	4.77246	5.72633	4.8247	4.79966	4.71816	4.61074	3.62455	5.30029	5.10951	4.78038	4.86194	4.94562	4.20193	5.08235	5.60977	4.98603	4.37704	5.81843	5.48085	5.22635	5.43856	5.11757
Var_478	12.9461	14.3507	16.381	14.984	12.7195	14.9725	17.1968	13.4984	14.7979	14.8418	12.2593	9.62013	15.0736	16.3721	15.6718	13.2723	12.7912	11.4507	12.9042	13.6125	12.1904	11.6231	13.5085	13.5582	13.4821	14.2322	15.8174	15.5754	14.6549	12.8868	12.8519	13.5862	15.5085	14.5357	15.8166	12.4897	17.1108	15.7316	14.2295	15.7982
Var_479	5.93751	7.32145	7.95773	6.02168	5.8969	7.84648	7.83849	6.94979	6.49114	5.58432	6.40477	4.47833	7.67344	5.66847	6.27867	7.33971	7.24583	6.90655	6.95925	5.87724	7.65396	6.28292	6.55815	6.72108	5.92993	5.93651	7.17639	6.2132	6.56861	6.36336	6.25354	6.61275	6.29313	7.75121	6.41944	7.91688	5.62023	7.56701	6.75876	6.63237
Var_480	7.15467	6.60487	6.58086	7.56604	7.05119	7.47868	6.97168	5.92474	8.54883	8.22039	7.7025	7.56153	6.98142	6.29965	7.48254	6.38	6.47444	7.00078	6.89129	6.76424	7.92959	6.45558	6.66094	6.12699	7.70001	6.46342	5.51376	6.65965	6.60888	9.19719	7.19057	7.15916	7.27561	7.01378	7.83433	6.90238	6.85634	6.75543	6.59399	7.17011
Var_481	10.4658	10.0751	9.70672	11.1906	10.4827	11.6936	11.0511	10.0406	11.4592	11.1123	12.4423	10.4407	10.1417	10.1099	11.8654	11.7934	11.6512	10.889	9.66506	11.9848	10.8131	11.2609	10.6658	10.0589	8.48243	10.4901	10.8859	11.1907	10.6373	11.7436	11.7891	11.1074	9.3839	10.5298	13.0138	12.7811	9.18231	8.99729	11.0465	10.7817
Var_482	7.77412	9.26242	8.23	8.41736	10.3652	8.69298	9.359	8.06671	8.92141	8.28595	7.35796	9.12445	9.12045	8.48671	8.54726	9.52638	8.83616	6.51453	8.50635	9.2211	8.10199	7.44705	10.0615	7.66785	8.80993	8.90266	8.38355	8.78057	8.38079	8.41284	8.19462	9.31389	9.70381	7.35538	9.41507	7.23952	7.10756	8.61054	8.81974	6.84841
Var_483	10.1713	8.62519	8.7908	10.7493	9.36059	9.94455	8.78119	9.11191	8.35419	9.04526	9.77516	8.25816	9.62151	8.37812	8.8046	8.04604	12.1851	8.2395	10.0837	9.33271	9.40946	8.95148	9.36781	9.40726	10.4218	9.80172	8.56583	9.33799	9.79988	10.9113	10.7601	9.15195	9.28705	8.77489	9.15642	9.91449	9.79048	9.58108	10.8918	9.14816
Var_484	11.8794	12.9884	12.9122	11.6086	13.4188	14.0643	12.1817	13.3461	13.635	13.3262	13.447	10.6244	15.9017	12.3003	11.7376	12.4974	13.533	13.3548	13.3176	12.7651	14.8372	14.421	11.7573	13.2558	11.4515	13.1912	13.3939	12.4115	12.7541	12.9524	13.6212	13.5892	14.3609	13.1841	11.3557	11.6119	13.7971	12.5808	13.6994	13.542
Var_485	15.5918	12.0528	17.1082	13.8098	14.0071	13.8192	14.8004	17.6521	17.6814	15.8597	12.9965	12.9582	14.6602	14.0119	15.2572	15.7954	17.2801	16.1911	17.7059	14.4968	16.1181	14.0788	17.9425	15.482	14.6759	14.5552	14.9991	15.9645	16.3135	17.7466	16.9717	14.3631	17.1197	13.3715	16.1033	14.8841	14.9681	15.9197	15.3255	13.6967
Var_486	8.7203	8.34912	10.0022	9.83894	8.86075	8.39525	8.53896	9.90865	9.46621	8.26945	10.4427	7.60715	8.68894	8.59386	9.76832	8.79732	9.376	9.25501	9.11492	8.96867	9.25591	8.15134	10.1785	9.69946	9.1601	8.96949	8.08058	7.70105	9.76168	9.91016	6.92449	7.01794	9.06815	9.44281	10.9529	7.54293	8.92764	9.24005	8.79676	10.0518
Var_487	12.0263	10.2413	10.4757	9.71276	9.81581	11.7119	10.5345	13.8115	13.019	11.7563	13.6303	11.1452	11.967	13.1901	11.9997	11.8564	11.5742	12.1851	10.9686	10.2067	11.0559	10.0578	12.1573	11.0134	11.2576	11.9735	10.5512	10.3668	9.2078	11.2239	12.1635	11.6015	11.3491	13.3727	13.3746	11.0424	11.375	10.9945	9.21499	11.8654
Var_488	9.74067	10.3662	9.10326	6.97648	9.39656	9.04646	8.2152	9.07818	8.28942	9.19757	6.7273	9.01625	9.20279	8.69116	10.2363	7.24546	8.8629	10.1995	7.93569	8.67062	9.27805	9.67015	8.38663	7.82429	7.99488	7.49547	8.93095	9.26732	7.65993	9.53771	9.97381	7.24834	8.7068	8.63264	8.9286	10.3147	8.98324	8.49699	9.07216	9.38102
Var_489	12.721	10.9786	11.648	13.4007	12.5647	10.4558	10.8644	10.5534	9.62598	10.2049	10.8861	11.3043	12.331	11.7003	12.7969	9.89681	10.5276	10.5759	9.81568	11.5036	11.9267	12.1286	11.3078	10.7363	11.4153	10.798	9.67004	10.0886	10.9238	11.5076	10.7424	11.9747	11.1846	11.8979	12.0421	9.81294	12.2603	11.8386	9.78179	11.2555
Var_490	12.1922	11.766	15.2693	12.7643	11.1639	10.953	12.1467	11.3632	13.5375	12.0301	11.6676	13.2314	11.9889	12.431	10.006	11.8683	9.77659	11.3969	10.5383	11.5737	11.3036	10.9899	12.7837	11.908	13.9151	12.049	10.9748	11.1577	15.621	13.1886	11.673	13.1006	11.8962	12.3735	11.8539	12.7603	10.9387	10.6447	12.4725	11.6076
Var_491	6.69078	7.22146	7.445	6.57384	8.66062	6.09394	5.48598	7.71187	7.9045	6.03032	5.49065	7.17293	6.86262	6.63152	8.04134	7.14496	6.89877	6.11878	6.77631	7.48424	6.48272	7.07856	6.62748	6.04254	6.32417	5.48172	8.04038	6.63396	6.31427	6.60375	6.74331	6.66508	6.33378	7.79419	5.72463	6.55779	7.33655	8.25216	7.47085	7.18539
Var_492	9.95584	11.7099	10.7071	10.3478	11.0497	10.139	13.0429	11.0426	12.8813	9.61186	10.883	11.2822	10.3835	11.0617	12.3575	9.05356	12.5847	10.0689	10.7132	12.4235	11.7877	11.5041	10.7593	11.1675	12.1016	11.8442	11.3122	11.8297	10.8392	11.2656	13.1898	11.4868	9.99776	9.25598	11.702	9.32794	9.91201	11.8608	12.2317	11.8147
Var_493	12.9217	11.5202	12.8175	12.0533	12.4173	12.4987	14.3047	13.2024	13.1058	12.133	13.7982	13.6868	11.2783	11.9377	13.8762	14.493	12.0891	13.3386	12.8415	13.8522	13.4626	15.5612	11.5526	11.6397	13.7461	12.7538	16.3781	12.7989	10.9285	13.3994	13.3023	14.1256	13.9567	11.3825	12.4838	14.8991	12.7933	13.331	14.2456	13.069
Var_494	10.2145	11.121	8.74448	11.0689	9.91534	12.0296	10.4461	10.0868	9.53992	8.66437	11.8866	9.6764	10.3018	11.5138	8.7518	10.9355	10.0982	9.68874	9.48407	12.5802	11.9537	10.8769	10.9754	11.277	12.0788	10.0597	9.21363	13.1525	11.6385	9.91911	11.3129	11.0797	10.984	9.7361	12.1293	10.6042	9.54856	10.0996	11.1787	9.92117
Var_495	20.3702	21.0865	20.1866	17.9852	14.319	19.4776	19.8382	18.32	17.9798	18.2937	19.2124	16.0706	16.8014	20.7739	20.5646	22.1122	16.9544	16.2471	22.9241	21.5533	17.5039	18.6794	18.4733	17.7584	20.8712	15.6368	17.2469	20.0073	18.8821	21.4339	19.7534	20.2083	18.0497	17.112	20.3103	21.7666	17.5757	21.539	15.9535	20.8357
Var_496	7.16995	7.05776	7.23606	6.04922	7.32248	7.67576	7.14352	7.38404	6.17999	5.77822	8.03052	6.47627	6.41653	5.32489	5.6077	6.87164	7.11665	6.69934	7.34589	6.82095	6.67167	6.70564	7.71356	7.52788	8.41972	5.24337	7.2791	6.09408	6.74596	5.79848	7.84096	8.27632	6.84433	6.72217	6.44855	7.47501	7.97454	6.3878	6.9861	7.4321
Var_497	5.29375	7.08956	6.26496	6.15806	6.04773	6.05197	6.18911	6.04674	7.57718	6.91742	5.37551	6.40949	6.09612	7.93683	5.59035	5.71482	6.47267	6.66421	5.8314	6.1351	4.82831	6.73748	7.67785	8.0538	6.49605	5.99318	7.45652	5.48954	6.75583	4.77811	5.94997	5.65051	6.85195	4.86973	5.83751	7.05747	6.68966	7.11086	5.37025	6.72321
Var_498	1.20233	1.14951	1.54599	1.16391	1.22136	1.26666	1.31292	1.39636	1.31764	1.11926	1.21976	1.25779	1.20691	1.28948	1.36258	1.01946	1.4171	1.34296	1.30956	1.32578	1.32546	1.1929	1.1689	1.55511	1.24855	1.44361	1.52136	1.08018	1.25709	0.995641	1.1432	1.21516	1.01055	1.33875	1.02076	1.19519	1.45357	1.11419	1.28112	1.17938
Var_499	15.8571	13.3716	15.3862	12.5191	13.8788	14.3917	14.2428	14.9407	15.4053	14.5572	13.6372	14.2177	15.2596	13.2399	15.7319	15.0305	13.0045	13.8645	15.2434	13.4377	15.4463	13.1092	16.6998	15.637	13.7646	13.8969	14.7448	14.4739	16.4001	14.68	16.7362	14.2961	14.8822	15.4166	13.3294	18.0493	14.9209	14.6285	14.3971	16.5228
Var_500	16.0562	11.7012	15.8132	15.816	14.2447	13.7505	14.1641	13.3723	15.3172	13.5514	11.6978	14.8731	15.6652	16.25	13.6418	13.6723	12.8025	15.207	14.1388	14.4183	14.8942	13.1201	14.4257	15.094	14.7328	14.6184	15.806	15.8296	15.919	14.7256	12.1774	14.9289	12.281	13.9944	16.4893	13.9985	13.1612	12.9242	15.1591	13.6814
Var_501	0.078768	0.145914	0.181681	0.0797816	0.210277	0.0497626	0.036658	0.180964	-0.112583	0.043993	-0.0714822	0.203321	0.154694	0.218669	-0.110234	0.0798355	0.183333	0.0964604	0.0984267	0.0957298	-0.138777	0.0435128	0.145409	-0.00512228	0.0853919	0.067438	0.152089	0.0189308	0.111158	-0.0243638	-0.00234976	0.0454359	0.0755577	0.022813	0.228804	0.101139	0.101761	0.140825	0.0151018	-0.0807541
Var_502	0.0447026	0.0563605	0.0941924	0.0947419	0.173251	0.048166	0.160622	0.127797	0.257819	0.083775	0.0389338	0.105493	0.175559	0.079778	0.232972	0.0140683	0.151998	0.100906	-0.0348576	-0.0551531	0.0592119	-0.11449	0.150496	-0.0496893	-0.0807875	0.0467227	0.208155	0.0823743	-0.0445232	0.00288422	0.124519	0.115379	0.0816116	0.0456243	-0.0772351	0.134867	0.0941284	-0.023438	-0.051853	0.0100513
Var_503	0.174006	0.0995001	0.330315	0.161337	0.0478538	0.387865	0.219791	0.261589	0.249941	0.0641137	0.0804157	0.0882652	0.120476	0.356788	0.3725	0.20059	0.0756685	-0.0406913	0.158454	0.100882	0.289433	0.171864	0.0305092	0.286329	0.247838	0.315413	0.11399	0.256042	0.174108	0.188013	0.244529	0.187025	0.129891	0.320435	0.0542282	0.168684	0.155066	0.0441585	0.132135	0.104522
Var_504	0.250968	0.184867	0.186878	0.071366	0.0452813	0.345833	0.108381	0.333402	0.0128364	0.117985	0.158238	0.144164	0.133744	0.220963	0.183856	0.0848969	0.151635	0.317615	0.0087655	0.0754429	0.241305	0.0595933	0.108323	0.1375	0.060543	0.0293347	0.209813	0.254053	0.0781665	0.0648968	0.0941271	0.0614246	0.0452692	0.0222938	0.0139192	0.0350435	0.312615	0.0284597	0.203456	0.0115775
Var_505	1e-06	1e-06	1e-06	1e-06	1e-06	1e-06	1e-06	1e-06	1e-06	1e-06	1e-06	1e-06	1e-06	1e-06	1e-06	1e-06	1e-06	1e-06	1e-06	1e-06	1e-06	1e-06	1e-06	1e-06	1e-06	1e-06	1e-06	1e-06	1e-06	1e-06	1e-06	1e-06	1e-06	1e-06	1e-06	1e-06	1e-06	1e-06	1e-06	1e-06
Var_506	-0.209691	0.127028	0.0404797	-0.03333	0.0496413	0.204937	0.0129056	0.139614	0.312045	-0.0180705	0.133429	0.147475	0.0890724	0.0558402	0.146112	-0.0253521	0.0330742	0.319881	-0.0492195	0.014639	0.133599	-0.0396774	0.142923	0.0876132	0.108781	-0.0588314	0.0990388	0.169292	0.350043	0.105917	-0.0113393	-0.0219773	0.0513489	0.0590081	0.207144	0.0518591	0.231507	0.0383433	0.114553	0.160729
Var_507	-0.0132257	-0.0225831	0.0824553	0.0630055	0.1463	0.0208853	0.181568	0.0865799	0.20632	0.0507824	-0.0353016	0.176012	-0.0419851	0.085452	0.0229641	-0.28062	0.110879	-0.0308523	0.0874824	0.0671199	-0.00342577	0.0290369	0.184036	0.077902	0.0601361	-0.0409914	-0.0215431	0.152999	0.057332	-0.0100706	-0.149162	0.111919	-0.0289263	0.218235	-0.135825	0.15958	0.0123345	-0.0368018	0.0445975	0.0096167
Var_508	-0.155217	0.171994	0.217781	0.162007	0.205045	0.00821039	0.162121	0.218397	0.144113	0.235385	0.18531	0.141301	0.269723	0.186844	0.129344	0.207417	0.0749501	0.133255	0.105463	0.126375	0.0719511	-0.0845315	0.0648109	0.295124	0.0588419	0.0751313	0.234309	-0.0976726	-0.241075	0.0618406	0.0539853	-0.0566319	0.197977	-0.0252746	0.270841	0.158685	-0.155748	0.147227	-0.0765577	0.11292
Var_509	-0.0224766	0.00791982	0.147084	0.147779	-0.173751	0.0543105	-0.126402	0.0461058	0.117597	0.16043	-0.0300479	-0.147974	0.135351	-0.0185019	-0.0684567	-0.0485618	0.0608202	0.169179	-0.0288843	-0.108955	0.0241319	-0.0416266	-0.0766189	0.0453144	0.0295119	-0.0090683	-0.000410711	0.0800106	0.109167	0.118704	0.156216	0.0783411	0.0131187	-0.02563	-0.0637169	0.135229	0.0879985	0.130559	-0.178839	0.178517
Var_510	0.125501	-0.00156026	-0.0372932	-0.155899	0.205782	0.0348345	0.105592	0.144793	0.1691	-0.0653274	0.128793	0.0467295	0.136325	0.0786655	-0.00781588	0.123133	0.00501927	0.275579	0.0946859	0.0364977	0.0914004	0.26088	0.132098	0.149814	0.0206851	-0.00700787	0.204393	0.128237	-0.00350715	0.271648	-0.0672814	0.164137	0.126049	0.0205037	-0.117669	0.0696334	0.0298124	0.193493	0.0454544	0.0358699
Var_511	0.186338	0.112975	0.155965	-0.0069279	0.231253	0.135319	0.110024	0.159723	0.113841	-0.0763907	0.0235295	0.117958	0.0566289	0.030006	0.143133	0.319327	0.104667	0.166506	0.119129	0.120366	0.0324158	0.0885494	0.20046	0.16857	-0.0110859	0.0474277	0.0849834	0.197229	0.173183	-0.0922686	0.0908284	0.137315	0.0296491	0.209127	0.264905	0.241434	0.00919074	0.180715	0.182898	0.240214
Var_512	0.130411	0.0835501	-0.0756556	0.00759341	0.212353	0.177894	0.0109877	0.399177	0.165769	0.0274342	0.326243	0.0431692	0.0694016	0.0584646	-0.110511	0.092302	0.0394601	0.203062	0.136989	-0.0547469	0.116567	0.162896	0.0554652	0.194897	0.0751731	0.21873	0.0541146	0.144748	0.101896	0.0597814	0.116132	0.0978314	0.206915	0.149444	0.253006	0.0122728	-0.0279476	0.0594714	0.0702061	0.171795
Var_513	0.112097	0.201801	0.161299	-0.0589265	0.122651	0.160198	0.0375599	0.257078	0.0901372	0.171465	-0.0487377	0.0897373	0.044867	0.245491	0.236729	0.165199	0.0767997	0.126799	0.110416	-0.0641059	0.185621	0.0380216	-0.124852	0.211985	0.0662343	0.147482	0.0666409	0.0196087	0.220972	-0.106517	-0.117635	-0.0219416	0.0331447	0.023607	0.183971	0.0112624	-0.00249068	0.238038	0.013368	0.156315
Var_514	0.0876779	0.0102269	0.0683678	0.0771203	-0.0525834	0.147798	-0.198872	0.0399037	-0.056592	-0.0402635	-0.0463172	0.163319	0.0846757	0.162787	0.184865	0.0906995	0.013609	0.133921	-0.0222723	0.0329859	0.0396089	0.103405	0.183539	0.0285768	-0.0262055	0.186198	0.0676398	0.121416	0.0603428	0.0907421	0.054411	0.0493645	-0.0166093	0.0922455	0.0489028	0.175197	0.161956	0.101211	0.214533	0.0451461
Var_515	0.0713851	0.164611	0.201309	0.265047	0.425888	0.220267	0.27959	0.240778	0.242986	0.0871094	0.125483	0.251479	0.109369	0.211563	0.0420632	0.109157	0.317025	0.265459	0.203282	0.357551	0.0549969	0.105836	0.262286	0.3881	0.401855	0.181828	0.105681	0.098515	0.194166	0.314342	0.0824275	0.308661	0.239957	0.116078	0.207461	0.221698	0.124924	0.38468	0.194721	0.366964
Var_516	0.254541	0.0805209	0.204354	0.304197	0.206874	0.297937	0.274917	0.212953	0.0684338	0.100138	0.143449	0.322963	0.36684	0.23833	0.195965	0.251011	0.325736	0.37248	0.127725	0.226275	0.414427	0.196995	0.0726163	0.489525	0.167629	0.183326	0.249361	0.163883	0.357805	0.00690287	0.346586	0.153529	0.144406	0.240373	0.330138	0.118471	0.0372612	0.0864735	0.249513	0.157361
Var_517	0.233255	0.149112	0.232958	0.162161	0.106595	0.227971	-0.0201025	0.198868	0.251714	0.117083	0.239141	0.103774	-0.0201794	0.188415	0.108907	0.243524	0.264998	0.212839	0.29076	-0.0153289	0.268789	0.28791	0.120328	0.145659	0.153789	0.194051	-0.100814	0.173054	0.227854	0.0139085	0.0980885	0.28879	0.0377636	-0.0631629	0.147064	0.19455	0.253209	0.326567	0.200018	0.161555
Var_518	0.0340585	-0.0509026	0.0532307	0.0235361	0.148914	0.080867	0.117076	0.0822286	0.226642	0.143886	-0.000651546	0.0607261	-0.107136	0.0917738	0.255435	-0.070585	-0.000713828	-0.071839	0.0775506	0.0507498	0.244653	0.0291052	0.186454	0.0832909	0.106235	0.221691	0.0595151	-0.0661324	0.0619095	-0.0766011	0.155533	0.124666	-0.0775022	0.250985	0.0489737	-0.177136	0.00484054	-0.0687993	0.0169926	0.104671
Var_519	0.0415513	0.100817	-0.0216197	0.25232	0.0889777	-0.0853018	0.135562	-0.0329943	-0.0873295	0.123448	0.0732022	0.0401806	-0.168221	0.0513429	0.190279	0.0596909	-0.0498046	0.193435	0.113723	0.0991271	0.0435772	-0.00897985	0.0186255	-0.0180442	0.0189601	-0.0461231	0.00715802	0.0708478	0.0041547	0.00333874	-0.0554546	-0.0192025	0.0132981	-0.0825921	0.0308109	0.118667	-0.0807764	0.0958213	0.213299	0.0417348
Var_520	0.0941666	-0.0508306	0.11702	-0.134663	0.236113	-0.147155	0.12703	0.0493523	0.099562	0.163764	0.0363205	-0.00123503	-0.0538691	0.199364	0.0314218	-0.0894073	0.12687	0.12693	0.0189193	0.069542	0.0458286	0.0962527	0.158017	-0.0696023	0.158247	0.124051	-0.00596991	0.234196	0.154971	-0.0471072	0.0347256	0.142997	0.0134467	0.032499	0.0977884	0.112812	0.146029	-0.0316915	-0.060005	0.137085
Var_521	0.179697	0.287914	0.0967169	-0.0775379	-0.0202539	-0.0819637	0.119875	0.0855657	0.148578	0.0673291	0.0217481	0.137452	0.0998905	0.0255017	0.142843	-0.0133675	0.300803	0.0301472	0.131985	0.140502	0.0746991	0.128756	0.073905	0.0706982	0.146058	0.0660997	0.175715	-0.00263585	0.0298076	0.142956	0.0492309	0.0631067	0.201104	0.0656936	0.132159	0.117759	0.0376784	0.174607	0.0648009	-0.0902283
Var_522	0.0655236	0.268486	0.013642	0.109415	0.096207	0.10528	6.78038e-05	0.116766	0.114734	-0.0313458	0.271619	0.047878	0.0730389	0.0499719	0.113609	-0.0262201	0.149734	-0.0136359	0.101552	0.273178	0.134553	-0.0386307	0.0196015	0.0572743	0.0909158	0.109935	0.0942747	0.172635	-0.0034855	-0.118608	0.0781329	0.0365008	0.0916068	0.0183166	0.252738	0.220218	0.140941	0.193168	0.259834	-0.108338
Var_523	-0.133179	0.354227	0.118688	-0.0436395	0.133627	0.201408	0.126016	0.189495	0.317344	0.0876118	0.323007	0.24506	0.214924	0.11363	0.261683	0.0619339	0.161167	0.203094	0.252286	0.210829	0.00427155	0.210122	0.150161	0.190534	0.332943	0.161212	0.251264	0.0992593	0.181198	0.0900072	0.0211989	0.207397	0.0760719	0.203536	0.0735489	0.21566	0.0183092	0.144624	0.220686	0.0497061
Var_524	0.232813	0.145783	-0.0954899	-0.112012	-0.00739689	0.0020405	-0.0817317	0.0596128	0.0059842	0.2213	-0.142871	-0.0283925	0.0355522	0.184262	0.0620026	0.027933	0.0626912	0.0660616	0.0102027	0.118832	0.00561595	0.114957	0.124439	-0.0449466	-0.0149495	0.0402297	-0.0932634	0.112615	0.117415	-0.00790501	-0.158454	0.0374033	0.0740607	-0.077962	-0.111004	0.08285	0.0598387	0.0869383	-0.0186208	-0.218568
Var_525	0.0256944	-0.0823952	0.20778	0.151741	0.12813	0.0254045	0.0238106	0.103398	-0.0340601	-0.0738458	0.073338	-0.0970008	0.0181476	0.110809	0.136722	0.0932998	0.0129883	0.120712	-0.0626936	-0.0104715	0.0553058	-0.0234394	-0.101455	-0.0391735	0.104786	0.178127	0.161361	0.0876008	0.000591608	0.00578654	0.134287	0.0725405	0.0207773	0.00720885	0.213136	0.112652	0.0295594	0.146169	0.0518592	0.0466968
Var_526	0.162987	0.282173	0.322234	0.341977	0.317377	0.116235	0.276868	0.305338	0.13541	0.250626	0.282514	0.0976724	0.0147468	0.0309103	0.0380731	-0.111243	-0.0644692	0.212513	0.114248	-0.00933343	0.314617	0.210548	0.168672	0.195827	0.0997607	0.225137	0.13663	0.119393	0.112478	0.0607101	-0.0698136	0.0344657	0.222482	-0.190168	0.228167	0.266812	0.138141	0.0824598	0.12042	0.094784
Var_527	-0.0420817	0.0797054	0.0952351	0.249149	0.159887	0.0396335	0.115124	-0.0741962	0.240889	0.299378	0.111801	-0.0883242	0.00173915	0.0992304	0.118095	0.108684	0.131478	0.13256	0.126643	-0.00569975	0.158109	0.115929	0.182832	0.188874	0.108448	0.199389	0.292344	0.26676	0.0352053	0.0823402	0.214804	0.0489388	0.00225308	0.228695	0.139719	0.0550839	0.0689186	0.0833355	0.308954	0.111265
Var_528	0.00860519	0.209822	0.0568373	0.183983	0.321136	0.260275	0.0494881	0.00656758	0.177332	0.229098	0.263627	0.21979	0.155925	-0.0728412	0.106812	-0.0033068	0.215615	0.2087	0.18993	0.0177463	0.282631	0.0794288	-0.0227845	0.0853745	0.0969126	0.0524878	0.359178	0.228647	-0.013727	0.0970587	0.181078	0.21095	0.0726937	0.162521	0.181579	0.183305	0.334393	-0.0713703	0.198796	0.0828691
Var_529	0.219008	-0.159032	-0.0492654	0.222791	0.196166	-0.188621	0.0830993	0.32378	0.0913944	0.0248829	-0.268805	0.0051664	0.0885812	0.134973	0.0894993	0.031239	-0.124928	0.0857015	0.248356	0.139751	0.0998923	-0.0121332	0.206474	0.125465	0.12563	-0.0465361	-0.179879	0.224788	0.12245	0.0423759	0.0305595	0.115215	0.0976958	-0.00294314	0.156145	0.110368	0.0805624	0.138451	0.110556	0.0883357
Var_530	0.207019	0.0948831	-0.0818835	-0.00280531	-0.111233	-0.0335648	0.0664149	0.19156	-0.0023927	0.0643623	0.0553653	0.0908785	0.0415581	0.0586281	0.0734818	-0.0334866	0.151236	0.118412	0.110633	0.0660557	-0.0128204	0.143367	0.0897909	0.133052	0.0233408	0.149969	0.174643	0.210039	0.157538	-0.100516	0.0297767	0.0147384	0.189993	0.0256078	0.105487	0.0782884	-0.00771634	0.0491868	-0.0610541	0.157108
Var_531	-0.000454604	-0.0399905	0.124721	0.0242559	0.152773	0.0243403	0.186369	0.111064	-0.134893	0.169122	0.166683	0.18484	0.11149	0.0831598	0.0643694	0.133832	0.149436	0.12827	-0.103024	0.0834089	0.137971	0.239997	0.232215	0.153645	0.209765	0.009509	0.224073	0.297196	0.2681	-0.0501181	0.258346	0.115085	0.137495	0.155716	-0.0270429	0.17598	0.148881	0.0738045	-0.101655	0.235393
Var_532	0.0300108	0.136189	0.000172658	-0.13607	0.0899406	0.154022	-0.129037	0.07081	0.223702	-0.0856932	0.0498778	0.229185	0.131199	0.0218509	0.00285976	0.227741	0.108735	0.0437714	-0.054182	0.160243	0.116836	-0.0218532	0.00853869	-0.028363	0.100133	0.0181625	0.0478257	-0.0220628	0.159206	0.239605	0.155403	0.0312006	0.0416819	0.0656649	0.386433	0.0818516	0.0643809	0.0758636	0.16835	0.109776
Var_533	0.129781	-0.0165647	-0.0302902	0.0152176	-0.0131562	0.0651615	-0.175855	0.123284	0.0969517	-0.0168415	0.15765	0.0175974	0.0552781	-0.0772031	-0.00280772	0.215856	-0.083214	-0.00167278	-0.101335	-0.0617042	-0.111993	0.0483641	-0.0714498	-0.0910578	0.0323897	-0.0541474	0.0191437	0.125918	0.0269012	-0.0454471	0.171253	-0.116371	0.109039	-0.0348833	0.123154	-0.102032	-0.000607233	-0.206197	-0.0175673	0.0631135
Var_534	0.249156	-0.078502	0.149448	0.218737	0.0641799	-0.0182482	0.0417401	0.180042	-0.0631423	0.201655	0.139226	0.124677	0.153533	0.12351	0.20241	0.195604	0.112539	0.276477	0.178184	0.164764	-0.0401575	0.134985	0.0149266	0.124288	0.0703167	0.276278	0.116057	0.0866777	0.174497	0.0314457	-0.0760391	0.101309	0.156242	0.139739	0.2046	-0.026431	0.0866455	0.0902863	0.0561339	0.179841
Var_535	0.0457964	-0.135773	0.173147	0.0227195	-0.137757	0.0183232	0.173114	0.0973166	-0.0478493	0.325061	-0.118979	0.0171651	-0.0152272	-0.0501188	0.0659891	0.137082	-0.118221	0.216104	0.137334	-0.00796681	0.0504676	-0.0507476	0.14445	0.125839	0.166641	0.000548864	-0.0146481	0.0141643	0.100547	0.00397295	0.00518109	0.111975	-0.0586882	0.0245735	0.0753768	0.0863876	0.0978984	0.0192853	-0.0114546	0.0921005
Var_536	0.279582	0.0976931	0.104143	0.0556489	0.244612	0.271475	0.113485	0.145987	0.183684	0.290458	0.0982861	0.199211	0.205627	0.155016	0.117567	0.171029	0.0118547	0.0546046	-0.0333085	0.0253767	0.0824819	0.100715	-0.0790939	0.205346	0.0631661	0.130101	0.0955527	0.0966257	-0.0793059	0.188074	0.167726	0.174695	0.00333202	0.216315	0.184158	0.225336	0.0516402	0.189178	0.227126	0.16637
Var_537	-0.145601	0.0367409	0.108002	0.0736588	0.126889	0.0525491	0.0604743	0.0782803	0.131306	-0.0748589	-0.0221894	0.0943254	-0.0592764	0.00542728	-0.205438	0.0405767	0.0620213	0.257538	-0.0740766	-0.0111277	0.00727296	-0.0163929	-0.0431714	-0.0492246	0.112203	0.00537399	0.0413602	0.12171	0.0842806	-0.118637	0.0777588	-0.149726	0.0307772	0.00745717	0.228782	-0.00624928	-0.00510231	0.0500861	0.0745296	-0.0346466
Var_538	0.170514	0.217282	0.19839	0.179659	0.113043	0.121784	0.0589645	0.23389	0.187889	0.149064	0.156861	0.060006	0.117355	0.0992044	0.178782	0.0922017	0.168621	0.127626	0.368414	0.141445	0.166317	0.24687	0.238457	0.166862	-0.0107294	0.187693	0.0053513	0.129909	0.209208	0.196849	0.185814	0.314776	0.230476	0.0551843	0.203377	0.148505	0.0554254	0.196114	0.0474659	0.0330409
Var_539	0.234539	0.273376	0.0732809	0.0699186	0.149599	0.247541	0.0931943	0.277372	0.0612383	0.356301	0.161357	0.219997	0.137524	0.277085	0.13718	0.0901641	0.0686655	0.237943	0.0476806	0.104511	0.139254	0.148809	0.0847278	0.100837	0.08411	0.135914	0.065868	0.201613	0.159717	0.122977	0.0300012	0.247622	0.216465	0.0611062	0.0190506	0.0731163	0.0374857	0.123466	0.127465	0.28535
Var_540	0.382246	-0.0164485	0.0115738	0.0422452	0.0859647	0.0901145	0.104294	-0.042511	0.0295786	0.101769	0.199872	0.160655	0.0195349	0.0223492	-0.107744	0.195252	-0.0203622	-0.0127767	0.0928893	0.226402	0.166351	-0.0740254	-0.0959856	0.0393164	0.0298318	0.102228	0.253144	0.0401676	0.271319	0.155412	0.141529	0.0450708	0.0209006	0.176413	0.190533	0.13275	-0.0869885	0.209728	0.197423	0.0533102
Var_541	-0.055357	0.179277	0.224307	0.0188776	0.172615	0.00332728	-0.0209969	0.133894	0.12851	-0.0124315	0.232268	0.0907071	0.189068	0.05339	0.170615	0.181472	-0.0250299	-0.0980817	0.202134	0.161843	0.119237	-0.0061871	0.103151	-0.0125927	0.0758374	-0.101174	0.159888	0.148189	0.408	-0.0760586	0.120412	0.0730854	0.115998	-0.0533234	0.0133603	0.210302	-0.0109914	-0.0106603	0.108359	0.0864197
Var_542	0.165882	0.208598	0.187838	0.16697	0.145952	0.0420395	0.244407	0.0256148	0.183787	0.151826	0.140167	0.234044	0.193718	0.116594	0.188134	0.177992	0.00529712	0.107059	0.117695	-0.0686927	0.196475	0.287254	0.00489865	0.0262125	0.13775	-0.0582445	0.132917	0.11571	0.130541	0.099312	0.0244318	0.0299991	0.136619	0.163377	0.0772565	0.0691644	0.119565	0.294452	0.284108	0.111124
Var_543	0.194372	-0.0418895	0.0914611	0.0636373	0.0566545	0.125408	-0.0441458	-0.0015513	-0.0964921	-0.0357319	0.22126	0.0252553	0.112213	-0.105478	-0.0252697	0.0960457	0.206202	0.0253112	0.0973712	0.175027	0.178483	0.000784251	-0.0976862	0.0327628	0.0930925	-0.00699082	0.131759	-0.305955	-0.0742853	-0.0949006	-0.09959	0.0711786	-0.015236	0.0467637	-0.0441689	0.187753	-0.00542778	0.103061	0.0293517	0.0174217
Var_544	-0.0116598	0.138852	-0.0411908	0.0288665	0.185496	0.0397514	0.0900002	0.0536552	0.0447647	0.0178963	-0.0344163	0.0371161	-0.121162	0.273437	-0.0849384	-0.00437657	0.227424	-0.0191913	0.0245978	0.0719342	-0.0551393	-0.0333136	0.130602	0.0973235	-0.0706163	0.0794978	0.0029702	-0.182847	0.0263461	0.118686	0.0865937	-0.0155549	0.0193159	0.1602	0.257858	0.0929068	-0.0609152	0.224448	0.00345815	0.288904
Var_545	0.0462905	0.144522	0.0661033	0.123966	-0.0170585	-0.0317206	0.241131	0.231593	0.0401274	0.0986186	0.0364875	0.0660136	-0.0307573	0.0953867	0.0150651	-0.0225831	0.0886687	-0.0193471	-0.0228255	0.0305952	0.0361924	0.16014	0.0660061	0.114178	-0.120671	0.0787929	-0.0994421	0.0555012	0.0675671	0.0694515	0.13966	0.207193	0.192444	0.306046	0.125406	-0.000142298	0.0320701	0.0195224	0.12598	0.109602
Var_546	-0.0255969	0.142021	0.108936	0.191848	0.110086	0.212281	0.192152	0.0972966	-0.0747386	-0.0473575	0.0705637	0.0579837	0.0671969	0.0331831	-0.0622279	0.0742781	0.0761169	0.083626	0.166623	0.164146	0.172798	0.0840284	0.160921	0.0399345	0.148036	0.217259	0.230575	0.0547297	0.21918	-0.0285438	0.13694	0.0769627	0.11616	0.115584	0.0420969	0.0807604	0.160597	0.215059	0.168383	0.127045
Var_547	0.0775742	0.0662828	-0.0461357	0.20294	0.169701	0.0987007	0.179204	-0.00384681	-0.0499692	0.0567408	0.192118	0.0473994	0.0188139	-0.0516164	0.267316	0.348769	-0.0212645	0.166189	0.181439	0.110611	-0.0422008	0.215675	-0.0327075	0.253283	0.122435	0.15102	0.302889	0.152461	0.0122909	0.175342	0.214481	-0.0159008	0.0675	0.0183822	0.0105678	0.0281082	-0.0220686	0.20885	0.0458782	0.0992622
Var_548	0.18813	0.104978	0.0512661	0.0382562	0.138871	0.00495225	-0.0511344	0.190633	0.123874	0.0444768	0.197235	0.0233332	0.082664	0.176609	0.12484	0.163639	0.138925	-0.150643	0.140824	-0.00628844	-0.024556	0.0328572	0.135586	0.126067	0.153068	0.00159852	-0.112762	0.189143	0.261528	0.0759258	-0.0568863	0.143488	-0.0616293	-0.0381651	0.213084	-0.047003	-0.147573	0.0732354	0.0912871	0.128801
Var_549	-0.00292838	0.0741777	-0.0270791	-0.113751	0.0166728	0.229236	-0.104713	0.0640721	0.161663	0.0977942	-0.0342881	-0.0127352	0.293381	0.23102	0.117073	-0.0505317	0.196458	-0.0548943	-0.0750193	0.0579283	0.0143261	-0.0543602	-0.123951	-0.0656558	-0.0431456	0.0277976	0.169032	0.0271464	0.167363	0.0622839	0.0894325	0.0937997	0.299362	-0.12862	0.0490394	-0.0200483	0.100541	0.0175869	0.0351406	0.146314
Var_550	0.014219	0.0450805	0.153153	0.134219	0.263906	0.242453	0.190314	0.227407	0.0489711	0.12585	0.0621394	0.169345	0.138667	0.0192635	0.15055	0.0921295	0.106661	0.127098	0.154341	0.152161	0.136975	0.283697	0.143802	0.328321	0.0971485	0.317361	0.129531	0.0150368	0.206143	0.147376	0.0480415	0.204302	0.174048	0.154683	0.207288	0.229956	0.119463	0.136091	0.0875625	0.287329
Var_551	0.167523	0.237001	0.178432	0.268253	0.104782	0.124656	0.27928	0.107631	0.148607	-0.0107082	0.165169	-0.023449	0.185774	0.187669	0.202614	0.123221	0.0549974	-0.0670967	0.220661	0.0681355	-0.0030714	0.0283928	0.0199336	0.298287	0.0735589	0.0217886	-0.0149963	0.254722	0.132968	0.167196	0.0659978	0.151379	0.213903	0.205745	0.190573	0.456982	0.151544	0.0673716	0.126958	0.12281
Var_552	0.161747	0.00724419	0.157056	-0.0323577	0.215827	0.11818	0.123761	0.101589	0.165162	0.270071	0.236157	0.187172	0.280576	0.131546	0.157119	0.0952144	0.265767	0.112923	0.114062	-0.116823	0.0805093	0.241712	0.117053	0.0813123	0.16948	0.148191	0.08285	0.28666	0.23278	0.0455516	0.313403	0.00816247	0.180767	-0.0493901	0.347373	0.0654011	0.228735	0.0125481	0.265199	0.147592
Var_553	0.186169	0.171798	0.0865296	0.278861	0.145901	0.170578	0.252449	0.13025	0.238661	0.0374093	0.131699	0.10228	0.273157	0.0849561	0.26958	0.000327491	0.115646	0.06266	0.224941	0.191831	0.214145	0.230902	0.2436	0.286166	0.305698	-0.0296223	0.301227	0.0597739	0.129414	0.236941	0.267794	0.39498	0.0695957	0.193251	0.16939	0.336056	0.389697	0.0141197	0.28144	0.181732
Var_554	0.162376	0.0353089	0.0238643	0.152258	0.137372	0.0140253	0.124554	-0.0607918	0.143143	-0.000845151	0.00331681	-0.0253474	0.214568	0.0872888	0.170896	0.0794956	0.0992856	-0.0490513	0.0423904	-0.0751795	0.0854556	0.0314922	0.0854134	-0.0477903	-0.0966616	0.0939661	0.125889	-0.0223167	0.0364438	0.0995685	0.122929	0.213136	-0.116747	-0.0800163	-0.0741035	0.0866466	0.0603061	0.0504441	-0.0636447	0.121248
Var_555	0.133061	-0.0191474	0.22735	0.204884	0.0912542	0.138027	0.225124	0.0376712	0.181899	0.176577	0.130552	0.00184772	-0.0214368	0.167791	0.0952702	0.0476587	0.0610577	-0.0624486	0.0678132	0.240363	0.186122	0.0257524	0.216018	0.134827	0.0715133	-0.0998929	0.176494	0.0206444	0.19748	0.0116486	0.0814527	-0.0133492	0.0919453	0.0962318	0.132806	-0.00806987	-0.155358	0.108592	0.331348	0.0418241
Var_556	0.171734	0.025772	0.131229	0.159654	0.139769	0.357241	0.0183575	0.0683228	0.233163	0.239927	0.031658	0.0929841	0.151069	0.100873	0.201556	0.241328	0.00429757	0.0570981	0.276626	0.0720474	0.0920849	0.0871327	-0.0612472	0.157587	0.177781	0.2931	0.0757453	0.195158	0.0307324	0.114641	0.0886896	0.0502499	0.196174	0.18719	0.0508729	0.111414	0.120604	0.189972	0.0737598	0.0858786
Var_557	-0.0148734	0.366833	0.274692	0.158966	0.14149	0.133799	0.0542981	0.109612	0.118747	0.19198	0.0368083	0.0617682	0.321357	0.40389	0.0845046	0.126867	0.127287	-0.148872	0.433207	0.0943423	0.166971	0.0720334	0.18795	0.201467	0.356385	0.0928283	0.116738	0.363191	0.126004	0.299598	0.117848	0.204024	0.0876931	0.169415	0.184691	-0.031751	0.283772	0.160256	0.478637	0.0581694
Var_558	0.298783	0.187701	0.233134	0.157361	0.198193	0.209991	0.106023	0.179206	0.180509	0.209086	0.242873	0.202488	0.0308165	0.121516	0.168828	0.26031	0.344513	0.0145801	0.0133695	-0.0264987	0.102717	0.135208	0.0630253	0.0399523	-0.00955362	0.165526	0.150616	0.103638	0.296679	0.117099	-0.0690424	0.220045	0.27903	0.165472	0.283032	0.0460746	0.198355	0.214921	0.0670785	0.109061
Var_559	-0.187871	0.237111	-0.0512868	-0.196031	-0.121439	-0.10075	0.0616793	-0.0702206	0.170041	-0.0315938	0.164739	0.0672419	0.0190658	0.0700353	-0.0412501	0.0562727	0.0939441	-0.0557325	-0.0952708	0.0102793	-0.0966584	-0.0357413	-0.112025	-0.00670271	0.0879103	0.0497253	-0.0518123	0.0841105	-0.0246003	-0.0242795	0.113129	-0.0155522	-0.0617285	0.00688518	0.0492914	-0.0376374	-0.164693	0.218416	-0.104986	0.0200423
Var_560	0.0400081	0.0734001	-0.0922496	-0.020299	0.132251	0.0136061	-0.0570591	0.204264	0.016186	0.0692999	-0.0541354	-0.0441574	-0.0452861	0.00936622	-0.131364	0.084338	-0.0425134	-0.256587	-0.0825836	0.0522518	-0.142423	-0.0891889	0.00629931	0.0635539	0.00860196	-0.0603798	0.14343	0.0373501	0.10131	0.066181	0.0803587	0.0715225	-0.0728752	-0.0310918	-0.0220454	0.0534744	0.0536757	-0.142489	0.121143	-0.148114
Var_561	0.0862564	0.0756875	0.0349022	0.0831117	-0.0741361	0.237477	0.0528783	-0.0613929	-0.0923931	0.128284	0.145857	0.0100204	0.0933408	0.0693198	-0.178212	0.14904	0.126066	-0.0666233	0.00482592	0.145555	-0.0190957	-0.0655361	0.138964	0.00878719	0.152681	0.102091	0.254169	0.154699	0.0135117	0.125457	0.177227	0.14441	0.158691	0.158717	-0.0709197	0.0128132	0.226554	0.106311	0.100501	0.186528
Var_562	0.152535	-0.0121411	0.0150232	0.194491	0.245309	-0.0564084	0.196954	-0.0220406	0.0762764	0.0344973	0.144353	0.0206352	0.011503	0.128942	0.240423	0.125268	-0.0754826	0.085766	0.241065	0.282737	-0.0576897	0.171222	-0.0222946	0.16492	0.086666	-0.0215362	0.0906884	-0.0263867	0.104565	0.074399	0.0929003	0.240338	0.0242768	0.13465	-0.0673049	0.0968978	0.119602	0.0245338	0.10269	0.303801
Var_563	0.161483	0.148747	-0.0582891	-0.108069	0.0580108	0.0551356	0.254272	0.150286	0.0211046	0.0185109	0.0305071	0.0262877	0.067954	0.0718878	-0.0286672	-0.0907023	-0.0400092	0.105219	0.0174839	0.0349896	0.0692032	0.041337	0.0906994	0.275912	-0.04839	0.309214	-0.244237	0.187417	0.165277	0.0424819	0.0203009	0.193512	0.0496724	-0.118799	0.128047	0.120888	-0.164737	0.116102	0.170088	0.0821552
Var_564	-0.0349502	0.0996616	0.147328	0.105764	0.0201608	-0.0601709	-0.0422785	0.181334	0.111276	0.0985056	-0.0841159	0.00355758	0.0724349	-0.0222188	0.106491	0.00303436	-0.0468584	-0.0592283	0.0756796	-0.0555888	0.0470147	0.10393	-0.110249	0.161471	0.00881872	0.0141785	0.0636029	0.168233	0.0783827	-0.211336	0.016396	0.0787042	-0.111322	0.0482951	-0.0578017	-0.0802968	0.0741602	-0.129127	0.0547861	-0.0237798
Var_565	0.117483	0.0731862	0.149167	0.118905	0.246872	0.126338	0.322744	0.151054	0.176222	0.172753	0.062219	0.232701	0.147813	-0.00633927	0.06397	0.221101	0.0532211	0.0863217	0.263836	0.0916231	0.0773815	0.0707023	0.14298	0.177162	0.0826643	0.177119	0.0469264	0.226173	0.00883301	0.183979	0.119568	0.0388815	0.023504	0.280288	-0.0100886	0.162612	-0.0246541	0.159162	0.19786	0.0190578
Var_566	0.0076694	-0.0915309	0.252766	0.154719	0.0515069	-0.0461855	0.0624778	0.0951837	0.0581738	0.141959	-0.028223	0.158606	0.10178	-0.0208134	-0.077154	0.101739	-0.00810786	0.0117026	0.178729	-0.142749	0.0862585	0.123561	0.115872	0.0948732	0.0536155	-0.0333719	0.0375118	0.0617744	0.203673	0.168454	-0.0455765	0.0427782	0.112657	0.0393606	0.00613911	0.0424878	0.0139681	-0.12789	-0.12018	0.0783834
Var_567	0.134052	0.0316079	0.246925	0.253469	0.0872537	0.236108	0.204907	0.210918	0.215611	0.340106	0.144454	0.173992	0.229049	0.306626	0.0317436	0.342827	0.136092	0.252273	0.183371	0.413276	0.350084	0.302811	0.123752	0.245893	0.167536	0.19238	0.310148	0.321953	0.170811	0.202357	0.112603	0.370088	0.390717	0.0655502	0.223162	0.205049	0.163383	0.0297534	0.140107	0.326189
Var_568	0.0739082	0.0961548	0.213674	0.340933	0.211225	0.259507	0.172844	0.292833	0.269791	0.0708644	-0.0461659	0.125037	0.0330936	0.0996301	0.250034	0.125202	0.0190931	0.178703	0.172595	0.115497	0.0829758	0.216033	0.126638	0.103317	0.201453	0.192984	0.076332	0.129521	0.0366245	0.135598	-0.0822156	0.238468	0.391493	0.134752	0.230251	0.050252	0.287303	0.137215	0.145978	0.0184664
Var_569	0.0899416	0.201339	-0.0828128	-0.0818132	0.00255425	0.285643	0.00117175	0.0764547	0.0520504	-0.0905887	0.126946	-0.126334	-0.131902	0.139315	0.186155	0.15197	0.237885	0.0128108	0.016945	0.05023	-0.163073	0.0313488	0.119811	0.0630607	0.0992295	0.0688133	0.0101536	0.136188	0.103313	0.0825936	0.0910865	0.0872237	0.270503	0.142329	-0.00398917	0.0576335	-0.0266147	0.139977	0.174263	-0.0585742
Var_570	0.0331655	-0.0292952	0.195193	0.259724	0.176231	0.11423	0.142871	-0.0844625	0.090323	0.103133	0.151322	0.0777749	0.126577	0.231428	0.0510693	-0.00436238	0.0823973	0.207343	0.0224999	0.238878	0.112747	0.120219	-0.00289805	0.127623	0.165224	0.12186	0.176651	0.0172414	0.148761	0.035423	0.234221	0.0548229	-0.0742813	0.133466	0.254964	0.0280947	0.171542	0.195318	0.0657118	0.306421
Var_571	0.140625	0.136158	-0.0143431	0.00432481	0.0579219	0.0492097	0.239152	0.183047	-0.0758512	0.0353636	0.164317	0.238012	0.183573	0.0328772	0.134837	0.0608798	0.0920206	-0.0816223	0.0733292	0.0494083	-0.00531048	0.00513124	0.0565183	0.0535327	0.141869	0.113669	0.140577	0.326531	0.19575	0.0972362	-0.028735	0.103314	0.0960448	0.150135	0.234993	0.262292	0.00865277	0.19155	0.0887419	0.0294452
Var_572	0.111478	0.0868077	0.144326	0.168574	0.182983	0.0826888	0.228342	0.0638975	0.0309257	-0.0774438	0.175031	0.29185	0.197721	0.207376	0.211299	0.0964414	-0.00099209	0.258327	0.116559	0.216004	0.0773919	0.320555	0.249694	0.353163	0.199941	0.176167	0.116748	-0.179329	-0.0349172	0.136456	0.131741	0.0378978	0.166717	0.0750278	0.326494	0.175968	0.142445	0.106518	0.0281912	0.0752019
Var_573	-0.00626704	0.0303123	0.16248	0.1067	-0.208552	-0.058467	0.138314	0.119479	0.221719	0.171188	-0.0344056	0.0669041	0.108138	-0.0610725	0.133368	0.0355592	0.0342514	-0.0463006	0.109957	0.0367054	0.161106	0.0887514	0.29148	-0.0626438	-0.0216528	0.337214	-0.0323749	-0.0787864	0.0998811	0.00549899	0.160622	0.0778045	0.19376	0.173324	0.065013	0.252976	0.0714342	0.00626979	0.0609068	0.0899967
Var_574	0.183607	0.061361	0.00829803	-0.0293475	-0.10184	0.143682	-0.158643	0.220769	-0.0613461	0.0428089	-0.0948189	0.18728	-0.0558729	0.143199	0.126087	0.0131938	-0.0300228	-0.0566273	0.0480963	0.118933	0.114784	0.0781337	-0.0797275	-0.0459461	0.177105	0.0877584	0.0704631	-0.000758517	-0.0683509	0.129083	-0.0446953	0.231687	0.0450166	0.0843758	0.0476941	0.160646	-0.0210642	-0.0445214	-0.106654	0.0466417
Var_575	0.138806	0.196176	0.177165	0.0248125	-0.0651894	-0.00183086	0.0483647	0.0386179	0.274187	0.0745775	0.182248	0.232327	0.00965345	0.252485	0.109247	0.0422691	0.0837156	0.113502	0.265457	0.297542	0.105846	0.101518	0.164722	0.133126	0.0835799	0.207647	0.251783	0.0495549	0.409503	0.0586809	0.0540791	0.118223	0.0881641	-0.0243762	0.088861	-0.143651	0.096175	0.135159	0.105437	0.110111
Var_576	0.0969993	0.108518	0.295072	-0.00732483	-0.0191864	0.189829	0.0329653	0.092147	0.0869134	-0.0595804	0.119608	0.0365691	0.0456576	0.196349	0.054647	0.115771	0.243607	0.122711	-0.0131818	-0.0617351	0.213152	0.198318	0.0417545	0.00688235	0.100211	0.166197	-0.0132272	0.0910886	0.0593516	0.35311	-0.00900798	0.0251326	0.131998	-0.0225303	-0.0519484	-0.194746	0.156932	0.118894	0.119101	-0.122682
Var_577	0.132025	-0.042548	0.294209	0.125827	0.188483	0.161717	0.364238	0.0628982	-0.0303716	0.209813	0.17531	0.157133	0.163936	0.0210617	0.285361	0.0552348	0.151961	0.233462	0.0621073	0.0444769	0.216792	0.0789615	0.128141	0.166726	0.146666	0.036142	0.19605	0.0423179	0.244489	-0.00763804	0.206154	0.225426	0.155826	0.26463	0.348018	0.0935284	0.0682772	0.153267	0.174728	0.118997
Var_578	0.196061	0.235933	0.134517	0.143727	0.301654	0.180192	0.198421	0.227664	0.151691	-0.0732427	0.326458	0.300657	0.158584	0.410134	0.310736	0.319721	0.174632	0.180464	0.21886	0.221414	0.183464	0.155331	0.115006	0.216763	0.15798	0.264746	0.301748	0.343206	0.242935	0.284023	0.11935	0.111203	0.0936455	0.376892	0.178657	0.252331	0.200596	0.31696	0.0825522	0.231833
Var_579	0.390633	0.213165	0.185464	0.138992	-0.114051	0.113169	0.169219	0.048098	0.189798	0.20952	0.39582	0.105641	0.115712	0.173903	0.183005	0.236847	0.378196	0.0691046	0.10977	0.189068	0.201567	0.0750242	0.144545	0.0408532	0.248679	0.0214294	0.316895	0.194837	0.254373	0.15257	0.0994652	0.199229	0.0956079	0.201126	0.385364	0.156754	0.0359427	0.0968428	0.00683738	0.0658354
Var_580	0.0756015	0.0503689	0.0794588	0.00181236	0.195222	0.0595531	0.0135449	-0.0821768	0.096519	0.0718173	0.123175	0.07492	0.284683	0.0748702	0.12426	0.242041	-0.0205657	0.0974307	0.0182313	0.280388	0.127318	0.220981	0.0361209	0.0723815	0.198361	0.101754	-0.285791	0.0320498	0.137525	-0.0548262	0.123433	0.0266261	0.0831203	0.141311	-0.0726076	0.260204	0.111681	0.127189	0.191638	0.179529
Var_581	0.00780392	0.33269	-0.00121049	0.162337	0.176986	0.182178	0.142613	0.140011	0.21965	0.339847	0.137416	0.176199	0.223098	0.113365	0.208201	0.295687	0.10942	0.307689	0.0392489	0.285135	0.151628	0.264233	0.200447	0.151232	0.223853	0.061445	0.0857729	0.306118	0.0913599	0.294555	0.0738141	0.18571	0.351263	0.209781	0.156198	0.312411	0.095705	0.208761	0.362204	0.175368
Var_582	0.0528946	0.195703	0.20914	0.124961	0.327623	0.0694981	0.262867	0.0771757	0.177082	0.0632217	0.106311	0.0379909	0.180788	0.126357	0.18647	0.16878	0.118716	0.11713	0.0797937	0.156135	0.073468	0.220626	0.241268	0.230085	0.12842	0.0520123	0.147182	0.158063	0.21764	0.253991	-0.0678958	0.0341961	0.235688	0.0275006	-0.0798655	0.0701889	0.204801	0.126537	0.16981	0.154572
Var_583	0.127173	-0.0502355	0.188855	0.0828365	-0.00609323	-0.0776045	0.135149	0.176387	0.0670118	-0.059684	-0.0752999	0.0131814	-0.0432247	-0.0867182	-0.0358791	0.180867	0.168994	0.152032	0.0251613	-0.178867	-0.149502	0.062006	-0.0716473	0.23562	0.0446471	-0.196149	0.111854	0.101184	-0.0891886	0.256077	0.0834013	-0.0717146	0.0482991	0.115798	0.0775382	0.102506	-0.0232579	-0.00953036	0.126054	0.00885445
Var_584	0.28084	0.0364018	-0.110436	0.0899383	-0.0506691	0.111846	0.149244	0.227229	0.0652972	0.036572	0.157544	0.264192	0.075385	-0.00960604	-0.0377243	0.0677121	0.231385	0.12535	0.0137223	0.151297	0.126205	-0.027175	-0.0175017	0.130947	0.140813	0.118783	-0.0925715	0.032963	0.136324	-0.0450382	0.164648	0.0699705	0.148792	0.0847897	0.238108	0.185656	0.150365	0.0588584	-0.238877	-0.12433
Var_585	-0.0275559	0.0714915	0.06072	0.0693644	-0.00598953	0.0660981	0.194231	0.061169	0.120372	-0.0152605	-0.0221514	0.134315	0.306821	0.116969	-0.0010694	0.231495	-0.14874	0.143411	0.37097	0.115435	-0.111954	0.00136063	0.0827987	0.131141	0.124022	0.0797196	0.219049	0.117017	0.0228833	-0.0252349	-0.123824	0.0819124	0.282414	-0.0264733	-0.0186937	0.157851	0.0931166	0.128277	0.0579779	0.0134996
Var_586	0.10774	0.14917	0.0101977	0.144618	0.163922	-0.00455335	-0.0192587	0.288867	0.0618027	0.270107	0.226837	0.317327	0.139565	-0.188955	0.0843205	0.117743	-0.0432378	0.217757	0.176009	0.127232	0.173312	0.0584529	0.154054	0.0552184	0.173968	-0.0472409	0.0976977	-0.0980533	-0.0477971	0.146816	0.161857	0.0681381	-0.1032	0.115767	0.027524	0.108114	0.0508365	0.0475502	0.244477	0.133222
Var_587	0.0852451	0.301113	-0.0845828	-0.048463	-0.04607	0.216337	0.0977308	0.125081	0.128156	0.0475413	0.0289193	-0.0534236	-0.0308184	0.0149953	-0.0193667	0.237089	-0.0539779	0.0102983	-0.17208	0.152869	0.0565095	0.0119887	0.181356	0.266926	0.0472624	0.212398	0.0342438	0.165395	0.236909	0.190437	0.192187	0.0915089	0.270773	0.174355	0.0754463	0.000346841	0.0915756	0.0604427	0.283111	0.126364
Var_588	0.211843	0.033158	0.227059	0.0262825	0.0752256	0.107689	-0.0934258	0.0264524	0.113955	0.162055	0.0295574	0.03586	0.151867	0.186675	0.148777	-0.0101044	0.151644	0.303682	0.17391	0.22772	0.00244379	0.141554	0.0421578	0.183742	0.0295271	0.264093	0.223518	0.220299	0.382688	0.144031	0.103132	-0.0594615	-0.0682894	0.130723	0.163649	0.100328	0.397203	0.0639825	0.240451	0.122854
Var_589	0.0492753	0.0425182	-0.165382	-0.0276949	0.114266	0.179499	-0.114059	0.127342	0.179855	-0.0287849	0.0407091	-0.040203	-0.0795305	0.0162964	-0.0230003	0.0915247	0.113964	-0.038714	0.0540558	0.0742616	0.139709	0.0565	0.109019	-0.0347422	0.247013	0.0185899	0.159025	-0.0145238	0.0137391	0.118056	0.149757	0.0972165	0.0395416	0.214004	0.11901	-0.057714	0.0714006	0.107671	0.0416638	0.138809
Var_590	0.0228495	0.136097	0.144915	0.100269	0.27542	0.188539	0.0293489	0.134652	0.205795	0.12857	0.23306	0.090811	-0.0131746	0.398519	0.272861	0.110624	0.121229	0.266028	0.327272	0.0979811	0.348721	0.163033	0.115477	0.32521	0.228149	-0.0476564	-0.0352277	0.0644471	0.349403	0.142603	0.117162	0.0716258	0.346863	0.188397	0.0447118	0.0865369	0.211413	0.0529868	0.041683	0.07723
Var_591	0.165238	0.1293	0.182875	0.271521	0.140877	0.0140889	0.092907	0.269065	0.144915	0.235025	0.2198	0.224949	0.29608	0.145383	0.252814	0.0118461	0.173048	0.244607	0.199525	0.0622782	0.162119	0.219623	0.10677	0.175449	0.128545	0.0282714	0.0561548	0.298943	0.0142339	0.137403	0.0643646	-0.00681832	0.188243	0.245269	0.104426	0.145861	0.218937	0.312855	0.116804	0.133919
Var_592	0.0156074	0.371395	0.13988	0.297684	0.201827	0.261819	0.216034	0.0904449	0.286018	0.200979	-0.0997725	0.147047	0.0161839	0.0659603	0.103965	0.0555224	0.312474	0.234009	0.130014	0.127425	-0.249229	0.0747792	0.185818	-0.063	0.131357	0.0969478	0.251203	0.100697	0.192598	0.321416	0.162778	0.0902693	0.100217	0.0609778	0.00014547	0.171452	0.0284816	0.0735117	0.296062	0.0129919
Var_593	0.065175	0.176433	0.0435814	0.199843	0.127091	0.156456	0.063862	0.239545	0.231634	0.203173	0.0220756	0.232851	0.177334	0.219436	0.091632	0.120595	0.0640507	-0.00224196	0.159646	-0.0559631	0.0784753	0.115068	0.212817	0.0380196	0.115654	0.36566	-0.0979936	0.0568553	0.273956	0.056001	0.342836	-0.025198	0.19846	0.0953835	0.224775	-0.117746	0.231743	0.0560402	-0.00261064	0.250661
Var_594	0.187985	0.192766	0.0394851	0.168213	0.203332	0.374373	0.113105	-0.0616989	0.159284	0.0551736	0.253737	0.102976	0.195038	0.0767838	0.128523	-0.098997	0.114616	0.0679902	0.161973	0.101603	0.0571065	0.225768	0.123362	0.146226	0.0375611	0.239079	0.0981848	0.198697	0.21934	0.121703	0.262523	0.0532274	0.164253	0.0873028	0.227927	0.0508024	0.155868	0.336347	0.0140736	-0.0105443
Var_595	0.0639989	0.291496	0.149144	0.120272	0.17248	0.289729	0.0433459	0.144328	0.255263	0.0805219	0.178257	0.146427	0.230034	0.200572	0.112274	0.302815	0.0868908	0.302229	0.108009	0.210242	0.26076	0.0884498	0.251936	0.247186	0.250941	0.122242	0.136668	0.179893	0.223456	0.16879	0.0449178	0.354326	0.204906	0.071768	0.266276	0.180449	0.135812	0.286149	0.289475	0.205728
Var_596	0.151212	0.0544709	0.246779	0.0614745	0.0707172	0.0790025	0.176064	-0.10345	0.140735	-0.0529057	0.115242	0.198665	-0.0316118	-0.00425956	-0.0896583	-0.0109221	-0.0828385	0.10547	0.253822	0.183212	0.0458328	0.08902	0.101495	-0.122122	0.0694782	-0.0492037	-0.0229772	-0.130491	0.196262	0.0640434	-0.0457531	0.098672	0.0412199	-0.00104728	0.123747	0.0426396	0.0847103	-0.0950541	0.121693	0.0658691
Var_597	-0.106235	-0.0139683	-0.187943	-0.0561339	0.0514609	-0.0679891	-0.0919203	0.105286	0.109215	0.156639	-0.00890848	-0.0748215	-0.0077385	0.102446	0.11409	-0.0410417	-0.0444118	0.112913	0.150066	0.00116091	-0.00667072	-0.0930579	0.0826932	-0.157242	-0.0763873	0.185694	0.0458473	0.090699	-0.0162429	-0.0875796	0.242	-0.0757786	0.0769873	0.0637299	-0.00294672	-0.0396396	0.0286408	0.0154718	-0.110739	-0.0228622
Var_598	0.0783865	0.337618	0.144175	0.0284074	0.213542	0.303446	0.267881	0.102944	0.191775	0.095643	0.116707	0.162231	0.212915	0.10723	-0.046034	0.0951266	0.112348	0.114664	-0.0238516	0.0704538	-0.153623	0.192113	0.139256	0.126479	0.0807871	0.0627747	0.236536	0.222237	0.197773	0.204671	0.0637854	0.278815	-0.0878218	0.167257	0.204247	0.103445	0.135713	0.2283	0.164284	0.404986
Var_599	0.0770347	0.0710649	0.129237	-0.0310684	-0.0401526	-0.0647294	0.0339553	0.110892	0.0584755	-0.085065	-0.0827646	-0.0319561	0.0210986	0.0910036	0.194237	0.00333513	-0.0877511	-0.0229794	0.144392	0.00967816	0.126423	-0.0787856	0.206517	0.0740857	0.103165	0.0799099	0.0625743	-0.0723569	-0.107467	0.0282128	0.103002	0.0436162	-0.0837048	0.226527	-0.0547112	-0.0765743	-0.0385934	0.188858	0.0742818	-0.0844744
Var_600	0.148132	-0.0155048	0.248055	0.0975053	0.118399	0.224759	0.179043	0.212907	0.0553143	0.133352	0.00217725	0.0893137	-0.0559293	0.0656804	0.150818	0.0985283	0.172899	0.151254	0.165713	0.158311	0.027117	-0.0307131	0.0651713	0.139423	0.0741591	0.100752	-0.00847106	0.11546	0.022697	0.0582862	0.111929	0.166636	0.174478	0.119159	0.02105	0.107507	0.175577	0.123009	0.0352107	0.140046
Var_601	0.230946	-0.070592	-0.0174885	-0.0632665	0.0696097	-0.0414937	-0.00916397	0.235527	0.0464192	-0.0189437	0.0440776	0.142617	0.0393708	0.0322397	0.166246	0.132504	0.254242	0.252164	0.0812732	-0.0407249	0.28704	-0.0479648	0.150171	0.0143652	-0.0427639	0.158371	0.0823943	0.283725	0.265206	0.0210265	0.0801459	0.0940868	0.198817	0.038263	-0.00246587	0.0231316	0.000913787	-0.263597	0.0994968	0.0398674
Var_602	0.0917155	0.109783	0.319762	-0.00619436	0.30758	0.38382	0.145663	0.127389	0.0976699	0.272852	0.13674	0.0702577	0.144216	0.0666725	0.15418	0.0466248	0.182528	0.023074	0.0692114	0.185073	0.299833	0.270445	0.178923	0.156193	0.187434	0.093163	-0.0777012	0.214251	0.0242364	0.268878	0.238454	0.0822916	0.121138	0.270475	0.112265	0.16275	0.143738	0.202046	0.123352	0.235288
Var_603	-0.0541094	-0.109636	-0.0104987	0.0485961	-0.0277693	-0.131443	0.00113649	0.0718606	-0.12448	0.0242196	0.147197	0.177601	-0.00231328	0.109156	0.187322	0.124498	-0.0100886	-0.0781338	-0.037575	-0.000649629	0.262188	-0.0320738	0.103701	0.0773471	-0.0312551	0.131168	0.296879	-0.180219	0.0884993	-0.127817	-0.112844	-0.0240642	0.0681735	0.050944	0.139731	0.00119748	0.0556071	0.106988	0.0656795	0.00596369
Var_604	0.214528	-0.0445866	0.0816581	0.165225	0.00379653	-0.0417834	-0.0286994	0.206504	0.207298	0.0115776	-0.102691	0.206756	0.0871117	0.0633818	0.130054	0.0454981	0.0179421	0.200209	0.0796043	0.0172964	0.362451	-0.11355	-0.0105475	0.225054	-0.0319306	0.138999	0.15271	0.0437689	-0.00475092	-0.0578168	0.00931956	0.0625581	0.147617	0.103951	0.111535	0.0420888	-0.0899568	0.0991105	0.119099	0.051274
Var_605	0.155075	0.0530957	0.105762	0.124188	-0.0807281	0.125666	0.069653	0.01804	0.0590612	0.112452	0.288687	0.300399	0.120513	0.185104	0.0873523	0.246185	0.0446156	-0.110211	0.0162588	-0.108468	0.111125	0.0405376	0.241916	0.158528	0.225049	0.0163668	0.161942	0.059623	0.124005	0.119671	0.110095	0.218145	0.068976	0.189862	-0.194935	0.206761	0.17654	0.0186898	0.284182	0.194544
Var_606	0.136594	0.106437	0.00967281	0.248174	0.0995158	0.0259914	0.0800405	0.0770485	0.014449	0.030266	0.156768	0.286442	0.207409	0.0849533	0.18903	0.205316	0.116653	0.238432	0.0951885	0.00176724	-0.00839508	0.141479	0.318262	0.148142	0.181823	0.223815	0.286691	0.114916	0.329703	0.094697	0.101629	0.0870924	0.260744	0.151685	0.186952	0.0561822	0.139012	0.0310332	0.348436	0.1639
Var_607	0.0498425	0.137423	0.215453	0.148372	0.0122357	0.153266	0.194764	0.0971875	0.0789213	0.251499	0.0832292	0.204287	0.0527245	-0.00959865	0.137885	-0.0710598	0.184505	0.244889	0.195763	0.215823	0.159974	0.218162	0.12771	0.131766	0.207237	0.235023	0.203933	-0.0529386	0.251231	0.250731	0.207238	0.220317	0.0440046	0.207101	0.18469	0.038557	0.17337	0.376902	0.404918	0.321834
Var_608	0.139683	0.0512021	0.225098	-0.127388	-0.058727	0.0662935	0.121183	0.0276374	0.168552	-0.0262853	0.0292326	0.0933588	0.178682	-0.0376829	0.0965162	0.0538721	0.0400972	0.0240549	0.0578221	0.237723	0.154043	0.0372724	0.0861418	0.128669	0.017364	0.0384654	-0.0584459	0.149547	0.172339	0.0165745	-0.0515906	0.100955	0.0748222	0.220669	0.116127	-0.000827109	-0.0701706	0.0951821	0.125345	-0.0327531
Var_609	0.206036	-0.0658405	0.0671888	-0.0475044	0.186575	0.136932	0.133643	0.149779	0.227915	0.1659	-0.0177369	0.114308	0.193884	-0.00271731	-0.012754	0.135264	0.100589	-0.023934	-0.0216975	0.192737	0.2383	0.203825	-0.0157273	0.128332	0.133558	0.100804	0.0728961	-0.0784375	0.262978	0.131532	-0.0323349	0.0605521	-0.0153314	0.165898	-0.0490796	0.0583537	0.150799	0.102209	0.285374	-0.0212717
Var_610	0.186011	0.19704	-0.0484579	0.085973	0.26882	0.218509	0.19424	0.213478	0.17062	0.249754	0.111121	-0.0623664	0.120441	0.14069	0.0388452	-0.017702	0.0853739	-0.0012949	0.245464	0.0021066	0.157024	0.0166718	0.00187081	0.019803	0.1329	0.283953	0.273037	-0.0408587	-0.0272798	-0.0572615	-0.100546	0.201344	0.0311252	0.21826	0.130387	0.321564	0.201766	0.117178	0.0555567	0.209674
Var_611	0.18883	0.00172736	0.074209	0.0775247	0.147902	0.253809	0.046817	0.0505846	0.210422	0.184776	0.242584	0.207411	0.0614354	0.0124202	0.0944023	-0.0238117	0.0754656	-0.0388618	0.24908	-0.00213291	0.0484662	0.221952	-0.0458709	-0.00719347	0.0284829	0.0473017	0.151117	0.148631	-0.0332514	0.173012	0.141813	0.297855	0.0486251	0.0794709	0.21365	0.0354275	0.0598165	-0.141129	0.134599	0.0884695
Var_612	0.0386823	0.225695	0.0903878	0.109528	-0.106043	-0.0668473	0.0147903	0.143111	0.131882	0.0864119	0.0498632	-0.0980936	0.00789152	-0.0762131	0.0314424	-0.0117827	0.23874	0.141859	0.00327371	0.0343893	0.234677	0.0652295	0.0613673	0.0992542	0.0314057	-0.0376904	0.2344	0.0505084	0.103107	-0.0682387	0.140066	0.19908	0.20752	0.227578	0.169506	0.0459372	0.119652	0.101186	0.271003	0.0208432
Var_613	0.0715802	0.0938154	0.20639	0.377608	0.260455	0.229381	0.211443	0.199939	0.119471	0.14096	0.0638154	0.0226489	0.311994	0.220956	0.0588078	0.0303747	0.311532	0.181494	0.24708	0.217875	0.208239	0.143723	0.179069	0.2969	0.232089	0.271121	0.24827	0.346413	0.244238	0.206887	0.221254	0.0331975	0.0384466	0.117444	0.238868	0.304766	0.120737	0.308722	0.138678	0.251358
Var_614	0.0308173	0.0349223	0.11291	0.145979	0.0351343	0.0655191	0.22005	0.0167396	0.11687	0.264778	0.0830826	0.0467437	0.0985633	0.21587	0.0239496	0.0935604	0.0878731	0.188323	-0.0365213	0.0520705	-0.00286991	-0.166432	0.0826401	-0.062551	-0.0852168	0.185567	0.0276759	0.0529829	0.0534138	0.0339847	0.00488265	0.0477187	0.0712609	0.0330151	0.0556879	0.214899	0.0588518	-0.0490732	0.219072	-0.00677805
Var_615	0.150129	0.0688691	0.219452	0.124685	0.0698812	0.0393569	0.234859	0.211858	0.0519962	-0.0206403	0.0775743	0.12128	0.281137	0.221781	0.202032	0.144631	0.202264	0.316201	0.198572	0.106452	0.266864	0.131038	0.243228	0.228077	0.225351	0.212275	0.146563	-0.0126923	0.129034	0.188434	0.0738279	0.213593	0.114505	0.327345	0.0245046	0.27984	0.256469	0.271865	0.197933	0.0598911
Var_616	0.0618993	0.0957445	0.13474	0.182433	0.0572598	0.26409	0.179545	0.334611	-0.0109758	0.0174905	0.257246	0.099024	0.115711	0.0218999	0.248958	0.165104	0.136829	0.0895457	0.0542237	0.12005	0.217082	0.107906	0.108251	0.13056	0.101189	0.0668213	0.0317248	0.0929453	0.214261	0.00728048	0.0672806	0.133364	0.135727	0.147881	0.0976863	0.208753	0.186326	0.0760148	-0.00310969	0.211118
Var_617	0.145558	0.186912	0.173344	0.122326	0.122991	0.263998	0.0440028	0.1215	0.0377494	0.0241218	0.105809	0.0467914	-0.261813	-0.0944369	0.165815	-0.0783764	0.0631599	0.141221	0.183227	0.115573	-0.0724617	0.0960578	0.195938	0.0182425	0.0292023	-0.0193236	-0.0300511	0.306515	0.0583822	0.0561219	-0.0176386	-0.02875	-0.0103572	0.123346	-0.0683858	0.041193	0.123628	-0.00133602	0.059281	-0.0535187
Var_618	0.100517	0.257643	0.0828795	0.246911	0.224093	0.0506279	0.0532571	0.263237	0.0776938	0.0525451	0.227387	0.179193	0.211343	0.164916	0.109637	0.0675466	0.0564526	0.281172	0.173118	-0.0462381	0.0936134	0.145187	0.102281	0.145237	0.180461	0.0930973	0.157282	0.0534015	0.0442712	0.0620019	0.0656995	0.210134	-0.0483828	0.152422	0.268955	0.0363747	0.120352	0.201948	-0.0188854	0.0480112
Var_619	0.0894231	0.0666921	0.245807	0.0662299	0.188217	0.216079	0.199147	0.0762259	0.103211	0.030043	0.0941563	0.0692974	0.260837	0.261193	0.00139888	0.169278	-0.0784511	0.00461518	0.13479	0.0598251	0.183441	-0.110545	-0.134335	0.075028	-0.0165688	0.152964	0.0378833	0.0101448	0.149171	0.117894	0.0454374	0.16044	0.070852	0.166107	0.151585	0.0233063	-0.0953269	0.158811	0.0187594	0.155738
Var_620	0.0443122	0.163888	0.119742	0.152218	0.091504	0.0576745	0.130336	0.0555478	0.0305664	-0.0621004	0.131416	0.174065	-0.0411063	-0.0331442	0.0584553	0.0145209	0.0969143	0.0055656	0.146597	-0.00373331	0.136595	0.0246347	0.129222	-0.0155765	0.0208567	0.0256468	0.238898	-0.0835255	0.0191035	-0.0854549	0.209103	0.206967	-0.0474602	0.0599815	0.109738	0.26783	0.0344019	-0.0102039	0.158619	0.068827
Var_621	0.0851524	0.0404067	0.270222	0.143135	0.0792257	0.0119964	0.107618	0.261333	0.104693	0.177426	0.0846033	0.173365	0.124908	0.0402735	0.201775	0.116514	0.0286035	0.27092	0.230505	0.158301	0.118421	0.0253246	0.149194	0.0759262	0.155515	-0.0418075	0.0160295	0.29117	0.279391	0.138608	0.0924632	0.140086	0.181948	-0.0349239	0.161164	0.125489	0.170856	0.145448	0.0742393	0.167581
Var_622	0.09466	0.0607724	0.180614	0.254866	0.355309	0.119084	0.192104	0.214237	0.371871	0.253693	-0.0173429	0.144454	0.0926563	0.279159	0.111508	0.0727295	0.306567	0.0919339	-0.0293103	0.227474	0.0909278	-0.0234924	0.122901	0.22683	0.136281	0.0506574	0.00521896	0.0797473	0.104578	0.179782	0.0954628	0.131553	0.296227	0.00854861	0.0782881	-0.038174	0.144092	-0.000728929	0.236875	0.0542535
Var_623	0.282024	0.263803	0.252968	0.139705	0.0855748	0.344108	0.160249	0.0528741	0.250006	0.177789	0.240586	0.168291	-0.129813	-0.0071542	0.203633	0.331828	0.17129	0.143722	0.285702	0.0828893	0.00829419	0.159183	0.236323	0.146073	0.263873	0.24316	0.0849112	0.0639304	0.214514	0.20745	0.17789	0.318543	-0.0447784	0.0732647	0.183342	0.0114579	0.19697	0.042515	0.0855873	0.10045
Var_624	0.119192	0.267277	0.145857	-0.0714537	0.270419	0.274679	0.239662	0.215318	0.0843223	0.230376	0.214174	0.187561	-0.0701631	0.272123	0.174766	0.290004	0.0619733	0.169768	0.191339	0.250605	0.0148143	0.363666	0.262603	0.192363	0.114163	0.108909	0.301411	0.131688	0.266753	0.229824	0.0725557	0.223707	0.125073	0.244274	0.185174	0.0813424	0.0975025	0.347133	0.154246	0.164553
Var_625	0.266446	0.032673	0.164117	0.315617	0.150491	0.319402	0.110732	0.114483	0.202593	0.176769	0.25796	0.161361	0.128027	0.104385	0.230016	0.110344	0.122764	-0.118185	0.20748	0.166693	0.120983	0.0383541	0.231902	0.109217	0.120101	0.329508	0.194936	0.206523	0.233264	0.0930856	-0.0504408	-0.0325844	0.232327	-0.171158	0.189809	0.255791	0.236409	0.211006	0.0397551	0.0445491
Var_626	-0.101682	0.108078	0.0239258	0.062548	-0.112334	0.0975948	-0.0552704	0.0992339	0.0857776	0.136138	0.233299	0.270324	0.267371	0.163495	0.123328	0.0833187	0.248354	0.0356181	0.186591	-0.145955	0.191884	0.35801	-0.0156534	-0.0298402	0.132258	-0.0602578	0.0806152	-0.0787866	-0.0108232	0.0132174	0.140894	0.201748	-0.0710301	0.116182	0.00296672	0.0459419	-0.146912	-0.0640921	-0.0843418	0.0627767
Var_627	0.183505	0.0431911	0.0379209	-0.0652279	-0.0686825	-0.0336031	0.270928	0.128859	0.0308102	-0.00203474	0.180263	0.0134991	0.131151	0.00302223	0.246096	0.025387	0.0606165	0.044292	0.0669488	0.0999428	0.205649	-0.0474625	0.0872882	0.194911	0.212064	-0.0597054	0.048976	0.0393857	0.218032	0.154909	0.0833123	0.00874515	0.149393	0.0195619	0.00672406	0.0309625	0.0301449	0.144873	0.0562296	-0.0960035
Var_628	-0.0454447	0.0929828	0.0124953	0.0825925	0.240269	0.148838	-0.0610472	0.307463	0.213601	0.121847	0.100134	0.132698	0.02883	-0.0474682	0.161407	-0.0304388	-0.00338727	-0.0509408	0.128533	0.164318	0.425576	0.0818172	0.15124	0.0980209	0.122468	0.221662	0.0229876	-0.00766107	-0.0362391	0.135673	-0.0279164	0.157893	0.0204861	0.0993912	0.0657435	0.157855	-0.0341028	0.0598526	0.161196	0.0711649
Var_629	0.155685	0.20009	0.067142	-0.0468989	0.0119131	0.0575066	0.110996	0.153711	0.253197	0.192158	0.0093211	0.136367	0.0415977	0.12039	0.211625	0.105088	0.0102376	0.0121329	0.235088	-0.0765648	0.158224	0.150423	0.00921969	0.0548557	0.150891	0.0114416	0.201339	0.164379	0.0167778	0.0436129	-0.0731416	0.0503127	0.0350938	0.0531919	0.177294	0.134568	-0.0310973	0.0136978	0.121618	0.277415
Var_630	0.0808631	0.260508	0.0838934	0.0137592	0.0529029	0.241784	-0.0482278	0.108736	0.271579	0.0825822	-0.0837283	0.23873	0.227171	0.224153	0.0155152	0.032876	0.245759	0.169009	0.00981252	0.272219	0.2599	0.0845225	0.175174	0.132834	-0.144569	0.279105	0.126094	-0.0739114	0.27364	0.210374	0.189981	0.0139337	0.0770465	-0.026899	0.231125	0.0311374	0.0864409	0.00989014	0.0461874	0.0227413
Var_631	0.149846	0.184567	0.116387	0.235912	0.19638	0.166992	0.101241	0.0782352	0.242209	0.181116	-0.0769413	0.194666	0.259438	-0.0314196	0.12145	0.107056	0.0047292	0.2422	0.140217	0.107988	-0.0145304	0.217293	0.195312	0.227703	0.229994	0.30191	0.0946926	0.140057	0.0857017	0.243163	0.416904	0.302749	0.0287391	0.133044	0.361969	0.245112	0.171929	0.235322	0.177383	0.18665
Var_632	-0.0153928	0.0809056	-0.137492	-0.0702031	0.191893	-0.153062	-0.106596	0.230946	0.30475	0.132867	-0.0935871	0.180161	0.0928929	-0.00547056	0.0443825	0.085324	0.118925	0.0563523	-0.0502161	0.224492	0.0878497	0.163295	0.0781319	0.0902928	0.320093	0.100305	0.21552	0.0198817	-0.0507759	0.182302	0.0592855	-0.0272512	0.194862	0.0600172	-0.0753921	0.0347935	-0.055843	0.14223	0.112711	0.0648905
Var_633	0.0622731	0.263753	0.0731009	0.128975	0.0305114	-0.0211925	0.020531	-0.0159632	-0.076203	-0.0226283	0.0123385	0.0723141	0.0739427	-0.076492	0.128441	0.213069	0.0817112	0.0262486	0.295251	0.0525364	0.116555	0.111868	-0.00337977	-0.00557839	0.0207289	0.172495	0.106568	0.154486	0.0745516	0.0429802	0.130031	0.201837	-0.114661	0.106493	0.0367124	0.0278148	0.0720363	0.164038	0.026991	0.0557099
Var_634	0.130949	0.417239	0.0555962	0.18799	0.17207	0.160779	0.239626	0.181735	0.0851357	0.381537	0.366388	0.299045	0.192909	0.0763038	0.296226	0.0828304	0.199293	0.14111	0.280271	0.146672	-0.042619	0.066105	-0.00482279	0.274892	0.126045	0.0872602	0.353001	0.151615	0.0284564	0.0508273	0.209062	0.317006	0.186906	0.141319	0.199956	0.00708927	0.123013	0.177285	0.0912176	0.116198
Var_635	0.176175	0.210418	0.217223	0.177173	0.15239	0.0711607	0.0638943	0.0973052	0.195228	0.0834983	0.111562	0.166614	0.136702	0.176588	0.330093	0.244965	0.127503	0.240572	0.233598	0.32173	0.132485	0.127725	0.0666325	0.160712	0.111386	0.165793	0.34274	0.00509715	0.244075	0.120837	0.0469713	0.201294	0.156157	0.0997051	0.104401	0.070818	0.21752	0.195391	0.347113	0.259868
Var_636	0.0480086	0.0374935	0.21847	0.213588	0.0947654	0.106765	0.161086	-0.0052559	0.110057	0.0783785	0.063575	-0.020659	0.100888	0.221794	-0.056243	0.0732118	0.250188	0.192292	-0.00019355	0.0383878	0.125603	-0.14833	0.046609	0.0582189	0.0128875	0.0433715	0.0366904	0.0311917	-0.0282926	0.232955	0.146455	0.00464689	0.318176	0.00093802	0.130171	0.236722	-0.118246	-0.0739511	0.129571	0.233614
Var_637	0.0413251	0.104004	-0.0522254	-0.022147	0.0685461	0.171074	0.0376992	-0.00927967	0.180483	-0.130822	-0.115437	-0.0401483	0.0161535	-0.0143162	0.114266	-0.0123015	0.0333505	0.0499301	0.0471523	0.0201665	0.168615	0.221734	-0.0694676	0.161824	0.146844	0.110631	0.0653953	0.116612	-0.0015153	0.00888087	-0.123862	-0.125881	0.123466	-0.0161106	0.0440971	0.196482	0.0465721	0.20713	-0.0770906	-0.111093
Var_638	0.0308911	0.116287	0.141373	0.0332939	0.128456	0.103967	-0.0170306	0.105588	0.0728397	0.172281	-0.011451	0.136998	-0.0304175	0.0490443	-0.00625135	0.204333	-0.0173483	0.231967	0.00196262	0.0581101	-0.0784386	0.104134	0.00243761	0.0400233	0.0476252	0.0899182	0.0466474	0.0531652	0.056942	0.212197	-0.130476	0.120235	0.16362	0.107112	-0.061552	0.191089	0.127279	0.127012	0.118824	-0.00672047
Var_639	-0.0514409	0.226121	-0.0118896	0.00420132	0.059665	0.0141099	0.273516	-0.12217	-0.0513866	-0.0326697	0.112144	0.0919611	0.184219	-0.0295655	0.10711	-0.0299258	0.0393997	0.042055	0.174619	0.0185159	0.233596	0.112634	0.0746996	0.0578447	0.126458	0.0139493	0.0995843	0.0539951	0.111757	0.19882	-0.0314702	-0.192413	0.0628112	0.0594248	0.0443148	0.0203342	0.0890342	-0.00876346	0.0607426	0.0882903
Var_640	0.0377971	0.25745	0.21385	-0.000173366	-0.0174657	0.337209	-0.0748276	0.118245	0.241047	-0.187488	0.16462	0.0765493	0.197742	0.186151	0.198459	0.135522	0.161808	0.141628	-0.0987338	0.240914	-0.0157714	0.220235	0.181973	0.189706	0.142686	0.164336	0.0929229	0.0927705	0.117724	0.223837	0.12271	0.101551	0.0236231	-0.00738515	0.0812653	0.148575	0.171513	0.150193	0.141524	0.0464713
Var_641	0.179793	0.171523	0.133293	0.0814367	0.104007	0.0818758	0.0351061	0.0453114	-0.0495759	0.114557	0.0419539	0.0202099	0.0792628	0.10134	0.206106	-0.0653336	0.070757	0.0526918	-0.089275	-0.0160532	0.118744	0.0962813	-0.0440682	0.240752	0.0303412	-0.012711	0.128822	0.145104	-0.165621	0.0686429	-0.0458652	0.143167	0.0456063	0.127622	0.0160993	0.0295151	0.0832264	-0.0246521	0.177885	-0.0901624
Var_642	-0.120075	0.0349602	0.0668891	0.0597995	0.0526419	0.0558958	0.0267179	0.0401917	0.166335	0.0649997	0.210244	0.035676	0.07487	0.193524	0.317162	0.195217	0.302227	0.0605012	0.0149818	0.119526	-0.117381	0.151774	0.0779619	0.166879	0.0847521	0.116542	0.164927	0.252833	0.235659	0.143666	0.00237698	-0.0676099	0.0989481	0.212384	0.0138375	0.157511	0.12705	0.429448	0.320009	0.144506
Var_643	0.107396	0.169809	0.208863	0.168543	0.397752	0.28591	0.267543	0.190675	0.220332	0.332718	0.172	0.1509	0.110534	0.0725327	0.202309	0.181966	0.158047	0.217049	0.133408	0.181919	0.206808	0.118359	0.0961471	0.225365	0.0486929	0.322391	0.118255	0.198044	0.0884159	0.182657	0.135758	0.12649	0.238255	0.166326	0.146445	0.130591	0.372349	0.245829	0.258897	0.174028
Var_644	0.119202	0.167422	0.168311	0.209069	0.114258	0.0738194	0.188844	0.124403	0.154834	0.0277486	0.189918	0.282173	0.121135	-0.0942357	0.0226582	0.225339	0.116656	0.0681167	0.11307	0.0232004	0.0852299	0.0187058	-0.0627546	0.369442	0.225291	0.168778	-0.0143172	0.027149	-0.0586265	0.131613	0.142318	0.0169696	0.171548	0.0797083	0.302235	0.124114	0.145474	0.0942569	-0.0415906	0.0184068
Var_645	0.16869	0.0748313	0.0508515	0.160341	0.100314	0.266594	0.0441616	0.103079	0.181126	0.0564909	-0.0217189	0.111583	0.177389	0.0467334	0.158889	0.119221	0.0877755	0.197808	0.0735488	0.126774	0.191114	0.0522188	0.0506984	0.0828479	0.16035	0.0676977	0.209999	0.157841	0.36174	0.18647	0.120334	0.0389393	-0.0191999	0.178741	0.140322	0.0170185	0.128373	0.175858	0.196073	0.164682
Var_646	0.0718406	0.026607	0.152674	0.153849	0.0944495	0.0491142	-0.0164803	0.163803	0.0398642	0.115412	0.118192	0.154626	0.0481208	0.166637	0.115826	0.12419	0.112281	-0.0336228	-0.0157608	0.0815021	0.123846	0.193928	0.186824	0.0342228	-0.0100764	0.236124	0.0248211	0.0831828	0.232249	0.26212	0.170295	0.190859	0.148039	0.348717	0.206676	-0.0453228	0.00916531	0.0566259	0.0225616	0.00991203
Var_647	0.0386781	0.13374	-0.0656083	0.0684209	-0.0565513	-0.063563	0.194742	0.021313	0.0836893	0.11928	-0.0373069	-0.119944	-0.120726	0.0798745	0.144249	-0.100673	0.0251215	0.0728988	0.189923	0.0263815	-0.0329503	0.225594	0.206018	0.0812185	0.124023	-0.0688417	0.0438675	-0.0996954	-0.0265148	0.0707659	-0.01267	0.216993	-0.0503621	-0.0184152	0.0561907	0.180407	0.0592203	0.0969969	0.00284711	0.166705
Var_648	0.0187642	0.0390775	-0.0660611	0.232664	0.113305	0.132472	0.0990015	0.364609	0.0504356	0.216044	0.100101	0.011933	0.112891	0.182909	0.19254	0.154195	0.101091	0.231274	0.187276	0.0548729	0.119756	0.132077	0.0990142	0.258864	0.226089	0.053733	0.067699	0.0309517	0.297795	0.185422	0.177545	0.123269	0.234654	0.0235273	0.128734	0.00345304	0.0876269	0.213132	0.0171371	0.197498
Var_649	-0.00187973	0.215337	0.0952697	0.206664	0.18649	0.0738712	0.0707367	0.244077	0.0615907	0.118565	0.122702	0.0151804	0.229515	0.381509	-0.0563278	0.176054	0.0212807	0.126419	0.158289	0.325353	0.145784	0.210087	0.11317	0.141232	0.290478	0.116941	0.121071	0.136495	0.213846	0.143239	0.270573	0.0991392	0.127086	0.0934509	0.325466	-0.000526749	0.107534	0.224578	0.300108	0.13015
Var_650	0.208968	0.135876	0.169754	0.135186	0.108125	0.292012	0.136606	0.103905	0.239311	0.111486	0.314541	0.139141	0.0856422	0.0105527	0.148344	0.132782	0.196123	0.156136	0.0965919	0.272572	0.0237038	0.0950374	0.0949632	0.0964094	0.260002	0.0183116	0.131379	0.170775	-0.116957	0.229583	0.0660381	-0.0766203	-0.00492072	0.0701738	0.180756	-0.0330129	0.130824	0.0706771	0.298906	0.227646
Var_651	-0.0187676	0.0623087	-0.224192	0.172039	0.133744	0.00782514	0.13159	0.0360778	0.166356	0.0747253	0.137161	0.0699736	0.0966781	0.167121	0.111958	0.0168272	0.0768277	0.045191	-0.0307643	0.213116	0.0772699	0.188881	-0.06447	0.123706	0.158685	0.031609	-0.0243132	0.202121	0.0659829	0.0501362	0.0222423	0.159678	-0.0728831	0.0415372	-0.0910366	0.0505204	-0.0621172	0.117693	0.035126	0.180436
Var_652	0.158795	0.0968714	-0.0532646	0.221298	0.185419	0.179735	0.139715	0.200391	-0.0310011	0.139422	-0.0210468	-0.00123935	-0.0193731	-0.119892	-0.00475138	-0.00987429	0.136323	0.0128348	0.110013	0.0149344	0.090802	0.167945	0.143246	0.233389	-0.0201098	0.083765	0.16232	0.0355618	0.0715427	0.160774	0.0216324	0.0351939	0.168173	0.127791	0.213942	0.0574112	0.149935	-0.0789783	0.058402	0.169656
Var_653	0.199028	-0.0574376	-0.0558027	0.0993767	0.156888	0.119098	-0.0264608	-0.000678466	0.130493	-0.0663234	0.0298607	0.171635	0.0101409	-0.0766085	0.0996318	-0.0612423	-0.0979443	0.0917661	0.142187	0.098561	-0.04492	0.00228916	0.087916	0.0576	0.162362	0.00295336	0.0886622	0.0662803	-0.0154227	0.100826	0.0884492	0.0256818	0.0181145	0.0353986	0.0685573	0.112077	-0.050856	-0.0224324	0.0240645	0.0995901
Var_654	0.0111625	0.081783	0.0662886	0.260374	0.0608446	0.0680265	0.22224	0.11313	0.111532	0.15483	0.0870083	0.0366586	-0.00335502	0.193986	0.107366	0.0627933	0.0697317	0.0165168	0.185159	0.0484206	0.142763	0.204605	0.180628	0.215794	-0.0704601	0.0689152	0.0413014	0.248947	0.0259296	0.13852	-0.114782	0.205629	-0.0165185	-0.00740345	0.00960418	0.0888622	0.0318128	0.12089	0.0945288	-0.0283077
Var_655	0.313223	0.234009	0.182057	0.156259	0.184729	0.267798	0.30022	0.139148	0.291514	0.276712	0.367383	0.21109	0.3369	0.336056	0.262414	0.070509	0.349933	0.260469	0.210831	0.105402	0.157016	0.13225	0.102569	0.141469	0.365383	0.12313	0.219243	0.236219	-0.0076636	0.129463	0.172588	0.303483	0.279365	0.173673	0.112376	0.0445583	0.250018	0.16829	0.234811	0.219491
Var_656	0.0130458	0.109311	0.0529787	0.0770125	0.159423	-0.0624386	0.152783	0.237384	0.0708877	-0.0451294	0.212273	-0.0755514	0.180166	0.172472	0.0442202	0.0645818	0.121392	0.160375	0.134179	-0.0478528	0.0509958	-0.051423	0.104654	0.00589071	0.118233	0.0718531	0.102791	0.0812195	0.0595109	0.111508	0.201374	0.103606	0.0417868	0.0501599	0.127178	0.0251705	0.18844	0.0522843	0.267637	0.0102205
Var_657	0.273035	0.233344	0.167772	0.194528	0.0866537	0.043917	0.140855	0.0399528	0.253469	0.165105	0.312299	0.156915	0.053494	0.216463	0.231041	0.118549	0.172669	0.0502793	0.185163	0.242917	0.0748413	0.192645	0.102106	0.14486	0.180642	0.0681442	0.226388	-0.115939	0.140202	0.0398964	0.0928063	0.29806	0.0865476	0.25305	-0.0637367	0.129531	0.417273	0.168312	0.23136	0.119806
Var_658	0.216128	0.226709	0.104567	0.171462	0.095938	0.293199	0.241766	0.107265	0.439324	0.288943	0.20368	0.220763	0.214697	0.033307	0.0657039	0.163337	-0.00899757	0.0412781	0.270041	0.223575	0.275186	0.158915	0.166181	0.224504	0.131563	0.22826	0.0253052	0.141527	0.26382	0.135094	0.149128	0.215845	0.305011	0.433844	-0.0658508	0.138792	0.0583308	0.172747	0.139093	0.149129
Var_659	0.198077	0.285905	0.331814	0.179982	0.221722	0.22388	0.0490368	0.0956779	0.0874996	0.181108	0.153969	0.246573	0.208852	0.209238	0.159962	0.196196	0.135132	0.0728258	0.199213	0.173714	0.221218	0.154809	0.209981	0.275329	-0.00192073	0.0794448	0.0723195	0.0103004	0.0907976	0.10809	0.0773277	-0.100556	0.185868	0.119722	-0.0239221	-0.113581	0.183496	0.265209	0.324204	0.129621
Var_660	-0.0606994	-0.0749066	-0.140075	-0.0616099	0.00264928	-0.100753	-0.295846	-0.0872346	-0.0270049	-0.1672	0.158109	-0.187355	-0.160892	-0.0431182	-0.0270898	-0.0889894	-0.03184	0.0318297	-0.0999427	0.0372294	0.21473	0.0279292	0.0946663	0.064902	0.0701345	0.167938	0.0897123	0.038639	-0.035626	0.0574781	0.0153066	0.02199	-0.056414	0.216288	0.139108	0.255492	0.0615525	0.0756775	0.120514	0.0960117
Var_661	0.145706	0.209815	0.15482	0.17754	-0.108149	0.0564811	0.131723	0.147852	-0.0202133	-0.142174	0.0902532	0.12392	0.00879802	0.239518	0.246455	0.048118	0.0300142	-0.0192313	-0.058486	0.0505056	0.220874	0.13308	0.421007	0.170952	0.258887	0.0689787	0.0135455	0.13485	0.206881	-0.0771887	0.242893	0.146134	-0.00421187	0.107953	0.105685	-0.00690106	0.0804892	0.145885	0.0603896	-0.105959
Var_662	0.0810269	0.142156	0.0684252	0.0280091	0.270112	0.274686	0.120612	-0.175887	0.13768	0.140192	0.200784	0.26108	0.379779	0.255337	0.196766	0.080648	0.324407	-0.008984	0.122884	0.0702279	0.241424	0.194842	0.118982	0.284625	0.166368	0.211846	0.211097	0.145908	0.322251	0.0247469	0.282246	0.151416	1.52122e-05	0.139717	0.252378	0.168813	0.277471	0.143532	0.299641	0.0440548
Var_663	0.122821	0.00778909	0.0343635	-0.116697	0.0883214	-0.00412665	0.0383148	-0.0602957	0.183829	-0.141105	-0.0718893	0.0943615	-0.019742	-0.107408	0.127693	-0.080349	0.022599	0.177399	0.0357297	0.303484	0.00703891	0.0425132	0.0759076	0.104596	-0.0655552	0.0244039	0.026428	0.0120537	-0.108264	0.0603039	0.0741378	-0.149622	0.0314837	-0.153501	0.104634	-0.0202761	0.191758	-0.0945491	-0.00989124	0.0056795
Var_664	-0.149726	0.228857	0.248462	-0.0442093	0.239461	0.231737	0.275418	-0.00100509	0.124621	0.131248	0.159649	0.0470532	0.0356913	-0.174372	0.239223	0.0982419	0.18331	0.213435	-0.0510927	0.0455795	0.0980746	0.109739	-0.0194392	0.0368454	0.0601542	0.366914	0.21398	0.00254004	0.0586869	0.0474834	0.151213	0.0244543	0.146594	0.158779	0.256651	-0.0110409	0.257236	0.251445	0.125088	-0.0641828
Var_665	0.199692	0.0409924	0.154358	0.117331	0.060886	0.162472	0.122649	0.041024	0.265996	0.252002	0.194005	0.269203	0.132998	0.177005	0.178312	0.282424	0.344345	0.190185	0.191138	0.355233	0.0419676	0.286229	0.168584	0.141253	0.122393	0.243956	0.130579	0.216589	0.251886	-0.0803107	0.274626	0.248715	0.0648568	0.308003	0.0108635	0.0674288	0.353331	0.265172	0.128337	0.120346
Var_666	0.195496	0.106199	0.197252	0.0199971	0.292935	0.359015	0.268511	0.264028	0.266862	0.249153	0.210075	0.308968	0.275856	0.243997	0.230473	0.119654	0.164956	0.268976	0.325337	0.138933	0.18816	0.34717	0.323688	0.23679	0.130372	0.26042	0.152272	0.0983861	0.456312	0.284494	0.225607	0.0877725	0.281883	0.267442	0.40792	0.0640523	0.238435	0.375176	0.260061	0.332295
Var_667	0.10063	-0.0380698	-0.0499397	0.0602718	0.134886	-0.0381758	0.0477026	0.066899	0.0214709	0.0951183	0.0215485	-0.105941	0.0125688	-0.116327	0.0288365	0.0636609	-0.122204	0.252522	0.0479834	0.116242	0.11667	-0.0447378	0.112823	-0.0427588	0.0644007	0.176446	0.0406313	-0.233203	0.114306	-0.0367466	0.0212802	-0.0825109	-0.0304029	-0.0315651	-0.0177177	0.0613035	0.02392	-0.0530238	0.0483757	0.015171
Var_668	0.249062	0.168709	0.216548	0.183638	0.251044	0.0837403	0.295959	0.0630996	0.172772	0.19205	0.216358	0.315084	0.271641	0.327107	0.0853029	0.319299	0.261436	0.302429	0.168528	0.296743	0.161548	0.247067	0.178601	0.228955	0.264955	0.249154	0.299215	0.1833	0.359257	0.0758922	0.16165	0.123494	0.172887	0.336621	0.233892	0.117614	0.0247813	0.253653	0.316895	0.145256
Var_669	-0.0242911	0.0855158	-0.050126	0.00397211	0.0823726	0.253907	0.0355039	0.0409736	0.193827	-0.0137696	0.139756	-0.001315	0.165725	0.0993876	0.245062	0.102621	0.130597	0.161095	0.057662	0.14108	0.221317	0.173805	0.00297225	0.100831	-0.0762324	0.15111	0.138545	0.0252243	0.0509451	0.133835	0.0147378	0.1509	0.135591	0.0387527	0.254953	0.100987	0.0710583	0.0672289	0.147465	-0.0862687
Var_670	0.164318	0.180802	0.0596032	0.205264	0.275211	0.246339	0.0956806	0.323579	0.0153015	0.264331	0.0660641	0.3909	0.232372	0.194083	0.196681	0.0732108	0.104132	0.0518547	0.347446	0.231703	0.154267	0.144771	0.157522	0.335531	0.224786	0.181626	0.254519	0.104958	0.22664	0.20452	0.105144	0.0762657	0.235171	0.292745	0.176074	0.161996	0.202428	0.170956	0.0657971	0.0808552
Var_671	0.264236	0.00126932	0.0606575	0.0788965	0.146686	0.119215	0.192665	0.182085	0.0557566	0.140942	0.150261	0.396976	0.132153	0.0989786	0.158718	0.131307	0.329039	0.181353	0.215009	0.173999	0.0758639	0.0142653	0.185087	0.141424	0.0376259	0.23429	0.049416	0.132356	0.102108	0.12812	-0.00408913	0.19859	0.131828	0.237607	-0.054964	0.341773	0.10677	0.15367	0.131951	0.135451
Var_672	-0.0177611	0.0557679	-0.00756609	0.0460637	0.22832	0.0505715	0.0407864	-0.049283	0.0472128	0.054353	0.216066	0.136215	0.0620274	0.22655	0.190861	0.207062	0.104573	0.128945	0.0164975	0.176273	0.42348	0.342721	0.085176	0.0410296	0.136319	0.0591036	0.0373064	0.330864	0.206226	-0.0259245	0.194512	0.0679483	0.186955	0.295224	0.212215	0.170848	0.151608	0.241363	0.248472	0.0564397
Var_673	0.211222	0.0746415	0.054758	0.0669323	0.0736093	0.141531	-0.0590888	0.162121	0.0401116	0.167909	-0.0899739	0.0964889	0.250766	0.143069	-0.118774	0.215316	-0.1162	0.0544253	-0.0190361	0.00586705	0.0449825	0.10346	0.146104	0.135957	0.278568	0.077302	0.149458	0.0816423	-0.0430434	0.164324	0.250633	0.15458	-0.0646851	0.164282	0.205246	0.204378	0.0173922	0.148836	0.218532	0.0957032
Var_674	0.0785967	0.0661747	0.0810871	-0.145157	-0.0621955	0.208143	0.0324989	0.0409025	0.131596	0.0509464	0.0252996	0.238649	-0.0672874	0.13422	0.133201	0.125879	0.158022	0.22366	-0.00152062	-0.0402443	0.0149395	0.14133	0.0724473	0.0105816	0.163093	0.0505038	0.179931	0.167581	0.016229	-0.0341125	0.269719	0.225059	0.152109	0.00656427	0.121709	0.128149	-0.0454426	0.174635	0.148313	0.196652
Var_675	0.135483	0.222679	0.171313	0.0894992	0.135165	0.189538	0.138666	0.135375	-0.0526876	0.196822	0.0754408	0.130041	0.272135	0.224431	0.207657	0.162343	0.230692	0.217654	0.193728	0.0652973	0.143201	0.329357	0.215656	0.0166962	0.208105	0.177237	0.289097	0.0600975	0.331958	0.120026	0.163555	-0.00799311	0.227752	0.383762	0.173815	-0.0432603	0.335954	0.0928094	0.190572	0.112895
Var_676	0.214863	0.068818	0.209375	0.0330576	0.0451801	0.0770514	0.0175544	-0.175786	0.133856	0.0737703	0.109726	0.141066	-0.0632582	0.138657	0.157211	-0.0584225	0.0479419	0.143386	-0.137282	0.0773369	-0.133359	0.112131	0.0987406	-0.0196934	0.059583	0.0288733	0.0315604	0.0605115	0.0604717	0.194159	0.145403	0.0522556	0.0645071	0.0474885	0.145177	0.0602305	0.0389087	-0.0676328	0.0799068	0.180885
Var_677	-0.0105947	0.0853234	0.00887494	0.00870008	0.0501167	0.0717643	0.0671409	0.149022	-0.058784	0.124309	0.0353005	-0.0678988	0.0798265	0.191442	0.258524	0.203842	0.232614	0.130789	0.185473	0.195287	0.0372579	0.142691	0.142269	0.0533329	0.020724	0.128747	0.34431	0.360769	0.153173	-0.0518913	0.0695389	0.112473	0.0719169	0.0715537	0.185233	0.0562182	0.0287674	0.182313	0.0515592	0.162294
Var_678	-0.0565279	0.151103	0.0200329	-0.00392868	0.00754589	-0.0798042	0.0263095	-0.198607	0.044538	0.204314	0.350909	0.0539062	-0.15527	-0.184318	0.0191892	0.0609075	-0.00324656	0.153223	-0.0493065	-0.154418	0.108716	0.0872641	0.0778208	0.0821572	-0.0866224	0.024181	-0.0285639	-0.0320396	0.0269822	0.197808	0.0804436	-0.0570145	0.145044	-0.209278	0.0374049	-0.0196711	-0.00197083	0.0640319	0.143566	-0.0187881
Var_679	0.108389	0.157262	0.0450605	-0.0842298	0.170532	0.0774903	0.0526856	0.0634763	0.151767	0.200313	-0.0104509	0.148439	-0.0649621	-0.0494983	-0.0782939	-0.0969007	-0.0200848	0.108717	0.206116	0.111241	0.0290921	0.183155	0.0369614	-0.101579	-0.0764353	-0.0879328	0.0357671	0.0363381	0.0434576	0.126695	-0.0898809	-0.0436905	0.0771451	0.0195651	0.152399	0.187302	0.146477	0.129153	0.039962	0.092678
Var_680	0.0130994	0.0887312	0.025887	0.142503	-0.174001	0.0316017	0.0207495	-0.0210206	-0.123737	0.0109243	0.183936	0.135704	-0.0422588	0.0750565	0.264931	0.124376	0.0532518	0.143659	0.0379761	-0.0423982	0.0258172	-0.0952717	0.13152	-0.116659	0.0054322	0.150843	0.253713	-0.0101031	0.109236	0.286656	0.142103	0.104188	0.153303	0.212876	0.0328573	-0.000569816	-0.0576891	-0.0451427	0.335732	0.0702009
Var_681	0.115849	0.122657	0.201378	0.0767724	0.162055	0.182542	0.0408884	0.111721	0.0255027	0.226242	0.052891	0.0761086	0.0959378	0.191848	-0.0602723	-0.027225	0.0540412	-0.0974114	0.0360564	0.0908906	-0.00286012	0.143979	0.139453	0.0245068	0.103891	0.159087	0.136013	0.083395	0.115094	0.107531	-0.0236269	0.14947	0.183815	0.0122789	0.056389	0.0929774	0.0584337	0.222957	0.258819	0.321413
Var_682	0.0241706	-0.0252143	0.275144	0.0595507	0.279436	0.256701	0.153312	0.143554	0.223192	0.199325	0.203042	0.406716	0.119469	0.124151	0.166377	0.141468	0.0801838	0.0628819	0.0691504	0.0866877	0.309215	0.279425	0.0680163	0.109553	0.305766	0.288698	0.16951	0.212528	0.248006	0.0827982	0.211932	0.110433	0.404821	0.258961	0.256999	0.0471324	0.164887	0.163369	0.25563	0.192356
Var_683	0.106536	-0.0955108	0.0737106	0.0557097	-0.0097688	-0.0155762	0.146693	-0.0383013	0.165594	0.270784	-0.0107091	-0.0754463	0.091477	0.13469	0.101493	0.133484	0.242381	0.295572	0.0781469	0.136436	0.127417	0.11334	0.0628161	0.27381	0.136258	0.031882	0.122515	0.0745033	0.039498	0.131805	0.087533	0.0161033	0.19722	0.143767	-0.0606181	0.256721	0.266089	0.017518	0.256425	0.156671
Var_684	0.21358	0.186399	0.153912	0.161019	0.140156	0.168609	0.305149	-0.0071217	0.205834	0.179271	0.263236	0.233648	-0.00498144	0.352619	0.163665	-0.0539107	0.0939532	0.00543745	0.35531	0.242173	0.290675	0.194657	0.0345645	-0.0206682	0.273469	0.226603	0.125971	0.0891428	0.25662	0.396653	0.0769986	0.130694	0.207413	0.38373	0.21725	0.126492	0.15928	0.0743577	0.130431	0.10697
Var_685	0.151597	0.054235	0.0392395	0.246473	0.160031	0.20927	0.190192	0.20062	-0.0233436	0.243462	0.123307	0.0114507	0.114265	-0.0119588	0.2119	0.124984	0.0971429	0.118897	0.179892	0.163779	-0.0156546	0.245365	0.154508	0.202823	0.147111	0.0651822	0.170471	0.0517215	0.218408	0.165812	0.11702	-0.00438923	0.0973292	0.357716	0.169356	0.138911	-0.014095	0.198673	0.17925	0.254643
Var_686	1e-06	1e-06	1e-06	1e-06	1e-06	1e-06	1e-06	1e-06	1e-06	1e-06	1e-06	1e-06	1e-06	1e-06	1e-06	1e-06	1e-06	1e-06	1e-06	1e-06	1e-06	1e-06	1e-06	1e-06	1e-06	1e-06	1e-06	1e-06	1e-06	1e-06	1e-06	1e-06	1e-06	1e-06	1e-06	1e-06	1e-06	1e-06	1e-06	1e-06
Var_687	1e-06	1e-06	1e-06	1e-06	1e-06	1e-06	1e-06	1e-06	1e-06	1e-06	1e-06	1e-06	1e-06	1e-06	1e-06	1e-06	1e-06	1e-06	1e-06	1e-06	1e-06	1e-06	1e-06	1e-06	1e-06	1e-06	1e-06	1e-06	1e-06	1e-06	1e-06	1e-06	1e-06	1e-06	1e-06	1e-06	1e-06	1e-06	1e-06	1e-06
Var_688	-0.128185	0.00272727	0.0712961	0.139751	0.0317299	-0.06597	-0.132248	0.0605674	0.0077718	0.179312	0.0181317	-0.000199286	-0.158362	-0.0441269	0.149071	-0.0267317	0.0191254	-0.0789726	0.0465735	0.0533369	-0.0843439	0.0692076	0.0731692	-0.0275284	0.291524	0.110681	0.00628758	-0.242261	-0.0998504	-0.0215597	0.074443	-0.215356	0.240505	0.148089	-0.0284129	0.0784351	0.117262	0.0204848	-0.0916997	-0.0707222
Var_689	0.0912594	0.109604	-0.0465522	0.0593871	0.00958794	0.139031	0.0576699	0.22278	-0.00790966	0.103685	0.125606	0.155316	0.0379211	0.0319661	0.161062	0.0170459	-0.0645364	-0.0811628	0.304118	0.0684757	-0.00148627	0.102801	0.132763	0.127561	-0.126016	0.158145	-0.0576275	0.102332	0.157971	0.0366643	-0.0512694	0.0198345	0.0834441	0.0879247	-0.0918286	0.0196369	-0.0649301	0.140347	-0.0117414	0.184007
Var_690	0.0763984	0.0229272	0.0821362	-0.0287555	0.00615325	0.101767	0.0591529	0.0881181	-0.00145879	-0.0561698	0.0535323	0.0791324	0.0123498	0.0453292	0.147377	0.0891189	0.278918	0.0161422	0.218203	-0.0320616	0.119045	-0.00632817	-0.0636016	0.088126	0.0903553	0.077425	-0.0347964	0.0722347	0.0536574	-0.0818019	0.0572018	0.0661625	-0.0716965	0.0543317	-0.0306522	-0.0318008	0.0226998	0.110717	-0.120776	0.0538312
Var_691	0.158665	0.0368294	0.330624	0.165315	0.152646	0.00988927	0.0747646	0.0590568	0.0546579	0.0260123	-0.00750552	0.206405	0.11603	0.075974	0.00163252	0.113356	0.22869	0.131693	0.0868282	0.00780496	0.105038	-0.049562	0.0306657	0.0285021	0.0469065	0.12956	0.0277042	-0.00851637	-0.0598584	0.190459	-0.0078111	0.0476996	-0.0486535	0.0531935	-0.0246385	0.184873	0.228489	0.0394069	0.0212876	0.141588
Var_692	0.00786348	0.0663835	0.0214718	0.197571	0.139276	0.251941	0.105324	-0.0968169	0.331964	0.132466	0.0648943	-0.000579719	-0.0215319	0.118865	0.296572	0.0612398	0.200572	0.165192	0.0369964	0.0204844	0.237545	-0.00763333	-0.0216399	0.107333	0.190695	0.17006	0.174085	0.231722	0.18093	0.119794	0.15381	0.0630861	0.143683	0.299591	0.145272	-0.0657724	0.385645	-0.172233	0.00765795	0.0522647
Var_693	0.103241	0.0225988	0.240691	0.149803	0.286412	0.118763	-0.045355	0.127785	0.0607909	0.0954239	0.0965791	-0.0599642	0.0668923	0.168709	0.0911585	0.146185	0.145471	0.0457595	0.0615885	-0.00125766	-0.0999774	0.140277	0.134361	0.052633	0.0712304	0.128601	0.17848	0.120993	0.0707829	-0.0214251	0.164247	0.0785082	0.141239	0.196167	-0.0150772	0.0946335	0.18567	0.0860406	0.0292644	0.15065
Var_694	-0.0281041	0.102011	0.175735	0.0203805	0.258615	0.170418	0.200482	0.264414	0.0832217	0.218166	0.100958	-0.0164542	0.0168589	-0.0240597	-0.220504	0.150718	0.190344	0.152771	0.114474	0.125056	-0.00253784	0.160216	0.103812	0.0445038	0.131862	0.0997482	-0.00942567	0.0420643	0.133624	-0.0651744	-0.0713718	0.118282	0.148625	-0.0199712	0.0866728	0.0198101	0.195742	0.165814	0.203648	0.220789
Var_695	0.0516127	0.0952607	0.21294	0.216363	0.0932184	0.141836	0.158565	-0.02783	0.173193	0.0507195	0.210035	0.0572383	-0.0379376	0.257326	0.0773428	0.0309095	-0.0616585	0.186719	0.345448	0.206555	0.196053	0.0996659	0.0694586	0.258825	0.0686423	0.0709172	0.0542942	0.0916977	0.0299605	0.0932556	0.0347499	-0.0510704	0.0392479	0.310033	0.0303776	-0.0521038	0.0503753	0.0741937	0.164406	0.0827322
Var_696	0.0735993	-0.0402478	0.0488681	0.0686891	0.0331308	-0.0155034	0.151302	0.131338	0.083349	-0.00852059	-0.0757651	0.0297643	0.189294	0.0515875	-0.0493497	-0.00815984	0.0246693	0.0245152	0.175314	-0.0369152	0.0734028	0.151101	0.0154265	-0.0564369	0.127013	-0.0830324	0.0210218	0.14221	0.0599863	0.0849737	-0.0169116	-0.00983204	-0.00844857	-0.102097	-0.0803998	0.160343	0.0956958	0.033464	0.161877	-0.0300929
Var_697	0.0414408	0.131025	0.196364	0.306317	0.0388177	0.118466	0.165935	0.0422174	0.124852	0.17148	0.214971	0.314059	0.423481	0.0629761	0.082929	-0.0472681	0.0938522	0.221458	0.347617	0.186936	0.0570178	0.193725	0.157663	0.191769	0.44508	0.230248	0.171655	0.206749	0.0419674	0.0935891	0.308486	-0.00344833	0.128391	0.303936	0.164649	0.252685	0.204672	0.313525	0.156606	0.154113
Var_698	0.205476	0.0651346	0.0199911	0.127342	0.00633613	0.0177487	0.225806	0.193661	0.102113	0.0155316	0.152249	-0.0939323	-0.05894	0.141102	-0.0688924	0.094981	0.168718	0.165378	0.128535	0.230917	0.0259161	0.0469221	0.0680673	-0.0315235	0.0761378	0.0749164	-0.0258076	0.0502209	0.0471468	0.197544	0.0143788	0.131619	0.0832224	0.0963776	0.209469	0.228821	-0.0177518	0.216848	0.00831416	0.104606
Var_699	0.392027	0.117595	0.184349	0.104805	0.259409	0.0801867	0.194253	0.0573849	0.136965	0.066365	0.262546	0.249256	0.0527876	0.223073	0.0688016	0.0285597	0.169414	0.0468926	0.116271	0.272541	0.0558657	0.038727	0.182087	0.156566	0.0920668	0.0255248	0.122866	0.00329074	-0.110928	0.171062	0.0928429	0.234942	0.0855129	0.264085	0.0822336	0.150094	0.114649	0.150013	0.229888	0.187231
Var_700	-0.0143852	0.292683	0.0765241	0.0258919	0.0509645	-0.00439303	0.100035	0.00369048	0.0578387	0.118384	0.125328	0.126869	0.0993242	-0.0447215	0.129485	0.0191106	0.07369	0.124997	0.107852	-0.0594164	-0.0969282	0.106556	0.148909	-0.0772652	-0.0713423	-0.0377762	0.0787119	0.0949921	-0.00246073	-0.0293837	-0.0706437	-0.0244856	0.0447833	0.217652	-0.0295204	-0.140482	0.059169	0.0291603	0.30432	0.11284
Var_701	0.0948201	0.165584	0.161866	-0.0803962	-0.0192268	0.192719	-0.0360886	0.0827077	0.00832864	-0.065152	0.422291	0.076987	0.118225	0.119186	0.126389	0.206978	0.0297148	0.171053	0.214125	0.176889	0.0748394	0.00145477	-0.019809	0.0617569	0.102511	0.149119	0.125396	0.208483	0.0621809	0.104315	0.147595	0.0899041	0.111473	0.0758162	0.099059	0.208594	-0.0178257	0.0933442	-0.0646695	-0.115577
Var_702	0.236679	0.0809234	0.062327	0.249384	-0.0715238	-0.0170452	0.162813	0.0931858	0.178716	0.188386	0.230353	0.24149	0.0949492	0.240634	0.0558298	0.123123	-0.0342039	0.262393	0.314633	0.325342	0.324847	0.12158	0.121435	0.153897	0.281595	0.223717	0.147119	0.0840287	0.15274	0.154877	0.134981	-0.0450417	0.151806	0.100469	0.192396	0.307608	0.333664	-0.0134434	0.102833	0.191923
Var_703	0.138697	0.0153822	0.108008	-0.140123	0.145235	0.187264	0.0252648	-0.0137235	-0.0185499	-0.0443956	0.114524	0.0487736	-0.00955076	0.0817084	0.0691946	0.155182	-0.00223309	-0.0478319	-0.164824	-0.00795244	-0.0515458	-0.00305089	0.0943121	0.255786	-0.00257914	0.144338	0.183713	-0.157445	0.0397651	-0.14381	-0.0207973	0.0952587	-0.082756	0.0471419	-0.0255831	0.0833391	0.0509959	0.0697773	-0.0368529	-0.125949
Var_704	0.0421411	-0.0879682	0.102612	0.0999059	0.0160449	0.26501	0.167798	-0.0386262	0.202414	0.117228	-0.0246948	0.119444	0.0568015	0.11422	0.0897556	0.134446	0.0447707	-0.109397	0.055963	-0.0443888	0.136691	-0.044439	-0.0966831	-0.0154339	-0.0754757	0.0544694	0.150422	0.134195	0.0874208	-0.0683671	-0.0241908	-0.0399827	0.0696931	-0.0101128	0.0418087	-0.0555398	0.170826	0.0129651	0.017534	0.128753
Var_705	-0.0503952	0.0609508	-0.000549818	0.0170182	0.107146	-0.00486071	-0.135355	0.0742285	-0.036876	0.142391	0.0256039	0.178715	0.134998	0.193605	-0.0356893	-0.182195	-0.0287544	0.238328	0.276878	0.0942782	0.217887	0.0137935	-0.0294539	0.182243	0.0935365	-0.0621039	-0.0688029	-0.0821413	-0.0966415	-0.14111	-0.0368746	0.0762155	-0.00919967	0.181392	-0.101833	0.193236	0.00546396	0.0884604	-0.081428	-0.051278
Var_706	0.142523	-0.0931012	0.0877926	0.166522	0.0575511	0.151808	0.129013	-0.0643788	0.214731	0.0638826	0.10629	0.0716156	0.0122014	0.240741	0.0774551	0.190141	0.1189	0.0434261	0.0684284	0.002924	0.114014	0.00490774	0.0742532	0.041231	-0.0149936	0.273548	0.131932	0.247792	0.144678	-0.00792776	-0.0151138	0.207918	0.0597104	0.0635291	0.0514256	-0.00862607	0.286368	0.0491727	0.135708	0.0226754
Var_707	0.0654235	0.0730255	0.1752	0.0219443	0.121493	-0.00583028	0.137824	0.0876404	0.164558	-0.0497288	0.100233	-0.0853962	-0.18949	-0.036396	0.161168	0.0170191	0.0729891	0.0780847	-0.0477066	0.109568	0.163225	0.0684872	-0.132112	0.0851816	0.0624305	0.157282	0.00843571	0.0827106	0.093644	0.076965	-0.0961125	0.146419	-0.118765	0.10771	-0.0204518	0.116998	0.102074	-0.00784962	0.0413664	0.220389
Var_708	0.0142638	0.0662052	0.300601	0.182691	0.264708	0.152833	0.284074	-0.0377317	0.246367	0.175923	0.17683	0.141263	0.165789	0.0108021	0.172509	0.0263484	-0.00644965	0.249733	0.0377147	0.217027	0.0660486	0.100507	0.353599	0.194185	0.067055	0.118781	0.16841	0.172795	-0.0404144	0.0335759	0.0219724	-0.11156	0.0355807	-0.0191677	0.223922	0.34261	-0.072292	0.266833	0.0957343	0.175001
Var_709	0.0558232	0.0189766	0.141484	0.161959	0.0887525	0.0276418	-0.0292993	0.0610673	0.0378747	0.107933	-0.00969117	0.13878	0.0400105	0.0467185	-0.0399635	0.0927188	-0.100115	-0.0221966	-0.036825	0.120363	0.137501	0.0675286	-0.0655513	0.0362386	-0.153424	0.2067	0.00877251	-0.0109555	-0.039102	0.0574565	-0.0271143	0.00618035	-0.054661	-0.0730783	0.175819	0.0483882	0.0931197	0.133848	-0.00302974	-0.0235384
Var_710	0.108081	0.383124	0.255519	0.187216	0.147405	0.120108	0.171285	0.257201	0.234006	0.139165	0.150111	0.0434672	0.23143	0.273032	0.29193	0.274664	0.119081	0.241112	0.223126	0.310723	0.218762	0.188015	0.0422353	0.0852998	0.134736	0.212427	0.322654	0.189503	0.132509	0.229797	0.360857	0.251449	0.271384	0.0777563	0.0540237	0.0917194	-0.0822408	0.187346	0.125865	0.261661
Var_711	0.219472	0.106936	0.181949	0.028414	0.134699	-0.0878187	-0.0288168	-0.0400275	-0.00437239	0.116099	-0.202917	0.231265	0.232491	0.19744	0.11157	0.0883744	-0.00809482	0.0300773	0.130922	0.153676	0.0780887	0.0665347	0.120182	0.161071	0.02543	0.0865876	-0.0180695	0.198144	0.12936	0.125682	0.0380137	0.253792	0.183442	0.00242102	0.0127177	0.21133	0.0552446	0.0586128	0.0237587	0.132182
Var_712	0.114436	0.148855	0.411019	0.330809	0.32069	0.166302	0.106656	0.0636478	0.144497	0.23022	0.106072	-0.00438078	0.0872125	0.114458	0.225071	0.103444	0.194005	0.11361	0.171178	0.122822	0.114589	0.162563	0.321081	0.193948	0.34325	0.260795	-0.0443063	0.252525	0.195719	0.151906	0.254436	0.141763	0.228053	0.277583	0.129973	0.336248	0.276712	0.0628135	0.172933	0.107518
Var_713	0.174881	0.0767448	0.0230538	0.0573681	-0.109565	0.160184	-0.00694608	-0.0766584	-0.102327	0.0305812	0.0631144	0.114594	0.112614	0.0299902	0.0685567	-0.020932	-0.107066	0.07858	0.0674301	0.133961	0.0816699	0.0870014	0.0154369	-0.150664	-0.072706	0.141033	-0.00870166	-0.0632074	-0.00038858	0.0772276	0.20211	0.0315037	0.1162	0.214551	0.199306	-0.0765536	0.446951	0.214716	0.199276	-0.149049
Var_714	0.0537809	0.134774	0.142821	0.0988129	0.0336258	-0.0598558	-0.00371858	0.16188	-0.016864	-0.035154	0.144028	-0.0814145	0.00243319	0.173907	0.00584498	0.045876	0.0198807	-0.0817952	-0.0439198	0.0385218	0.119828	0.0116392	0.112826	0.144309	-0.0609493	0.136013	0.168776	0.128028	0.124949	0.0239483	0.00316581	-0.0149943	0.239691	0.102024	0.0887891	0.0584346	0.0465791	0.131998	0.232112	0.0596558
Var_715	0.107187	-0.0113337	0.109183	0.103789	0.184779	-0.036259	0.138218	0.274917	-0.0306173	0.0591993	0.0981361	0.0986008	0.0473417	0.228578	-0.110497	0.112316	0.326728	0.251265	0.158261	0.268007	0.357338	0.163481	0.111251	0.129404	-0.0178757	0.200645	0.229411	-0.00467555	0.174027	0.117171	0.0267255	0.0610323	0.13419	0.22341	0.0906644	0.113217	0.269408	0.249923	0.184317	0.186522
Var_716	-0.097015	0.129002	0.189963	0.153796	0.214125	0.0596584	0.195615	0.230145	0.265504	0.177226	0.0567106	-0.0960577	0.135779	-0.0108921	0.121946	0.285594	0.185173	0.133453	0.0716983	0.0820124	0.0986688	0.132974	0.134106	0.160099	0.171216	0.105909	0.138478	0.0490363	0.115546	0.288229	-0.0590123	0.186702	0.125183	-0.167327	0.10419	0.0760177	0.0147586	-0.0422982	0.1179	0.101552
Var_717	-0.0810008	0.0683854	0.132869	-0.0311337	0.0672273	0.112338	0.11283	0.102728	0.0724268	0.0406503	0.352168	0.130454	-0.00803017	-0.0667382	0.0152494	0.0554526	0.108008	0.142681	0.23225	-0.0779183	0.0768531	0.0646729	0.142326	-0.0668535	0.177162	-0.0570949	0.0356054	0.11644	0.0744285	0.12715	0.118858	-0.059116	0.0843954	-0.0099594	0.0725482	0.0708195	0.187636	-0.0757411	-0.0176218	-0.0721507
Var_718	-0.0733606	0.0593656	0.0979973	0.089441	-0.110045	-0.256706	-0.0421602	-0.0905578	0.0605262	0.0690294	0.0879964	0.0157753	0.0796582	0.155724	0.239606	-0.0652604	0.101705	0.0969887	-0.090412	0.0611483	0.127623	-0.012575	0.129223	0.0775158	0.0696275	0.242161	0.0341375	0.138711	-0.0903572	-0.00272784	0.0676974	-0.137347	-0.0429821	0.0114681	0.0218975	0.0719755	0.0354873	0.0565934	0.0900868	0.166509
Var_719	0.290655	0.202712	0.295425	0.0514155	0.134502	0.205608	0.181476	0.115827	0.162572	0.276841	0.375975	0.0858616	0.026644	0.307894	0.0954653	-0.0723199	0.236181	0.0827779	0.0988719	0.0617115	0.136754	0.369167	0.440136	0.273302	0.19388	0.315114	0.0574177	0.358848	0.246647	0.15075	0.140321	0.329579	0.051738	0.307835	0.188214	0.268523	0.230773	0.196642	0.159019	0.362333
Var_720	0.271615	0.19122	0.281738	0.132366	0.0515978	0.247386	-0.0159331	0.115036	0.0100858	-0.0436724	-0.023652	0.14646	0.115489	0.137362	0.13185	0.209018	0.160114	0.173399	0.24486	-0.110838	0.104782	0.210264	0.235232	0.132571	-0.000947771	0.0117851	0.160828	0.0611299	0.0584726	-0.0208364	0.0867739	0.241951	-0.0134984	-0.036656	0.00439009	0.137033	0.11283	0.320561	-0.117858	0.228927
Var_721	0.142024	0.0361667	0.102189	0.0444858	0.38106	0.24237	0.128407	0.222733	0.0472797	0.293075	0.104854	0.131738	0.228191	0.0213374	0.0467936	0.195862	0.01206	0.0416653	0.226678	-0.0838316	0.227773	0.16105	0.192572	0.288586	0.233071	0.257225	0.0741518	0.345396	0.172784	0.0729852	0.174543	0.147005	0.249898	0.0375342	0.133737	0.254377	0.121921	0.214461	0.210047	0.233331
Var_722	0.00755549	0.0252772	0.270569	0.0216503	0.144165	0.182626	0.0429372	0.168698	0.183208	-0.030943	0.180305	0.0883942	0.152469	0.0109755	0.0272237	0.0284755	-0.0217462	0.0248284	0.028375	0.15058	0.16641	0.162879	0.157956	0.0413197	-0.0256743	-0.0188186	0.160805	0.123601	0.0978882	0.257779	0.181187	-0.0203164	0.0813691	0.0165221	0.183252	0.0608287	0.00645394	0.0395217	0.0660585	0.0976853
Var_723	0.112331	0.0592949	-0.0708468	-0.0129381	0.175983	0.259159	-0.0315387	0.043407	-0.0244762	0.0470929	0.062711	0.1364	-0.00849872	0.135251	0.00217423	0.239281	-0.0449761	-0.0602463	0.0433709	-0.0919401	0.176851	-0.101236	0.314499	0.164929	-0.143805	0.0309359	0.203761	-0.0389861	-0.0696228	-0.0250041	0.02595	-0.0784208	0.127099	0.266869	0.0230376	-0.0437533	-0.0553516	-0.0139742	0.155226	0.0128109
Var_724	0.138215	0.0845914	0.160758	0.212131	0.221611	0.205816	0.107487	-0.10004	0.277701	0.213895	0.183419	0.34977	0.398813	0.117896	0.177193	0.119783	0.0833123	0.0639663	0.140391	0.180257	0.0350057	0.0714098	0.0825107	0.0795113	0.215883	0.11432	0.27705	0.0575291	0.0395005	0.0697299	0.212553	0.172104	0.105993	0.0156752	0.0100302	0.0520308	0.202288	0.0776922	-0.0394548	0.137034
Var_725	-0.0573767	0.095778	0.239943	0.000768085	0.111335	0.0889181	0.205346	-0.18987	-0.0311318	-0.086084	-0.0930116	-0.0701027	-0.08263	-0.203439	-0.0757838	-0.0065266	0.0698782	0.0279437	-0.0157453	-0.0482508	-0.0286882	-0.0336122	-0.180573	0.0210204	-0.0518347	-0.000865288	0.00865615	-0.123189	0.0484142	-0.0770469	-0.0234909	0.090854	0.101066	-0.0933536	0.0920123	-0.0624896	0.00284031	0.145716	0.00481954	0.12184
Var_726	0.180367	0.0194122	0.176929	0.265227	0.198093	0.156806	0.0983296	0.160415	0.018962	0.0317842	0.229442	0.0884973	0.0191065	0.00396831	0.0757013	-0.0147084	0.198545	0.0747835	0.0993827	0.320996	0.169532	0.134834	0.272927	0.231314	0.217529	0.0751555	0.120344	0.0675075	0.0340837	0.0850711	-0.0029775	0.09133	0.151419	0.250547	0.199214	0.199797	0.113361	0.0777342	0.190417	0.225285
Var_727	0.151792	0.12555	0.214557	0.281924	0.159107	0.21217	0.156139	0.216382	0.132023	0.124511	0.312753	0.280053	0.19024	0.24461	-0.0573196	0.185983	0.0800966	0.205257	0.175912	0.210725	0.061626	0.127528	0.0229796	0.137559	0.189497	0.189575	0.128589	0.0875546	0.0960486	0.177511	0.190218	0.0388981	-0.0107093	0.0842528	0.208061	0.0729601	0.137394	0.0789057	-0.055595	0.110208
Var_728	0.191637	0.148647	0.34154	0.195494	0.143773	-0.0101681	0.334212	0.173504	0.232464	0.202068	0.125883	0.0516013	0.136615	0.275422	0.0172968	0.114193	0.142253	0.197543	0.157579	0.00505111	0.244007	0.101051	0.257119	0.288418	-0.0471471	0.172212	0.309935	0.00546365	0.0669864	0.0496862	0.0891693	0.269026	-0.0306312	0.0237468	0.0354911	0.125495	0.118126	0.309386	-0.0626683	0.104051
Var_729	-0.0225878	0.088924	0.114675	0.100303	0.0705544	-0.132865	0.0124663	0.0830011	0.23952	0.233396	-0.0677557	0.17076	0.19104	0.177885	0.0916659	0.0190702	0.0246832	0.188743	0.174812	-7.71049e-05	0.0139487	0.252655	0.141049	-0.0255327	0.0805597	-0.0457088	0.173155	0.0851838	0.0628437	0.104956	0.0100937	0.0461227	0.099943	0.048556	-0.129548	0.0849564	0.0378868	0.0819858	0.164503	0.0571321
Var_730	0.04298	-0.00138911	0.219859	-0.129539	-0.0206766	-0.00340733	-0.0536848	0.27397	0.24893	-0.118459	-0.000951985	0.167377	0.0757809	0.0917098	0.0160828	-0.00346294	0.160852	0.000751809	0.14491	0.139251	0.0515141	0.177135	0.231915	0.115755	0.195533	-0.0529135	0.204861	0.0224561	0.0693687	-0.0337257	0.132066	-0.0650945	0.0815949	0.0871476	0.237148	0.0610939	0.197696	0.128512	0.100997	0.0502391
Var_731	-0.0381046	0.0372498	-0.0354483	0.00836071	0.0780143	0.19434	0.0278023	0.116019	0.081189	-0.0202581	0.0296162	0.162596	0.126643	0.282932	0.0246519	0.009508	-0.0670661	0.0172588	-0.203982	-0.0373773	0.141323	-0.0578639	0.113217	-0.125561	-0.223348	-0.0265287	0.0539324	-0.0776331	0.0110782	-0.084212	0.163177	0.026116	-0.247758	-0.0100602	0.228896	0.131261	0.0496659	0.0790223	0.0298871	0.0978695
Var_732	0.109697	0.342631	0.107151	0.350157	0.373538	0.0878749	0.211794	0.0974025	0.238783	0.256621	0.159601	0.0277089	0.275218	0.260922	0.278117	0.173911	0.167103	0.254194	0.0637428	0.230736	0.114922	0.188772	0.241267	0.144419	-0.0184066	-0.0106413	0.0987363	0.124433	0.122813	0.223212	0.125273	0.00408543	0.0368541	0.166259	0.211237	0.0573167	0.0315529	-0.0312279	0.0917501	0.124275
Var_733	0.0774727	-0.170461	0.177275	0.0649343	0.195343	0.247832	0.052533	0.179632	0.153766	0.25622	0.227738	0.118697	0.109597	0.0899915	0.00500093	0.361259	0.351688	0.167846	0.173933	0.184329	0.0538286	0.196455	0.129332	0.0794821	0.263662	0.146201	0.223984	0.105153	0.22564	0.0437739	0.261892	0.122708	0.0996087	0.270976	0.172374	0.150172	0.209515	0.162459	0.331806	0.159236
Var_734	0.167104	0.0963462	-0.0902571	0.0699739	-0.0893574	0.234035	0.077778	-0.0133769	0.188424	-0.0509629	-0.0175354	0.132523	-0.0913148	0.102223	0.192827	-0.105543	0.0869302	0.0200776	0.149778	-0.102601	-0.0399341	-0.0756598	-0.0539731	0.168813	0.102171	0.181316	0.0592411	-0.0387716	0.104142	0.154208	0.0612071	0.267294	0.09462	0.0382092	0.115413	0.0390075	0.152718	0.0409152	0.0744784	0.0880546
Var_735	0.0105478	0.0648904	0.0885285	0.0237075	0.290906	0.219993	0.160701	0.337233	0.179218	0.181409	0.00722727	0.0421456	0.175049	0.182909	0.19054	0.103482	0.0211286	-0.0137395	-0.0116095	0.0850722	0.140416	0.0741981	0.0350023	0.154869	0.0995557	0.104667	0.110369	0.124284	0.0392552	0.269558	0.00473936	0.310234	-0.0177938	0.163033	0.0866624	0.0369925	0.203202	-0.0145476	0.110807	0.0943837
Var_736	0.177293	-0.135368	-0.0105513	-0.119624	0.0268724	-0.0550236	0.00322839	-0.0047376	-0.0477269	-0.00157071	0.123047	0.0972346	0.0579353	-0.0724768	-0.138795	-0.314501	0.0670209	0.127945	0.00826357	0.0997066	0.0680397	0.115211	-0.0103049	-0.108728	-0.0308828	-0.15921	0.0368503	0.0303962	-0.0277138	0.00165927	0.100432	-0.222229	0.211643	0.0212094	-0.0284608	0.0531777	0.0149934	-0.0669483	0.0181083	-0.0654385
Var_737	0.141792	0.28083	0.108035	-0.124521	-0.040061	0.232311	0.10048	0.285747	0.315897	0.0453218	0.0797936	0.134099	0.237647	0.164639	-0.0666136	0.12728	0.107013	-0.0419301	0.157723	0.176614	0.277262	0.22943	0.157544	0.183834	0.142504	0.0716547	0.0305859	0.139825	0.0104696	0.19088	0.0958508	0.0856744	0.0646824	0.0240399	0.0253404	0.0673906	0.043037	0.110595	0.209751	0.156104
Var_738	0.106783	0.0538853	0.123362	0.0506116	0.162791	0.0863808	0.0958027	0.0418973	0.0682656	0.20082	0.115637	-0.0238714	0.221738	0.049248	0.226883	-0.0845345	0.153764	0.0158216	0.230139	0.169945	0.105653	0.0315329	0.103157	0.0249663	0.197913	-0.0876289	0.14369	0.0305817	0.0729284	0.118929	0.105475	0.0176509	0.100192	-0.037039	0.143697	0.102997	-0.0218343	0.279487	0.231909	-0.123555
Var_739	0.118691	0.0539688	0.150816	0.16478	0.112598	0.233303	0.029583	0.190772	0.00180683	0.112369	0.32026	0.111265	0.094991	0.113547	0.0822366	-0.00350682	0.188297	0.0757864	0.0760146	0.103376	0.0260666	0.0986904	-0.0104912	0.13607	0.193438	0.119238	0.295627	-0.0939334	0.0257349	0.0876101	0.134145	0.160476	0.13406	0.196238	-0.00330157	0.126049	0.118407	0.0384207	0.00143743	0.126664
Var_740	0.0947905	0.057051	0.0861926	0.0526268	-0.00594391	-0.0442822	0.0465465	-0.0337147	-0.0141659	0.0406374	0.103698	0.0429284	0.183199	0.0358321	0.200521	0.0800423	0.188417	0.220898	-0.0468872	0.117054	-0.0240546	0.249545	0.149447	0.0426556	0.0995958	0.00745893	0.31344	0.114118	-0.026034	-0.0396819	-0.0241106	0.286477	0.173117	-0.0142036	0.0584826	0.084443	0.12794	0.188479	0.140312	0.128045
Var_741	0.123652	-0.0232247	0.214479	0.209043	0.15087	0.117276	0.164505	0.11107	0.0839057	0.0362787	-0.0139808	0.355292	0.255692	0.0429668	-0.0630163	0.0649351	0.00890554	-0.0938389	0.0156234	0.225838	0.164813	0.0388921	0.0388673	0.237526	-0.119176	0.0464377	0.151291	0.0245025	0.101388	0.0461008	-0.0790546	0.0581202	0.0251293	0.075565	0.117599	0.0778606	0.145758	0.0466309	0.137736	-0.167879
Var_742	0.1474	0.144862	0.122426	0.0756735	0.352051	0.360244	0.281696	0.198931	0.092019	-0.0818526	0.203717	0.261472	0.250907	0.161636	0.221726	0.28089	0.253833	0.198911	0.18749	0.23445	0.20547	0.249149	0.0981687	0.242093	0.147903	0.20498	0.276225	0.0497979	0.0854654	0.336811	0.199152	0.124458	0.339739	0.200076	0.163289	0.0943347	0.188792	0.157297	0.390961	0.366491
Var_743	-0.0306537	0.172258	0.277088	-0.0782905	-0.0344391	0.114174	0.34686	0.0677322	0.0837927	0.0599324	0.206584	0.136234	0.235263	0.0597192	0.129528	0.00480163	0.213842	0.150899	0.0242821	0.108266	0.127917	0.272888	0.339422	0.0586766	0.0544465	-0.155991	0.134794	-0.135939	0.117185	0.164083	0.193097	0.0646969	0.184623	-0.0701622	0.101547	0.243174	0.105038	0.302597	0.110571	0.103903
Var_744	0.0260107	0.111065	0.078777	0.0500932	0.139066	0.0353834	0.0987322	0.113813	0.0322592	0.0148841	0.0484201	-0.154462	0.198525	0.132644	0.085068	0.218889	0.0373904	0.158693	0.389359	0.121652	0.141667	0.0976866	0.235136	-0.162239	0.120151	0.0218747	0.051084	0.00320036	-0.0472162	0.260426	0.164539	0.244394	0.237479	0.0631016	0.0177878	0.121344	0.217603	-0.0358998	-0.0367665	0.24436
Var_745	0.116901	0.288941	0.137997	0.242553	0.0104592	-0.012206	0.163453	-0.0065918	0.0257366	0.170808	0.0874984	0.1685	0.00566274	0.165564	-0.15469	0.00342277	0.0845891	-0.00955184	0.0731312	0.0476484	0.252736	0.0321276	0.0839956	-0.0244117	0.207033	0.333482	0.0885499	0.0992879	0.167076	0.238322	0.0873087	-0.0138622	0.19809	0.145254	-0.0116811	0.0493362	0.0873478	-0.0103898	0.0658302	0.135306
Var_746	1e-06	1e-06	1e-06	1e-06	1e-06	1e-06	1e-06	1e-06	1e-06	1e-06	1e-06	1e-06	1e-06	1e-06	1e-06	1e-06	1e-06	1e-06	1e-06	1e-06	1e-06	1e-06	1e-06	1e-06	1e-06	1e-06	1e-06	1e-06	1e-06	1e-06	1e-06	1e-06	1e-06	1e-06	1e-06	1e-06	1e-06	1e-06	1e-06	1e-06
Var_747	0.186855	0.31143	0.117368	0.109546	0.240809	0.398342	0.199382	0.0744162	0.252331	0.0954034	0.0467537	0.145121	0.0187783	0.175363	0.149091	0.11085	-0.087295	0.223031	0.0683255	0.0854464	0.0591294	0.0700023	0.0811771	0.292726	0.245997	0.118335	0.307614	0.0157516	0.159457	0.269879	0.218682	0.122715	0.108909	0.0765483	0.15914	-0.00979836	0.128296	0.115729	0.231638	0.18986
Var_748	0.121501	0.302641	-0.0420826	0.110299	0.405251	0.283552	0.142552	0.188925	0.198737	0.0356924	0.102841	0.241237	0.297337	0.305295	0.291923	0.295931	0.173225	0.0926459	0.103164	0.118684	0.04383	0.344778	0.189903	-0.0617501	0.377948	-0.000909463	0.242055	0.186282	0.125813	0.266127	0.14581	0.140584	0.0745033	0.42254	0.11516	0.16522	0.0319559	0.00597197	0.134248	0.131289
Var_749	0.290361	0.245894	0.34124	0.171925	0.0504317	-0.0923461	-0.0315552	0.0875777	0.121684	0.215332	0.124323	0.26576	0.0467251	0.0873379	0.0625998	0.121345	0.18449	0.12498	0.237032	0.169094	0.267219	0.00152445	0.306074	0.215625	-0.0324803	0.126921	-0.0065513	0.0933067	0.0955121	0.231166	0.180173	-0.0224422	0.0977001	0.102932	-0.0458992	0.198816	0.1633	0.328381	0.0247167	-0.0254421
Var_750	0.0303028	0.137491	0.0591175	0.0986625	0.0886706	0.165989	0.0969637	0.0908889	0.159983	0.184533	0.160302	0.0581867	0.00704887	0.244657	0.273099	-0.00225798	0.162315	0.0365922	0.1119	0.0316273	0.0771292	0.159942	0.254742	0.115148	0.0567095	0.0741094	-0.0355165	0.172639	0.197228	0.247691	0.0863749	0.205616	0.206169	0.0632807	0.176683	0.076555	0.19243	0.128873	0.193413	0.207238
Var_751	0.0298595	0.217366	0.166925	0.0748229	-0.085486	-0.00250725	0.167792	0.284144	0.115682	0.097493	0.0568837	0.0976962	0.170608	0.0413717	0.100497	0.175198	0.104473	-0.023785	0.168286	0.148703	0.0523936	0.0384188	-0.008044	0.141329	-0.0488491	-0.0615325	0.115827	-0.149749	0.152094	0.0413094	-0.000415574	0.06123	0.0268794	-0.039525	0.0684946	0.161846	0.0534621	-0.109304	0.06102	0.0174295
Var_752	0.128387	-0.0222843	-0.0678288	0.0220406	0.0796738	0.00184068	0.0290231	-0.0129937	-0.241645	0.0738115	0.161136	0.0624162	0.032031	-0.0676156	-0.0319219	0.0693262	0.0415947	-0.0736388	-0.24385	-0.0955531	0.202522	0.00900212	-0.00308288	0.136317	0.0646528	0.0939823	0.00777014	0.037019	-0.107096	-0.187938	0.08132	0.100887	0.23195	-0.0643058	-0.028898	-0.132443	0.0937509	0.0759687	-0.0524233	0.0146865
Var_753	-0.0931048	0.248042	0.0820307	0.0175474	0.0552252	0.0522286	0.00142142	0.150324	0.00690061	0.0305242	0.0208641	0.0359927	0.0520598	0.108155	0.0943977	0.104858	0.0571769	0.188971	-0.112687	-0.0963741	0.0759964	0.0402245	0.19191	0.0810158	-0.0767017	0.0905016	-0.0449883	0.0714238	0.0357669	0.0141668	0.0683122	0.216067	0.0589482	0.0869901	0.20678	0.0840682	0.0824942	-0.0486719	-8.83244e-05	0.0150984
Var_754	-0.152081	0.0995367	0.136302	-0.0399346	0.121575	-0.0112069	0.0877744	0.11042	0.21243	0.017565	-0.0184541	0.0467105	0.0425376	-0.0140341	0.088008	0.125102	-0.0600973	-0.209896	0.101354	0.213176	-0.0697944	0.132665	-0.00392011	0.18856	0.278959	-0.0635234	0.024261	0.133642	0.101627	0.105144	-0.122526	0.00699377	-0.105355	0.00397853	-0.14395	0.0196144	0.15825	-0.086338	0.0332437	0.030519
Var_755	0.185298	0.0255952	-0.0165612	0.210911	-0.054013	-0.0748081	0.230376	0.199671	0.298268	0.107163	0.137616	0.133208	0.142784	0.0798674	0.125813	0.00496105	0.242889	0.0870294	0.295844	0.0586535	0.134847	0.156725	0.124964	0.0586007	-0.161795	0.0367667	0.101657	0.30987	0.191386	0.235804	0.0312427	0.108568	0.153996	0.0338815	-0.0440342	0.0398127	0.120453	0.0279234	0.251903	0.103676
Var_756	0.0934482	0.0399874	-0.0235175	-0.00176282	-0.11334	-0.0328065	0.0451121	0.0527192	0.072554	0.0975471	0.163074	0.034381	0.102084	0.118866	-0.00955345	0.116781	0.0182738	0.0163584	-0.0678029	0.2023	0.0998392	-0.0838444	0.12404	-0.00846444	-0.0914768	0.0644464	0.00319104	0.153569	0.0246051	0.154595	-0.0632841	0.0677588	0.0154313	0.037945	-0.0327487	-0.142839	-0.0389125	-0.0260974	-0.204581	0.119331
Var_757	0.00958234	0.00220149	-0.00358236	0.102138	0.124214	0.190352	0.0845524	0.0417476	0.101656	-0.0431024	0.076048	0.114513	0.0625128	0.26721	0.151521	0.0905061	0.0461471	0.0401235	-0.0257676	0.178964	-0.0404207	0.0450416	-0.108737	0.127738	-0.0373636	0.228706	0.0946973	-0.0535323	0.00560398	0.0986866	-0.00653634	-0.0327021	0.149865	0.00214374	0.197821	0.150329	0.13908	0.0536307	0.0762163	0.108349
Var_758	0.106944	0.0753084	0.110389	0.0121943	0.136554	0.160905	0.240572	0.0247547	0.223552	0.0991483	0.0782598	0.128015	-0.0215811	0.226115	0.238826	0.0874033	-0.000549136	0.207181	0.097976	-0.0507458	0.235002	0.151562	0.086101	-0.0150499	0.121863	0.00144292	0.0922571	0.122029	0.043313	0.0966374	0.0842443	0.112525	0.0434309	0.0239619	0.11118	0.120239	0.0542102	0.161562	0.0260983	0.0872384
Var_759	-0.044877	-0.207748	0.0681139	0.000724377	0.0939298	0.118919	0.0943389	0.229918	0.183454	0.172903	0.180444	0.207912	0.153264	0.0159611	0.121543	0.267739	0.0049149	0.233851	0.0836132	0.172065	0.0982761	0.103813	0.0086762	0.322067	0.309704	0.161706	0.165541	0.183853	0.020177	0.212337	0.197176	0.0568093	0.0918282	0.254673	0.0562615	-0.00742747	0.0913374	0.141606	0.225783	0.142432
Var_760	0.142258	0.283747	0.247359	0.0372806	0.308969	0.246169	0.337316	0.0634922	-0.00672886	0.145789	0.309003	0.253965	0.212724	0.139058	0.198089	0.175562	0.0685928	0.302472	0.264674	0.0309981	0.0383528	0.11678	0.0382963	0.160125	0.0797825	0.205714	0.0907842	-0.0472762	0.0945913	0.15067	0.0695103	0.202449	0.0975546	0.183377	0.125897	0.171694	0.00621977	0.107934	0.314671	0.123895
Var_761	-0.172873	0.0733299	0.157585	-0.0225069	-0.0424339	0.246774	0.263175	-0.038182	0.119319	0.138957	0.0667026	-0.0491876	0.0331905	-0.0246956	-0.0585016	0.0575272	0.0831975	0.16419	0.182651	0.0424399	0.233764	0.0884649	0.0720129	0.0170829	0.0294913	0.106541	0.187821	0.125465	-0.00995277	0.0903043	-0.0248241	0.06615	-0.168966	0.00897052	0.124897	-0.0251599	-0.0412234	0.0372427	-0.162243	0.0881663
Var_762	-0.0113535	-0.13897	0.0587513	-0.0158001	0.0124283	0.17172	0.0153551	0.0937451	0.199098	0.202342	-0.0827264	0.148736	-0.0257631	-0.028252	0.103906	0.106552	0.0955107	0.123137	0.040481	0.0278431	0.270872	0.130262	-0.0679709	0.0962048	0.11431	0.0686826	0.0851225	0.0229808	-0.0118674	-0.0594961	0.0221628	0.0150236	0.0601471	0.0261298	0.0361671	0.249094	-0.0535607	-0.0763925	0.179306	0.0851992
Var_763	0.438596	0.0835263	0.154767	0.054011	0.2418	0.270499	0.172278	0.191028	0.0130206	0.200502	0.188401	0.151801	0.26473	0.154754	0.208819	0.0759509	0.277557	0.0697038	0.175595	0.220772	0.208833	0.0830472	0.262078	0.336484	0.0163593	0.307031	0.152235	0.317664	0.207787	0.187206	0.186699	0.386168	0.0936183	0.101236	0.145092	0.17656	0.246205	0.227708	0.369411	0.13262
Var_764	0.0075295	0.0261939	0.0149143	0.0457342	0.0834917	0.0747954	0.163076	-0.0277188	0.115783	0.192276	0.0875652	0.0161103	0.0986568	0.150979	0.07932	0.192725	0.0619077	0.326931	-0.0916775	-0.0828499	0.073865	0.121202	0.332444	0.0777713	0.162077	-0.028018	0.0725904	0.128003	0.0758806	0.195789	0.0812792	0.19152	0.189748	0.205937	0.185677	0.0449933	-0.0607898	-0.201782	0.022812	0.148628
Var_765	0.307619	0.19825	0.00230023	0.0776998	0.220409	0.124311	0.0398026	0.0738451	0.180393	0.169698	0.18985	0.100876	0.163425	0.142012	0.321368	0.231531	0.181389	0.241804	0.213933	0.130204	0.182884	0.158642	-0.0327489	0.261804	0.0714632	0.245877	0.251323	0.146913	0.132604	0.249192	0.333929	0.175819	0.184184	0.310356	-0.049468	0.0342334	-0.0874666	0.207431	0.107815	0.195107
Var_766	0.0674309	0.00349669	0.233503	0.107692	-0.0181505	0.125389	0.174613	0.317261	0.144047	0.175962	0.0818991	0.121304	0.0854391	-0.0056578	0.0938471	-0.00867247	0.195261	0.0647577	0.0201637	-0.00450113	-0.0934785	0.332428	0.174553	0.0422391	0.00100641	0.0888397	0.189508	0.0929013	0.128803	0.140366	0.289816	0.0374603	0.0394209	0.0118478	0.0681975	0.0877091	-0.0323831	0.161744	0.150335	-0.0904554
Var_767	0.393536	0.219483	0.244959	0.31117	0.214869	0.0615381	0.249886	0.10608	0.185013	0.0643614	0.398573	0.211644	0.280881	0.102022	0.121587	0.110993	0.0727529	0.133013	0.0586784	0.105517	-0.0384789	0.0140969	0.112956	0.173503	0.0893478	0.413974	0.0999356	0.119751	0.325786	0.110899	0.178187	0.213091	0.258463	0.156896	0.226953	0.223768	0.235183	0.221359	0.278205	0.0751734
Var_768	0.0648369	-0.0388189	0.118352	0.0179121	0.11584	-0.0607641	0.327258	0.012478	0.213908	-0.112999	0.0869915	0.195037	0.249771	0.12691	0.125883	0.0113579	0.120486	0.0394979	0.110341	0.081658	0.125058	0.231826	0.14299	-0.162821	0.159165	0.152253	0.176639	0.214205	0.123908	0.00893103	0.166137	0.056583	0.177025	-0.053396	0.0459367	0.0574791	0.130886	0.0635447	0.116811	0.132275
Var_769	0.19321	0.256219	0.00388177	0.145906	0.215559	-0.0609933	0.213051	0.228733	-0.0067467	0.180571	0.125171	0.172857	0.0143821	0.13582	0.203666	0.347317	0.109701	0.0323948	0.0105454	0.189927	0.162782	0.10542	0.153967	0.21402	-0.00996396	0.040436	0.188244	0.235022	0.00205151	0.0614148	0.000175171	0.0193174	0.0959774	-0.0801225	0.219744	0.231347	0.19301	0.043879	0.0208797	0.0316193
Var_770	0.100655	0.00374265	0.0242039	0.14659	0.148325	-0.0342702	0.0930287	0.175431	0.244097	0.0639454	0.119155	0.232396	0.148297	0.195926	0.228622	0.0558762	0.113688	0.111949	0.0229079	0.0314946	0.049032	0.0524392	0.126021	0.0635056	0.10041	0.00561325	0.102548	0.0979187	0.132375	0.23867	0.182612	0.16518	0.0496487	-0.0240582	0.11479	0.0829324	0.104398	0.0472733	0.204025	-0.0162753
Var_771	0.174693	0.218623	0.16646	0.0904214	0.165123	0.119617	0.218142	-0.0262055	0.164357	0.132752	0.11554	0.23083	0.246334	0.115322	-0.0264143	0.0928889	0.065498	0.0991896	0.241157	0.123286	0.0535772	0.0142948	0.0903862	0.21707	0.0355681	-0.0479738	0.0734962	0.317751	-0.00425282	-0.067021	-0.0202846	0.199763	0.035328	0.202883	0.0170807	0.0379523	0.0845081	0.127352	0.201335	0.0108999
Var_772	0.10971	0.165413	-0.0393081	0.173153	-0.0665914	0.0844391	0.23588	0.107577	0.129116	0.0820153	0.115356	0.0366727	0.153665	0.240847	0.136754	-0.107324	0.155412	0.147698	-0.0843348	-0.0345251	0.128221	0.0703862	0.0808473	0.180461	0.0781361	0.253334	0.186803	0.0666431	0.117363	0.0458069	0.117872	0.0977397	-0.0308216	0.0124521	0.203927	0.237806	0.0776017	0.1801	0.197966	-0.00258134
Var_773	0.164481	0.256865	0.0614133	0.131408	0.132885	0.0556797	0.182673	0.0646527	0.245284	0.150662	0.0864476	0.252458	0.189253	0.248628	0.117361	0.17783	0.377013	0.195923	0.150845	0.0202321	0.0326544	0.225292	0.1874	-0.0243833	-0.0104422	0.112433	0.133321	0.0222415	0.101248	0.32859	0.0371574	0.113116	0.170511	0.162664	0.259297	0.0857152	-0.0393648	0.216063	0.173372	0.233138
Var_774	0.0468118	0.120218	0.225572	0.178227	0.124628	0.190713	0.1529	0.0526902	0.123986	0.054409	0.280216	0.239846	0.154566	0.145903	0.059004	0.14575	0.102844	0.28992	0.0129533	-0.0203737	-0.0309843	0.250028	0.13779	0.227344	0.249544	0.167698	0.157093	0.246694	0.0907282	0.206822	0.23261	0.0168643	0.215039	0.201741	-0.084509	0.031456	0.0812671	0.177025	0.170081	0.0980187
Var_775	0.342794	0.116143	-0.0208547	0.278246	0.134843	0.0484482	0.247995	0.200901	0.0189871	0.171484	0.352549	0.2697	0.12321	0.341408	0.224229	0.0712939	0.180594	-0.02659	0.168718	0.105366	0.258615	0.0465073	0.0524241	0.266938	0.316544	0.167023	0.356337	0.367638	0.122305	0.180297	0.292199	0.117401	0.163325	0.033765	0.278627	0.181552	0.134792	0.116854	0.294024	0.140883
Var_776	0.314029	0.148982	0.109804	-0.115832	0.170535	0.160788	0.203808	0.108496	0.255215	0.0607953	0.320695	-0.0242467	0.113572	0.0523	-0.0350824	0.215828	0.0756325	0.109741	0.0535785	-0.0676405	-0.0528261	0.0688922	0.0652884	0.124449	0.206849	-0.094292	0.152322	0.00259673	0.168733	0.0993356	0.0743027	0.117867	0.25263	0.140023	0.05517	0.133406	-0.0133367	0.00400169	0.153182	0.146246
Var_777	-0.0974657	0.160471	0.00155143	-0.106602	0.0552341	0.26515	0.122726	0.18128	0.0231008	0.103503	-0.105011	0.184727	0.063794	0.209878	0.0229478	0.219585	0.0154648	0.130527	0.0541408	0.0568473	0.0975059	0.150846	0.142568	0.133805	0.0341007	0.0918235	-0.0887124	0.0282087	0.08854	0.108782	0.00354025	0.150421	0.224364	0.0616233	0.0465118	0.198007	0.25186	0.403851	0.121354	0.252055
Var_778	0.0287405	0.138986	0.165054	0.117715	-0.0112344	0.080878	0.0635254	0.298745	0.165947	0.210732	0.120279	0.126842	0.26338	-0.0297771	-0.0716571	0.220588	0.188748	0.308971	0.0794334	0.0330423	0.169147	0.0444537	0.0616214	0.0488492	0.0822689	0.213297	-0.0407965	0.312941	0.102951	0.0991381	-0.0388045	0.172885	0.102607	0.0966429	0.00894816	0.109728	0.291257	0.0494344	0.0553294	0.150932
Var_779	0.228218	0.256284	0.115091	0.174677	0.262629	0.224001	0.243955	0.295482	0.240447	0.0872986	0.16446	0.191617	0.254198	0.0677045	0.185839	0.06914	0.155941	0.0286231	0.152221	-0.189971	0.16482	0.0664939	0.22987	0.186428	0.265993	0.108275	0.104534	0.0652402	0.0603275	0.27543	0.122829	0.352168	0.200944	0.286892	0.119078	0.0728555	0.142157	0.124721	0.281075	0.0924596
Var_780	0.0901046	0.0453818	0.0844362	0.142693	0.119237	-0.00664875	0.0967017	0.172034	0.166116	0.122361	0.0966758	0.0438848	0.129268	-0.0560081	0.120493	0.364678	0.0500324	0.37692	0.162648	-0.0716257	0.140732	0.230445	0.260988	0.23559	0.0640913	0.0998688	-0.107104	0.0338716	0.013961	0.107802	0.105698	0.118524	0.182292	0.0423109	0.0961566	0.139788	0.146925	0.107448	0.0304583	0.0755737
Var_781	0.146311	-0.00767972	-0.0635665	-0.0256935	0.118887	0.0420635	0.0087009	0.135572	0.0169583	0.210782	0.0938034	0.1354	0.106815	0.0179584	-0.222809	0.147983	0.239658	0.0833944	0.134987	0.0547627	0.200439	0.0837532	0.00581572	0.0963041	0.292444	0.0397505	0.106593	0.0496914	0.106337	0.148058	0.0507461	-0.143136	0.0865071	0.0931543	0.112536	0.138592	-0.0052724	-0.0898799	0.0512483	0.149779
Var_782	-0.00702686	0.183563	0.0931885	0.231259	-0.0522305	-0.027391	0.183683	-0.0171339	0.0636831	0.163428	0.10385	-0.118427	-0.144076	0.0829679	0.0926012	0.14302	0.0780148	0.060336	0.192153	0.134093	0.119877	-0.111804	-0.000258886	0.139197	-0.00802772	0.25221	0.0209027	-0.0741371	0.261287	0.10048	0.178863	0.055747	-0.0192335	-0.0816792	-0.0853608	0.0285998	0.228332	-0.0113157	0.050905	0.021449
Var_783	0.00798936	0.16538	0.139549	0.0140739	0.0125317	0.163137	0.146253	0.0932963	0.0255562	0.0185471	0.0837746	0.131447	0.152113	0.00913492	0.206833	0.157083	-0.101815	-0.0594177	0.131971	0.0496322	0.0792623	0.0821944	-0.045364	0.0870563	0.2072	0.0927763	0.038572	0.0837339	0.0697987	0.151825	0.180565	0.20767	0.198836	0.231955	0.165674	0.145061	0.0882591	0.00228885	0.236494	-0.0383981
Var_784	0.216396	-0.0871485	0.0644207	0.120051	0.0795217	-0.0146244	0.115489	0.0250816	-0.0514292	0.136747	0.21541	0.0592338	0.0729976	-0.0174863	0.164021	0.0053684	0.131639	0.123779	0.0640806	0.0847494	0.227752	-0.089965	0.15229	0.334448	-0.0922651	0.186486	0.125902	0.29593	0.0801598	0.208782	-0.0265173	0.184567	0.246302	0.283889	0.123507	0.0840877	0.0953883	0.0296728	0.233706	0.234428
Var_785	0.0669212	0.146194	0.154158	-0.00443525	0.33559	0.00521936	0.143439	0.014212	0.264296	0.0310341	0.0874808	0.190857	0.331973	-0.104822	0.0514931	0.0461945	-0.0740248	0.143545	0.149118	0.0315724	0.180828	-0.0156786	0.150457	0.223773	0.227222	0.212091	0.0508349	0.0959224	0.185298	0.193533	0.0514095	-0.062264	0.168834	0.116452	-0.00567071	0.190885	0.062398	0.203112	0.140893	0.0827369
Var_786	0.219395	0.0444835	0.0107533	0.0961349	0.0733468	0.0408451	-0.134118	0.275653	0.0698812	-0.138852	0.11715	-0.157305	0.0349746	0.046761	0.060229	-0.0164555	0.0830197	0.0529415	-0.0240477	0.201322	0.0875006	0.169765	0.0014428	0.00947774	-0.0440444	0.14905	-0.0619994	-0.00476193	0.17856	0.0838766	-0.0700611	0.184371	0.128965	0.0559241	0.231925	0.0815367	0.048137	-0.0297132	0.134413	0.048004
Var_787	1e-06	1e-06	1e-06	1e-06	1e-06	1e-06	1e-06	1e-06	1e-06	1e-06	1e-06	1e-06	1e-06	1e-06	1e-06	1e-06	1e-06	1e-06	1e-06	1e-06	1e-06	1e-06	1e-06	1e-06	1e-06	1e-06	1e-06	1e-06	1e-06	1e-06	1e-06	1e-06	1e-06	1e-06	1e-06	1e-06	1e-06	1e-06	1e-06	1e-06
Var_788	0.0928126	0.15605	-0.0554918	-0.0337385	0.245508	0.253357	-0.0967597	0.0726672	-0.112905	0.182782	0.0692252	0.0254928	0.15445	-0.100288	-0.0443681	0.185091	0.184737	-0.0982993	0.124096	0.143461	0.0122604	-0.0664479	0.0927413	-0.0043728	-0.0177106	-0.0321301	0.0693586	-0.0338099	0.162356	0.0578798	-0.125538	0.0149437	0.250916	0.0581147	0.161036	0.203213	0.0551185	0.117123	0.0852836	0.0572497
Var_789	0.185034	0.293793	0.192862	-0.0102897	0.109977	0.195732	0.162465	0.12048	0.0472649	0.00645423	0.171603	0.096714	0.194351	0.154636	-0.0454061	0.184441	0.276688	0.166949	0.070968	0.0741397	0.229174	0.199161	0.19885	0.199329	0.0776652	0.119703	0.173836	0.165108	0.177361	0.0950136	0.0456242	0.117057	0.00165721	0.214082	0.193204	0.194356	0.126835	0.252181	0.151112	0.103578
Var_790	0.198412	0.0534206	-0.0106519	-0.0926092	0.171143	0.177742	-0.064716	0.0825825	0.00596798	-0.0864685	0.191929	0.0879584	-0.19062	0.161143	0.12213	0.0772384	0.192278	0.0541291	0.101223	0.0260531	0.163936	0.0120992	0.176164	-0.0388499	0.19756	0.0699831	-0.0692434	-0.050918	0.2937	0.10025	-0.0914686	0.00704961	0.0382174	0.133394	-0.0465729	-0.0668192	-0.0706606	0.214319	-0.128771	0.0282095
Var_791	0.203397	0.124959	0.140083	0.156914	0.183437	0.0636473	-0.0156399	0.170851	0.286486	0.0966684	0.215134	0.096488	-0.103938	0.165809	-0.143921	0.140359	-0.183546	0.0688941	0.168745	0.158287	0.315663	0.228528	0.0749675	0.0161017	-0.0179991	0.136481	-0.0116944	0.0312789	0.0090043	0.00292468	0.103092	0.0645645	-0.0195608	0.105615	0.165724	0.025327	0.0371788	0.162897	-0.0537442	0.0444774
Var_792	0.0838781	0.0852857	0.113574	0.223492	0.125073	0.0468146	0.21312	0.0720516	0.0148479	0.067323	0.116437	0.146001	0.0800036	-0.0451616	0.092388	0.100835	0.286132	0.0902492	0.226678	0.0238544	0.0421645	-0.0466511	0.216921	0.0962389	0.274983	-0.120079	0.109611	0.12289	0.1866	-0.0416235	0.110999	0.0641605	0.168841	-0.0107838	-0.0121721	-0.0559856	-0.0280549	0.127447	-0.0745765	-0.0344764
Var_793	0.0968647	-0.0925101	0.00594785	0.0221938	-0.00230296	0.0247265	-0.0176443	-0.0829045	0.0177967	-0.0746577	-0.170373	-0.122709	0.137782	0.000265552	0.0241639	0.115707	0.0247191	0.175407	0.308886	-0.0700094	-0.0398161	0.225068	0.106085	-0.0348888	0.053249	-0.0248583	-0.021617	0.0523213	0.027701	-0.0400201	-0.215801	0.037225	-0.0355046	0.0410003	-0.0923428	0.0349402	-0.0358548	0.0889641	0.103883	0.0282703
Var_794	0.221842	0.200742	0.223976	0.157448	0.0517105	0.106999	0.209015	0.00767977	0.133398	0.0624868	-0.0649072	0.0964982	0.171445	0.132259	0.0986007	0.178195	0.0845971	-0.217473	0.160959	0.112898	-0.0373445	-0.000198927	0.111596	-0.0736206	0.0428902	0.139595	-0.169336	0.199005	0.0943519	0.0294981	0.187489	0.115244	0.0771017	0.14382	0.124686	0.0999923	-0.0254678	0.0779966	-0.12872	0.0751723
Var_795	-0.022853	0.149495	0.0785691	-0.0491449	0.103543	-0.0839525	0.0614323	0.00114844	0.108503	-0.0251844	0.0700148	0.0873467	0.153534	-0.033102	-0.0422772	0.0359187	-0.00418927	-0.0377843	-0.00385552	0.0383629	0.0765595	-0.0458309	0.0407506	0.144857	0.126767	0.180404	0.064584	0.00259726	-0.023283	0.0278871	0.238213	-0.055241	0.241835	0.0758714	0.102901	-0.0120976	0.0804815	0.192965	0.0420013	-0.0160538
Var_796	-0.123854	0.246721	0.110089	0.259787	0.0686589	0.00199187	0.157214	-0.0422855	0.0022673	0.0324469	-0.0585459	0.0963513	0.291168	0.0992261	0.273406	0.0842776	0.22528	0.00835808	0.00927924	0.225723	0.158074	0.199487	0.141791	0.101079	0.117475	0.102291	0.217524	0.00808927	0.138469	-0.00863748	0.243585	0.203418	0.192402	0.059224	0.172499	0.054391	0.0949072	0.132812	0.0553968	0.178142
Var_797	-0.0558081	-0.00254053	-0.234523	-0.105604	0.0907015	0.249284	-0.0938298	-0.0773478	0.249531	-0.0257534	-0.0251413	-0.00662497	0.16679	0.0480598	0.13329	0.0453743	0.167998	-0.0289529	0.143291	0.102347	0.0634223	0.00391486	0.150901	0.0230985	0.142648	0.284767	0.0281661	-0.0638676	0.012799	0.0604979	0.00494272	0.235598	0.0654668	0.00748737	-0.147418	-0.114386	0.133829	0.0162957	0.0678367	0.199426
Var_798	0.125987	0.0981036	0.1101	0.195122	0.172206	-0.0617612	0.0402167	0.238187	0.0478102	0.0923678	0.133378	0.0232819	0.057059	0.283085	-0.0739218	0.0663932	0.263806	0.317032	0.11	0.0222055	0.0426127	0.143521	0.136081	0.0304651	0.104842	0.0499774	0.0243857	0.116752	0.279483	0.17211	0.0990862	0.0733908	0.0881736	0.0199434	0.0404873	0.053047	0.072938	0.147347	-0.0609018	0.157833
Var_799	-0.00325705	0.244017	0.150725	0.0899793	-0.0582053	0.196162	0.0438542	0.128093	0.0112982	0.237642	0.118571	0.0768859	0.0898029	0.0783269	-0.0588477	0.319772	0.0781077	0.234341	0.126161	0.0751109	-0.00487939	0.070344	0.159267	0.201065	-0.0819761	-0.121007	0.198685	0.133563	0.162306	0.265325	0.163297	0.0881642	0.185346	0.126689	0.0888621	0.106375	0.203434	-0.133814	0.0184388	0.0314725
Var_800	0.0632424	0.0216486	0.134823	0.137382	-0.0700743	0.125538	0.0236201	0.0286339	0.0500598	0.15546	0.149329	0.0524188	0.230986	0.120721	0.120909	-0.0159148	0.0751785	0.176639	0.036821	0.0757011	-0.0890187	0.130681	0.0645494	0.190866	0.109881	0.118893	0.263286	0.238106	0.122226	0.291785	0.0725516	-0.0740324	0.177198	0.147834	0.104357	0.110077	-0.00336215	0.107003	0.219514	0.0324333
Var_801	0.262069	0.216483	0.143038	0.0746458	0.14207	-0.032082	0.245608	0.0318605	0.0666178	0.155908	0.0693114	0.0218609	0.124208	0.0510484	0.0442132	0.177866	0.0777072	0.206222	0.0894193	0.172908	0.165299	0.121594	0.444546	0.299354	0.302772	0.100084	0.402396	0.07873	0.200421	0.297294	0.0766615	0.174303	0.0960848	0.149527	0.0812792	0.172053	0.311294	-0.012992	0.013969	0.0788273
Var_802	0.261357	0.229451	0.0577284	0.201902	0.352087	0.114452	-0.0108082	0.136249	0.0248906	0.0612746	0.00925227	0.239944	0.0718647	0.292732	0.274392	0.346129	0.195764	0.122329	0.183439	0.154468	0.07965	0.0154626	0.136245	0.0476612	0.112068	-0.118134	0.192984	0.184006	0.203619	0.178727	0.205294	-0.0304302	0.0968017	0.0886964	0.205791	0.286941	0.0468311	0.0927737	0.0193096	-0.0759386
Var_803	-0.0500248	-0.0730209	-0.015794	-0.079366	0.0916615	0.136938	0.00215097	0.0668353	0.0384713	-0.106444	0.0821407	-0.0354675	0.225539	0.173589	-0.0123523	-0.00319666	-0.0283695	0.0328675	0.0838825	0.18113	0.126841	0.208527	0.131173	0.0402138	-0.108929	0.116468	-0.164341	-0.0900809	-0.0770156	-0.017817	0.12737	0.027647	0.146018	-0.00530761	0.0462391	0.0700199	0.161782	-0.11387	-0.0250931	-0.0375432
Var_804	0.0202878	0.0456807	0.149217	0.159016	0.246878	-0.0761526	0.13322	0.0618249	0.271361	0.104781	0.0587787	-0.0858813	0.216606	0.126988	0.111628	0.0185996	0.25697	0.0198107	0.150478	0.0530185	0.135845	0.0737682	0.155902	0.0525763	0.190779	0.0666475	0.0373805	0.081501	0.000570356	0.1346	0.0612917	0.0653029	0.11631	0.202167	0.0915112	0.0216926	0.245027	0.118735	0.0801536	-0.0011907
Var_805	0.193161	-0.0557038	0.204663	0.164484	0.049773	-0.0567476	-0.0268616	-0.0883427	0.311687	0.140874	0.0246283	0.0413068	0.0321568	0.0972001	0.121952	0.11646	0.015988	0.068935	-0.0672278	-0.00794974	0.0837676	0.177252	-0.0979024	0.00268555	0.0675102	0.111656	0.175672	0.0706864	0.108137	-0.0206957	0.0430836	0.0252955	-0.0766283	0.0564646	-0.0558263	0.135933	0.0231401	0.179839	0.0307176	-0.139092
Var_806	-0.00632852	-0.14016	0.167425	-0.0262815	-0.0260091	0.138022	-0.011853	0.00814994	0.0215723	0.102072	0.0252788	0.225904	-0.0356528	0.0510328	0.0967746	0.0221671	0.141346	0.245891	-0.0504538	0.179983	0.175326	0.150427	-0.0158475	0.237395	0.244792	0.190926	0.0588767	-0.0160671	0.120067	-0.111625	-0.0418776	-0.155592	0.0850692	0.1349	0.0127841	0.1413	0.0866437	0.0781816	0.108406	0.0406147
Var_807	0.209657	0.0280166	0.125937	0.204133	0.0825529	0.331636	0.193608	-0.0114864	0.270808	0.118947	0.153219	-0.0446159	-0.0426889	0.00108208	0.0965684	0.101773	0.256362	0.0440128	-0.00467537	0.0764173	0.0766631	0.139108	0.0788167	0.0113541	0.0508622	0.0927055	-0.0582723	0.0572883	0.13597	0.131585	0.163431	-0.0123058	0.0704491	0.0329382	0.128205	0.152188	0.194921	0.092827	0.0300814	0.11415
Var_808	0.222511	0.0105634	0.281905	0.117971	0.0597193	0.0283133	0.196676	0.212794	0.177258	0.341208	0.39926	0.174681	0.221665	-0.030809	0.212271	-0.000831292	0.235112	0.190546	0.094186	-0.101854	0.322031	0.0684066	0.0861522	0.0953234	0.258427	0.314199	-0.12002	0.160382	0.105208	0.041769	0.0195799	0.263443	0.0408663	0.121029	0.277995	0.13039	0.0247809	0.13519	0.108332	0.0930283
Var_809	0.137351	0.169844	0.154363	0.0486896	0.118956	0.334431	0.0509974	0.111591	0.124701	-0.00697861	-0.00105199	-0.0651615	0.0518291	-0.0682102	0.196718	0.0357866	-0.0591008	0.147512	-0.0291047	0.386589	-0.0971507	0.118933	0.0285426	0.362056	-0.0849137	0.0448375	0.141284	0.12759	0.0421762	0.141639	0.147202	0.160407	-0.115927	-0.083581	0.0430109	0.0460753	-0.00681094	0.175235	-0.0353227	0.0811934
Var_810	0.0847246	0.139568	0.26643	0.0819217	-0.00111665	0.012993	0.0585072	0.301216	0.232695	0.186937	0.189897	0.00653029	0.0869085	0.246191	0.0835839	0.205974	-0.0234494	0.117918	0.0673004	0.0608377	0.22754	0.10498	0.210694	0.176778	0.0464788	-0.0565953	0.00750496	0.181553	0.0586829	0.242345	0.119806	0.188635	0.069369	0.371566	0.0452933	0.106149	-0.12765	-0.0964538	0.214671	0.207465
Var_811	0.0855204	0.128204	0.0799248	0.275071	0.108991	0.134575	0.0298969	0.0445878	0.12566	0.295928	0.216388	0.214522	0.262958	0.166548	0.125447	-0.0158575	0.19324	0.18422	0.178129	0.269397	0.254487	0.396615	0.276693	0.0387311	0.224939	0.429571	0.149672	0.215759	0.155139	0.16151	0.246658	0.193738	0.194068	0.126828	0.250386	0.222569	0.100593	0.0778287	0.124192	-0.0261289
Var_812	0.187304	0.0969917	0.152338	0.181393	0.113709	0.0705773	0.386019	0.0660848	0.147165	0.00551077	0.0350314	0.00400038	0.169585	0.222027	0.148528	-0.000815569	0.0173398	0.0602775	0.0275454	0.0395197	0.0493861	0.227917	0.153802	0.179371	0.110566	0.171983	0.205402	0.264663	0.18945	-0.0160827	0.266945	0.217687	0.207737	-0.00650016	0.0482382	-0.0197436	0.0612011	0.106451	0.129357	-0.0920258
Var_813	0.170727	0.100154	0.299217	0.017963	-0.0247729	0.215996	0.178633	-0.0809768	0.143017	0.138645	-0.0323286	0.150284	0.123852	0.0120016	0.043223	0.259735	0.158423	0.246712	0.151508	0.083979	0.228484	0.0821017	0.161885	0.325062	-0.0805671	0.0947899	0.17302	0.242981	0.220925	0.076312	0.176018	0.105258	0.134356	0.21646	0.127388	0.0542276	0.164336	0.137314	0.0184503	0.0878217
Var_814	0.060819	0.418056	0.106546	0.152741	0.112034	0.0446338	-0.0824252	0.148922	-0.0197588	0.231906	0.0908996	0.109689	0.237145	0.137457	0.0884391	0.145828	0.102542	0.190956	0.290474	0.0917472	0.208929	0.248739	0.237641	0.28175	0.214783	0.302519	0.0289561	0.226198	0.121202	0.322641	0.0417411	-0.0654101	0.110336	0.246548	0.231756	0.146881	0.127132	0.140258	0.330899	0.118077
Var_815	1e-06	1e-06	1e-06	1e-06	1e-06	1e-06	1e-06	1e-06	1e-06	1e-06	1e-06	1e-06	1e-06	1e-06	1e-06	1e-06	1e-06	1e-06	1e-06	1e-06	1e-06	1e-06	1e-06	1e-06	1e-06	1e-06	1e-06	1e-06	1e-06	1e-06	1e-06	1e-06	1e-06	1e-06	1e-06	1e-06	1e-06	1e-06	1e-06	1e-06
Var_816	0.254831	0.184237	0.103366	0.103132	0.130095	0.132773	0.121015	0.012757	0.246527	0.125782	0.0989563	0.185838	0.102526	0.0591968	0.227468	0.169752	0.101153	0.194193	0.260741	0.131976	0.200864	0.168507	0.166862	-0.0770349	0.153661	-0.0301547	0.0919405	0.196515	0.11459	0.195056	0.0718285	0.380542	0.183026	0.029566	-0.0906969	0.0840412	-0.0863829	0.243878	0.312335	0.103768
Var_817	1e-06	1e-06	1e-06	1e-06	1e-06	1e-06	1e-06	1e-06	1e-06	1e-06	1e-06	1e-06	1e-06	1e-06	1e-06	1e-06	1e-06	1e-06	1e-06	1e-06	1e-06	1e-06	1e-06	1e-06	1e-06	1e-06	1e-06	1e-06	1e-06	1e-06	1e-06	1e-06	1e-06	1e-06	1e-06	1e-06	1e-06	1e-06	1e-06	1e-06
Var_818	0.0167283	-0.0248211	-0.127443	0.122567	0.262595	0.161854	0.284454	-0.068988	0.244292	0.0112989	-0.0928247	0.0594365	0.0478836	0.00541091	0.00161243	0.141225	0.078088	0.0497231	0.0636843	0.0996994	0.122469	0.207119	-0.0187512	0.114456	-0.0281444	0.0840962	0.0135979	0.00178877	0.0475518	0.0425869	0.0788723	0.00394138	0.069851	0.199412	0.0213488	0.0895752	0.0988948	0.0582705	-0.0707103	0.121466
Var_819	0.0902875	0.206071	0.0599439	0.00837293	-0.0709996	-0.0856299	0.265367	-0.0297343	0.147813	0.122952	0.0850814	-0.0272476	-0.0383089	-0.0220965	0.183063	0.0531563	0.110266	-0.0372859	0.0462985	-0.0439209	0.178991	0.00519012	0.0862705	-0.0945993	0.159598	-0.0591636	-0.147675	-0.00660391	-0.0582503	0.0703699	-0.0237069	-0.0226167	-0.026929	0.138294	0.0671634	0.199176	-0.0308215	0.0931312	-0.0598401	0.0971136
Var_820	0.153623	0.087756	0.167229	0.0943174	0.242849	0.0704112	0.33365	0.0877382	0.195189	0.219588	0.138869	0.0912061	-0.143675	-0.0100214	0.148003	0.190919	0.170359	0.0302085	0.194893	0.176066	0.06015	0.266101	0.150987	0.0086784	0.0879804	0.146759	0.0526893	0.168214	0.210575	0.224745	0.237093	0.269612	-0.014492	-0.0169631	0.396818	0.171347	0.0820365	0.183305	0.172968	0.0140909
Var_821	0.0795191	0.0577206	0.170206	-0.0435572	0.228004	0.151038	0.232134	0.271706	0.0229062	0.122603	0.06362	-0.0777785	-0.00855271	0.188083	-0.0759834	0.197307	-0.0326092	0.0672309	0.0609608	-0.0600248	0.137049	0.168376	-0.0541209	0.0427593	0.176685	0.114068	0.10878	0.077191	-0.122628	-0.178514	0.108835	0.104794	0.212777	0.125134	0.152695	-0.145731	-0.0733661	-0.0045767	0.00691856	-0.19545
Var_822	0.0951221	0.119848	0.267887	0.0322159	0.0861076	0.14929	0.172851	0.263728	0.179432	0.128417	0.0730613	0.144946	0.465471	0.173192	-0.0128358	0.240958	0.289601	0.152565	0.119706	0.19908	0.289811	0.359004	0.149693	0.199257	0.207112	0.129826	0.238535	0.199237	0.306099	0.136538	0.05206	0.0683304	0.214043	0.0181577	0.165831	0.191505	0.212052	0.326759	0.176872	0.162495
Var_823	-0.0898346	0.130243	-0.00959573	0.141205	0.0909254	0.0700257	0.160805	0.0343057	0.029354	0.0475495	-0.0447444	0.00769858	0.158653	0.0574795	0.0647717	0.257875	0.0561319	0.146573	0.206598	0.028432	0.100037	0.106269	0.112289	0.0836147	0.153932	0.0285406	0.0200822	0.152502	0.117469	-0.0501738	-0.0187191	-0.0280536	0.0796259	-0.0310333	-0.172064	-0.112767	0.0848168	0.0044157	0.0103163	-0.0587862
Var_824	0.175161	0.18898	0.194723	-0.0134661	0.245359	0.0177143	0.149152	-0.00225151	-0.00378709	0.0356255	0.153698	0.0982436	0.207045	0.0187115	0.294133	0.0629648	0.301686	0.372419	0.187222	0.0715239	0.168948	0.0829627	0.11807	0.100102	-0.00510146	0.138422	0.175819	0.0464687	-0.0139992	0.317276	0.0260027	0.257358	0.00348356	0.300147	0.0616871	0.179579	0.111335	0.166055	0.148282	0.13274
Var_825	0.0898332	0.0380692	-0.0115258	0.159886	0.0283201	0.00157839	0.121093	9.36221e-05	0.0954941	-0.0105721	-0.0724281	0.0778556	0.0174098	0.0678793	0.235281	0.22421	0.119879	0.0734545	0.194767	-0.044369	0.0228625	-0.0260407	0.130629	-0.118009	0.0969968	-0.0286581	-0.026592	-0.0290086	0.163131	-0.00478234	0.101761	0.0466997	-0.0734613	0.00701329	0.0758775	0.216605	0.132674	0.118168	0.0883885	0.0648375
Var_826	0.0541635	0.121722	0.0414215	0.131144	-0.00998046	0.0092018	0.175064	0.00439844	0.0714225	0.00842266	0.249147	0.00151897	-0.0449084	0.0217474	-0.0228692	-0.0261418	0.175245	0.140024	0.00302575	0.139533	0.0102364	-0.0303202	0.159435	0.203189	0.163476	-0.0293794	-0.135669	0.181704	0.122206	0.0457314	0.15455	0.00177005	0.129598	0.0794834	0.103289	0.179122	0.0851552	0.208931	0.117328	-0.119646
Var_827	0.0587443	0.130909	0.23406	0.0207233	0.192171	-0.0463974	0.0866651	0.085327	0.0978015	0.0908236	0.0946271	0.176686	-0.088834	-0.0347591	0.162857	0.057803	-0.0509372	0.218736	0.0149057	-0.0891928	0.141967	-0.0626502	-0.00522653	0.195036	0.0643012	-0.0378732	0.0973551	0.079945	0.172165	0.216169	0.00418054	0.0542317	0.0173922	0.203194	0.0741237	0.0818619	0.220864	-0.00346397	0.0142574	0.0697171
Var_828	0.184368	0.164335	0.0603393	0.192586	0.0854999	0.0441412	0.194008	0.429229	-0.0797777	0.0660363	-0.0406376	0.0173229	0.360089	0.0479389	0.0809589	0.0317434	0.0710444	0.256462	0.232749	-0.0484515	0.172288	0.123426	0.3677	0.170629	0.161282	0.187493	0.0986274	-0.0142743	0.362199	0.0950461	0.295443	0.0308844	0.185493	0.11569	0.0998385	0.0625991	-0.00446341	0.0921234	0.196054	0.220767
Var_829	0.410992	0.455998	0.130293	0.103554	0.345074	0.314605	0.40282	0.398491	0.178196	0.189872	0.254465	0.262545	0.153988	0.199288	0.216901	0.11369	0.242775	0.214018	0.163796	0.245106	0.108153	0.192571	0.12869	0.256924	0.0360953	0.239369	0.290132	0.366802	0.353097	0.280709	0.24557	0.162568	0.358404	0.188092	0.284402	0.397463	0.267584	0.403859	0.0325041	0.375119
Var_830	0.0275004	0.077835	0.0304582	0.0464199	0.117307	0.175931	0.275702	0.0601216	0.127099	-0.0892371	0.425863	0.296544	0.147141	0.208767	-0.0359532	0.153442	0.226945	0.22122	0.144254	0.0743083	0.0859176	0.109448	0.0617984	-0.0880362	0.166098	0.234796	-0.00392402	-0.0125716	0.0242846	-0.0129344	0.191919	0.0438918	0.0885617	0.222221	0.0864277	-0.097665	0.224679	0.106357	0.0714686	0.266194
Var_831	0.311818	-0.050477	0.113727	0.0154147	0.00788523	0.195958	-0.0330278	-0.0877834	0.0844601	-0.185766	0.111507	0.114211	0.113731	0.0367887	0.0247965	0.0805979	0.0322167	0.0275369	0.130291	-0.0582515	0.154266	0.0946435	0.0251434	0.00363957	0.3508	0.0993111	-0.0561353	0.26196	-0.143085	0.12373	0.239619	0.0229621	-0.0893445	0.120139	0.0268258	0.134946	-0.148024	0.0816284	0.0777197	0.0121726
Var_832	0.258698	0.16143	0.112938	0.179744	0.186166	-0.0119169	0.221049	0.102636	0.120838	0.076546	-0.123233	0.1543	0.130604	0.140244	-0.112943	0.106422	0.11284	-0.0460039	0.383454	0.0970983	0.0475433	0.0545144	0.185383	-0.0197651	0.18908	0.143216	0.269155	0.25239	-0.0378023	0.0326965	0.160162	0.201106	-0.0603321	0.12554	0.0860579	0.0543934	0.179291	0.236276	0.0636836	0.0761006
Var_833	0.109252	0.0488633	0.267847	0.0941288	0.108968	0.120797	-0.0837642	0.221523	0.0265761	0.0716568	0.0289373	0.114512	-0.04784	0.157551	0.0541708	-0.0540572	0.0545684	0.162491	0.0883792	0.0424945	0.257507	0.159693	0.177497	-0.0658189	0.0141025	0.0130844	0.151236	0.130846	-0.0358138	0.108206	-0.0345571	0.0971722	-0.0160361	0.108754	-0.0723499	-0.024475	0.287471	0.106273	0.144389	0.00560678
Var_834	-0.0571776	0.0891959	0.0715058	0.0495404	0.161594	0.289833	-0.0161195	0.135661	0.008396	-0.0959267	0.264287	0.0933476	0.211049	0.242939	0.107239	0.12877	0.170634	0.160737	0.239436	0.201581	0.145527	0.0393761	0.0678497	0.0269838	0.316612	0.00391911	0.112546	0.147852	0.209381	0.11961	0.341977	0.12629	0.215564	0.0859873	0.0106859	0.17257	0.260974	0.101479	0.0606978	-0.000712676
Var_835	0.0574791	-0.00872954	0.176153	0.0847714	-0.0213346	0.053599	0.214743	-0.0480734	0.136365	0.178251	-0.136096	-0.171273	0.260104	0.0711138	0.0690683	0.0168044	0.132216	-0.0934332	-0.0125784	0.0333696	0.0421542	-0.0676207	-0.115491	0.272717	-0.0873462	0.0358114	0.187109	0.131925	0.0799929	0.114209	-0.0170938	0.0274491	0.0156126	0.239335	0.136209	-0.0581413	0.139666	-0.0126238	0.0457182	0.171269
Var_836	-0.0094842	0.214335	-0.0376787	0.129413	-0.0610312	0.105483	-0.000768281	-0.0568027	0.046782	0.0828653	0.15669	-0.137063	0.172713	0.115059	0.0160591	0.0323695	0.134733	0.216928	0.0463036	-0.0219349	0.189317	0.0123688	0.000378609	0.0260144	-0.0613957	0.173451	0.218018	-0.0709284	0.0849565	-0.0366014	0.0844684	0.0824088	-0.000301456	0.0871349	0.0726789	0.202574	0.164246	-0.0983187	0.0317824	-0.0136906
Var_837	0.022954	0.209695	0.135458	0.25759	0.120329	0.0765227	0.315583	-0.0452286	0.274825	0.126225	0.176528	0.0392377	0.282944	0.0999338	-0.000869539	0.24852	0.0332945	0.217401	0.118012	0.172431	0.231779	0.113469	0.0385996	0.155203	0.131776	-0.0791127	0.0804286	0.192794	0.260717	0.0566645	0.399393	0.150712	0.00866798	-0.00259159	0.127409	-0.0190934	0.272724	-0.0391678	0.167054	0.165991
Var_838	0.211572	0.249274	-0.0746215	-0.044296	0.0947342	0.136593	0.0158328	0.00358701	0.0613921	0.223654	0.0364942	0.0578337	0.159894	0.0399746	-0.0947149	0.0460086	0.0573395	0.146581	-0.0255779	-0.0456385	-0.126809	0.046289	0.124503	0.0968907	0.141996	0.147852	-0.0504195	0.27017	0.16759	0.00992417	0.147638	-0.0302573	-0.127423	-0.031536	0.112716	0.092059	0.238673	-0.08419	0.117419	0.167041
Var_839	0.156344	0.0698409	0.11729	0.0701059	0.149114	0.0162013	0.255679	-0.023762	0.164406	0.0154006	0.154721	0.034447	0.0467492	-0.0347151	0.017215	-0.0113081	0.0251014	0.00492473	0.0268553	0.150147	0.105986	-0.0771008	-0.0325113	0.144046	0.230936	0.133823	0.0132935	0.147988	0.0212199	-0.00841369	0.0895265	0.215384	0.349962	0.213611	0.0296176	0.106211	-0.048119	0.0264793	0.29131	0.15349
Var_840	-0.0287927	0.037494	0.10869	0.0430407	0.0995842	-0.0963626	0.0211616	0.212	0.0674395	0.159523	-0.14858	0.216591	0.00585026	0.106305	0.168566	0.0610168	0.0298808	0.122742	0.105805	0.0318734	0.170275	0.208918	0.0199891	0.0771155	0.106162	0.165113	-0.0168385	0.00837094	-0.00620533	0.11114	0.0562037	-0.0318404	-0.00801193	0.0333938	0.0258168	0.114408	-0.0326561	0.0683161	0.0592837	0.0351352
Var_841	0.0371622	-0.0302447	0.333889	0.194842	0.141744	-0.00261871	0.2036	-0.196942	0.196532	0.256942	0.0316748	-0.0361575	0.318941	0.197795	0.204168	0.112572	0.119304	0.0644572	-0.000381465	0.254232	0.35218	0.262717	0.186764	0.0486343	0.219531	-0.0954459	0.104029	0.0338614	0.0548725	0.281332	-0.00720143	0.163061	0.170625	0.21798	0.13946	0.260638	0.247737	0.111406	0.146599	0.107173
Var_842	-0.0803851	0.147367	0.124699	0.280629	0.00704646	0.171612	0.128161	0.155094	0.0338536	0.107726	0.0426823	0.0816929	0.115483	0.226265	-0.0421057	0.134893	0.277518	0.0738151	0.231888	0.264819	0.0776823	0.108857	0.124869	0.1328	0.106628	0.109711	0.151169	0.0846665	-0.00310619	0.135885	0.0268162	0.131708	0.289967	0.170797	0.232601	-0.0606539	-0.0211341	0.187813	0.116362	0.19882
Var_843	-0.0337382	-0.0988406	0.0806542	0.0774988	-0.0206579	-0.100706	-0.0392844	-0.0776958	0.0263491	0.20645	-0.00162105	0.121473	0.109635	0.0309048	0.0233734	0.181981	0.0141154	-0.0540738	0.0282133	-0.0545946	0.0505905	0.0569969	0.0193572	-0.128656	-0.00156806	-0.111027	0.00610526	0.0284208	0.00618799	-0.0726029	0.153091	-0.11308	0.13455	-0.0914453	-0.0107355	0.0512398	-0.163692	-0.0991014	0.172599	0.0768883
Var_844	0.19412	0.155573	0.233064	0.178066	0.0950555	0.0670294	0.210422	0.116578	0.118153	-0.113056	0.21165	0.227695	0.141976	0.109875	0.160513	0.207196	0.0536642	0.0526466	0.0966148	0.113396	0.0124677	0.281361	0.242497	0.215371	0.189552	0.0662424	0.246035	0.081246	0.105862	0.21322	0.198025	0.271571	0.213379	0.182685	0.197214	0.0629676	0.109775	0.14161	0.0217624	0.2571
Var_845	0.0552558	0.255574	-0.00947248	0.112386	-0.0235352	0.0797838	0.0952887	0.00622502	0.155731	0.00823757	0.0936581	0.209443	-0.0190655	0.171895	-0.025295	0.0889476	-0.139346	-0.0147443	-0.13299	-0.0688393	0.0843048	0.118049	0.237198	0.154388	-0.0468834	-0.0792277	0.0976324	-0.00266151	-0.0109348	0.137965	-0.0798275	-0.00568084	-0.0719583	0.0820202	0.0184324	0.108932	0.213978	0.103818	0.170971	0.10631
Var_846	0.0219301	0.0684537	0.0169797	-0.108768	0.116245	0.0636835	0.0920557	0.0220991	0.0742225	0.0682504	0.122064	0.0422087	0.138403	0.101146	0.111803	0.139689	-0.122421	0.0792005	-0.0275737	0.0101152	0.0779716	0.127215	0.028807	0.1458	0.202748	-0.0174271	0.220839	0.184004	0.172444	-0.0974116	-0.0697786	0.144464	0.0387566	0.171805	0.176419	-0.0689487	-0.0367498	0.0720285	0.135665	0.0962085
Var_847	0.124446	0.175944	0.26074	0.10183	0.136358	0.287507	0.0338955	0.0998382	0.214745	0.396994	0.122342	0.0590945	0.109472	0.247641	0.215283	0.0207426	0.28315	0.133395	0.152135	0.0962658	0.230829	-0.020177	0.106304	0.304142	0.138852	0.0409472	0.139539	-0.06481	0.212252	0.104223	0.188434	0.228903	0.19507	0.25817	0.279023	0.147044	0.205622	0.11598	0.163823	0.04742
Var_848	0.091735	-0.0288959	0.0817994	0.0256776	0.0261131	0.0711844	-0.167196	0.180817	-0.0786262	0.108263	0.221304	0.0522967	0.185525	-0.0269342	0.115821	0.144747	0.0941584	0.0580578	-0.0967861	0.0732506	0.057645	0.0949293	0.121324	0.207642	0.0373093	-0.0326119	0.0558181	-0.0140003	-0.03206	0.199286	-0.258332	0.0420676	0.0901887	0.120407	0.137136	0.0666976	-0.0867071	0.11359	0.0927725	0.29684
Var_849	-0.107608	0.0930691	0.100859	-0.0664598	-0.0444409	-0.0477147	0.0813399	-0.0122496	0.204218	-0.0196758	0.0435576	0.0151983	-0.0296382	0.0451974	0.10844	0.121174	0.170259	0.109325	0.0653299	0.117564	0.160136	0.13079	0.141269	-0.122072	0.262442	-0.0372591	-0.113175	-0.0149017	-0.0597709	0.232344	-0.0245342	0.0149033	-0.0330546	0.0424946	-0.111203	-0.128922	-0.0282951	0.222209	0.0801638	-0.196127
Var_850	0.168298	0.237898	0.0781103	0.136297	0.118853	0.180985	0.232641	0.0239279	0.122459	0.150301	0.297488	0.101726	0.271221	0.109557	0.116029	0.112063	0.237507	0.0286971	0.0101263	0.0654608	0.0691543	0.0570063	0.0231806	0.199212	0.0522538	0.128217	0.182341	-0.0243672	0.0877303	0.1804	0.00470049	0.200857	0.322159	0.299275	0.151034	0.295014	0.231626	0.106898	0.174858	0.0328826
Var_851	-0.160665	0.0406106	0.0927568	0.0433248	0.211118	-0.0244504	0.175687	0.160323	0.279321	0.234656	0.259009	0.124022	0.0861389	0.0910623	0.15521	0.0215839	0.192126	0.202036	0.0269026	0.080561	0.277677	0.16949	0.00313909	0.0573321	0.156914	0.124751	0.0269842	0.0494255	0.12666	0.0369172	0.224069	0.000923106	0.122698	-0.0166307	0.0125484	0.0490299	0.145096	0.1602	0.166409	0.0901862
Var_852	1e-06	1e-06	1e-06	1e-06	1e-06	1e-06	1e-06	1e-06	1e-06	1e-06	1e-06	1e-06	1e-06	1e-06	1e-06	1e-06	1e-06	1e-06	1e-06	1e-06	1e-06	1e-06	1e-06	1e-06	1e-06	1e-06	1e-06	1e-06	1e-06	1e-06	1e-06	1e-06	1e-06	1e-06	1e-06	1e-06	1e-06	1e-06	1e-06	1e-06
Var_853	-0.00978004	0.0634107	0.172792	-0.0734567	0.24072	0.258525	0.139736	0.215695	0.0315258	-0.0149678	0.150545	-0.0663623	0.352529	0.104258	0.0265708	0.110601	0.203896	0.197492	0.0211619	0.0358443	0.0485746	-0.00282348	0.0360621	0.056039	-0.122045	0.0071146	0.0682917	0.227281	0.0779061	0.0523282	0.0809403	0.168569	0.0960419	0.214319	0.07013	0.204811	-0.00502234	0.165273	0.189476	0.0991462
Var_854	0.0986884	-0.0106888	0.191745	0.294639	0.164001	0.0958351	0.131571	0.13673	0.109104	0.148018	0.0505828	-0.115685	0.0141156	0.107976	0.106302	-0.00261051	0.0442754	0.289996	0.0196915	0.0347868	-0.0506966	0.0576306	-0.0562525	0.076961	0.252034	0.0710825	-0.0684199	0.198031	0.109926	0.214311	-0.0464446	0.116374	0.14953	-0.0218442	-0.0460957	0.217052	0.114591	0.251426	0.0311716	0.237023
Var_855	0.186162	0.0642732	0.162971	-0.0467835	0.0828255	-0.0726105	0.132637	0.222213	-0.0689142	0.164587	0.264943	0.175758	0.0815761	0.128859	0.124262	0.0772546	-0.0487182	-0.00516475	0.0372772	0.236707	0.211654	-0.043486	-0.0125678	0.112765	0.0521072	0.0337809	0.0355207	-0.0244842	-0.0246045	0.0526822	0.0591923	0.0409416	0.174609	0.123436	-0.0271459	-0.0333707	0.168437	0.078099	-0.0798413	0.153257
Var_856	0.104918	-0.0704795	0.0317634	0.113791	0.00290429	0.0685075	0.107638	0.0603278	0.315033	0.0486304	0.0924974	-0.0380215	-0.100759	0.00323809	-0.112649	0.13388	0.235304	0.0944659	0.136862	0.00339081	-0.00861423	0.0442941	-0.0337142	0.0470289	0.207584	0.0177821	0.066227	0.139643	0.159097	0.317693	0.117522	0.0674034	-0.112641	0.172889	0.0371046	0.120037	0.122178	-0.0963114	0.174213	-0.113058
Var_857	1e-06	1e-06	1e-06	1e-06	1e-06	1e-06	1e-06	1e-06	1e-06	1e-06	1e-06	1e-06	1e-06	1e-06	1e-06	1e-06	1e-06	1e-06	1e-06	1e-06	1e-06	1e-06	1e-06	1e-06	1e-06	1e-06	1e-06	1e-06	1e-06	1e-06	1e-06	1e-06	1e-06	1e-06	1e-06	1e-06	1e-06	1e-06	1e-06	1e-06
Var_858	0.172	-0.0403533	0.261437	0.111098	0.117896	0.0321924	0.158194	0.110267	0.135187	0.0592162	0.13473	0.223009	0.0435942	0.375964	0.151205	0.0484133	0.195458	0.017199	0.145124	0.0246507	0.107659	0.127222	0.251902	0.0320969	0.0667068	0.176614	0.111066	0.302962	0.158071	0.0446994	-0.0345411	0.0439999	0.17929	0.135041	0.135634	-0.0239533	0.0707707	0.295143	-0.0368909	0.0748692
Var_859	0.152385	-0.00659343	-0.199063	0.0377917	0.066989	0.125006	0.0317219	-0.0350248	-0.0690928	0.107171	-0.0246841	0.0399983	-0.207843	-0.0628944	0.121433	0.180959	0.0577371	-0.0868689	0.121752	-0.0942612	0.0362598	-0.0329687	-0.0315003	0.195755	0.191114	-0.082842	0.0968563	-0.0577849	0.102339	-0.0861558	-0.061029	0.0333881	-0.138813	-0.0908663	0.164011	-0.0606528	-0.0390113	0.0648594	-0.0670614	-0.0303006
Var_860	0.135649	0.266206	0.113338	0.0646901	0.189482	0.265161	0.180759	0.340406	0.149965	0.113753	0.178978	0.0550566	0.248994	0.221104	0.0887841	0.156097	0.00223197	0.114944	0.0566517	0.211485	0.219427	0.26481	0.259105	0.116241	0.0424282	0.0675336	0.109819	0.0746088	0.0613495	0.204809	0.155821	0.198224	0.161911	0.180972	0.14612	0.192932	-0.0774363	0.157486	0.0643491	0.179971
Var_861	0.352624	-0.181323	0.140983	0.115029	0.0960373	0.189781	0.166678	0.21774	0.201873	0.0936761	0.125384	0.119936	0.095869	0.249377	-0.0917478	0.16484	0.183167	-0.000490616	0.135676	0.0796998	0.23596	-0.0394069	-0.0202594	0.260619	0.103067	0.0859474	0.00892132	-0.0357544	-0.0398038	0.326457	0.30528	-0.0302261	0.0232629	0.0593135	-0.041783	0.200311	0.155186	0.200716	-0.269575	0.145435
Var_862	-0.0547933	0.0386137	0.130181	0.061395	0.00986442	0.162946	0.0663142	0.04147	0.0297964	0.0373875	0.0637839	0.0225505	0.0946334	-0.0243572	0.000228048	0.109517	-0.0534505	-0.0596629	0.116772	-0.0424739	-0.125513	-0.0609742	-0.0269291	-0.048669	0.162782	-0.0912332	0.126522	-0.0413971	0.0650883	-0.065039	0.00816783	0.13014	0.00152386	0.125599	-0.033018	0.0840192	0.102171	0.18323	-0.0451955	0.080382
Var_863	0.0684826	0.105162	0.0523282	0.193646	0.0354641	0.107854	0.167747	0.15348	0.180349	0.0777411	0.023781	-0.0808155	0.0441579	0.00235546	0.000428759	0.287428	0.124273	0.0159396	0.111441	0.0866801	0.0264155	0.0837708	0.170389	0.0718431	0.0973547	0.00988886	0.227379	0.120696	0.0943975	0.084846	0.132258	0.0679922	0.169683	0.0681816	0.0720143	0.0155708	-0.0824296	0.119947	-0.00740883	0.0135415
Var_864	0.0302517	0.124667	0.195453	0.18128	0.167538	0.191623	0.0507688	0.0858615	0.216477	0.120645	0.114676	0.0375253	0.234072	-0.0231191	0.161533	0.0639093	0.322567	0.196057	0.244223	0.0607048	0.354824	0.137732	-0.0141296	0.0414263	0.158311	0.154995	0.122931	0.111426	0.138929	0.127781	0.150083	0.141487	0.0063623	0.229223	0.172436	0.127532	0.0771689	0.171052	0.105447	0.188255
Var_865	-0.086824	0.0674412	0.1152	0.165568	0.125846	0.109697	0.239845	0.0481122	0.185822	-0.0168118	0.123991	-0.0600018	0.0918122	0.252711	-0.0353569	0.165539	0.264682	0.134495	0.021351	0.0231739	0.205164	0.28877	0.14399	0.0524498	0.173839	0.199501	0.036994	0.0311804	0.0819783	0.0471986	0.198715	0.213604	0.0139367	0.111253	0.0585103	-0.0658267	0.186563	0.00986373	-0.0563403	0.0662096
Var_866	0.124855	0.119133	0.0315023	0.116743	0.207267	0.267514	0.151016	0.123726	0.257491	-0.0118866	0.353178	-0.0624873	0.122757	0.260379	0.121217	0.121858	-0.0353561	0.0976761	0.15953	0.1182	-0.0193256	-0.126645	0.122646	0.0628469	0.264167	-0.0203763	-0.118169	0.0792341	0.0740439	0.064792	0.210342	0.205096	0.029631	0.158193	0.237437	0.150572	0.152533	0.0250629	0.224536	-0.0856305
Var_867	0.201306	0.0369498	-0.0097405	-0.0178275	-0.167417	-0.0575504	-0.0745578	0.335693	0.25101	0.135795	0.165281	0.0916053	-0.0597476	0.131076	0.0831738	0.138763	0.186012	0.19868	0.0994698	0.27129	0.075519	0.00346008	0.00505738	0.0390194	0.00177816	0.071387	0.042031	0.0496832	0.0101748	0.0640256	0.130324	0.14914	0.203446	0.185617	0.194677	0.0472371	0.246865	0.127076	0.0780443	0.197625
Var_868	0.121677	0.302565	0.333868	0.231566	0.175925	0.25741	0.197038	0.0577418	0.22223	0.318272	0.115437	0.288186	0.0680191	0.273565	0.0224906	0.00067846	0.0743508	0.249598	0.205077	0.0118583	0.220247	0.120999	-0.00770224	0.186909	0.0121959	0.164116	0.178763	0.183096	0.152635	0.181133	0.359558	0.10724	0.0408739	0.365751	0.226217	0.216295	0.252673	0.140704	0.227357	0.0996558
Var_869	-0.0386124	0.133797	0.0168793	0.0174131	-0.0130435	0.164651	0.0698629	-0.101056	0.14424	0.259944	-0.0556755	0.101014	-0.0780045	0.000190074	-0.0352216	0.220493	0.21992	0.215288	0.269239	0.05256	0.120289	0.145233	0.162566	0.101703	0.107346	0.18518	0.0491083	-0.000711	0.229999	-0.0856732	0.0641026	-0.0334942	-0.012299	-0.000215996	-0.0632065	0.102581	-0.035291	0.0973916	0.191771	0.0429862
Var_870	0.0704165	0.0221963	0.0144429	0.219664	-0.0564209	0.0267185	0.24151	-0.0790765	0.274202	0.0480207	0.203341	0.12179	-0.0429984	-0.0764434	0.230916	0.0395984	-0.0524285	-0.055187	0.00985342	-0.05399	0.133841	0.0785627	-0.00831507	0.161077	0.0314661	0.0315259	0.0917306	-0.0801814	0.102959	0.042608	0.0326883	0.0675371	0.0229128	0.0455949	0.0026422	0.0451805	0.121173	0.0795485	0.167743	0.0856588
Var_871	0.0421789	-0.156224	0.0766732	0.0857663	0.019761	0.180446	0.00624109	0.12878	0.307035	0.0702714	0.216495	0.269505	0.0958291	0.105708	0.238316	0.193938	0.246932	0.0256449	0.0994273	0.0284567	0.11481	0.157931	-0.121631	0.0396682	0.152433	0.17046	0.110616	0.100358	0.319281	0.0762928	0.164652	0.18448	0.18092	0.0935035	-0.11345	0.083888	0.175564	-0.0679833	0.060239	0.160772
Var_872	0.0663966	0.245288	0.0655222	0.178922	0.0713128	0.0888436	-0.0417564	0.0735481	0.22664	0.158741	-0.0321605	0.108309	0.0856314	0.071651	0.168231	-0.0658096	0.0953831	0.0563714	0.132173	0.00360174	0.0341628	0.111429	-0.00411131	0.0758803	0.0317464	0.126456	-0.0801976	0.143237	-0.0928348	0.0619278	0.262699	-0.0439038	0.0774083	-0.0886801	0.0536568	0.0201884	-0.0256236	0.0166272	0.0851801	0.062635
Var_873	0.19053	0.0504474	0.0726913	0.00162297	0.17493	-0.0157271	0.155653	0.0130449	0.115673	0.221964	0.142907	0.157871	0.134258	0.298965	0.0885932	0.06835	0.0576573	0.119122	0.135653	0.071814	-0.0513835	0.0772293	0.00761103	0.250559	0.206499	0.120229	0.155536	0.0264828	0.221828	0.0732676	0.0932158	0.207522	0.244044	0.293895	0.0540808	0.169288	0.15615	0.0542109	0.113085	0.0908184
Var_874	0.142912	0.198693	-0.017839	0.00239611	0.161916	0.0858809	0.0278544	0.201669	0.0775748	0.133407	0.0808115	0.213203	0.218902	0.127541	0.104745	-0.000269817	0.0110255	0.137893	0.112157	-0.057203	0.11835	0.0558544	-0.025398	0.0289781	-0.00794328	0.142446	0.10487	0.0834072	0.474326	0.237898	0.146341	0.0576068	0.137232	0.0900831	-0.130991	0.109428	0.0970586	0.0724079	0.205424	0.131991
Var_875	0.0541692	0.116127	0.292391	0.0335795	0.0795947	0.168783	0.325336	0.129626	0.00294474	0.0447796	0.170862	0.0192001	0.0899447	0.0776411	0.222236	0.19482	0.116542	0.00896459	-0.0153104	0.222523	0.125357	-0.0203483	-0.0578582	-0.0398354	0.20589	0.0281957	0.224423	0.0575191	0.201721	0.126553	0.25982	0.237938	0.0735292	0.0911277	0.0879562	0.195764	-0.0297088	0.168723	0.1085	-0.0612846
Var_876	0.185314	0.321071	0.169082	0.271764	-0.026211	0.151901	0.0359054	0.0341282	0.250657	0.136918	0.23889	0.215065	-0.00327874	0.219826	0.131128	0.35033	0.108766	0.126762	-0.0401255	0.179915	0.116468	0.0901437	0.301385	0.222962	0.0772585	0.147098	0.249732	0.178097	0.213097	0.184416	0.104641	0.0903989	0.312592	0.187102	0.206026	0.025323	0.248911	0.138363	0.0790806	0.334311
Var_877	0.249879	0.0194759	0.20462	0.0536998	0.118437	0.0805917	0.00242514	0.0925299	0.232362	0.294025	0.322057	0.0204249	0.0868119	-0.0453355	0.163096	0.0124241	-0.0430786	0.178875	0.100663	0.286597	-0.0317344	-0.055074	0.0363086	0.065977	0.112768	-0.0886931	0.0688371	-0.00388406	0.173913	0.0435449	-0.0785049	0.0811535	0.00831981	0.0958933	-0.0333375	-0.107133	0.0675312	0.141176	0.0852935	0.27441
Var_878	0.0244004	0.132365	0.0949115	0.0366183	0.143831	0.0505264	-0.0212793	0.143897	0.0668162	-0.0272844	-0.0168387	0.077725	0.172535	0.18544	-0.0186997	0.0322214	-0.0324356	0.0444135	0.125336	0.175766	0.23116	0.165692	0.10395	-0.115153	0.0702659	0.188715	0.0323428	0.0735034	0.100612	0.116484	0.175513	0.0485791	0.0507037	0.301464	0.026132	0.125327	-0.0817443	0.144715	0.141487	0.14876
Var_879	0.184433	-0.0112286	0.0526862	0.175586	0.0131408	0.289674	0.115033	0.185027	0.156941	0.143045	0.217831	0.190959	0.208491	0.0643336	0.102654	0.0662358	0.268293	0.0870324	0.0905467	0.183875	0.0518179	0.12457	0.0296995	-0.0146649	0.152956	0.272016	0.217005	0.024409	0.106953	0.0484056	0.162426	0.0239085	0.352844	0.0694562	0.00455555	0.0347022	0.096225	0.188754	0.115447	0.153975
Var_880	0.0741618	0.0879124	-0.105982	0.00142199	0.0142693	0.0229654	-0.0290598	-0.000413332	0.184091	-0.0475499	-0.0608478	0.0596498	0.141048	-0.0363223	0.112734	0.0570915	0.0602135	0.056918	0.0842218	-0.128751	0.0494057	-0.104716	0.0592162	0.0624195	0.0594041	-0.000925244	0.145913	-0.14944	0.164036	0.0834466	-0.0118008	0.179086	-0.00723942	0.0278601	-0.0461413	0.170772	-0.0147743	0.176713	0.0656175	0.0425809
Var_881	0.18219	0.164306	0.129837	-0.0915704	0.153715	0.194708	0.22336	0.191818	0.253515	0.248693	0.337555	0.163884	0.419079	0.178313	0.225438	0.102806	0.125532	0.0592664	0.188483	-0.00219889	0.0485083	0.107024	0.215242	0.11994	0.178699	-0.0180609	0.130873	0.150979	0.0915429	-0.036296	-0.0182319	0.249374	0.228453	0.250955	0.0254333	0.120039	0.188942	0.0762676	0.277338	0.112794
Var_882	0.258274	0.182652	0.124189	0.0562719	0.261709	0.0715494	0.178788	-0.116117	0.173047	0.08065	-0.13821	0.115269	0.00308004	0.121318	-0.0270495	0.0822278	0.0744059	0.163428	0.103043	0.0208784	0.0639608	0.318471	0.041985	-0.0353112	0.153346	0.31362	0.132939	0.0323239	0.161813	0.192113	0.135925	0.129704	0.205613	0.0217733	0.044062	0.293435	-0.0173401	0.142511	-0.0585973	0.142823
Var_883	-0.0436127	0.396871	0.0235056	0.0233841	0.204118	0.103591	0.25151	0.0197783	0.190948	0.118879	0.161071	0.131465	0.272708	0.250294	0.228417	0.257872	0.0684795	0.0334103	0.353532	0.22479	0.245682	0.10033	0.0241522	0.0837684	0.258285	0.249831	0.198712	0.0115232	0.21849	0.0981579	0.183413	0.25572	0.0837246	0.110093	0.156372	-0.0722615	0.234728	0.206011	0.231998	0.336002
Var_884	0.197939	0.139611	0.0850714	0.00636881	0.0456621	0.231654	0.127705	0.0462049	-0.0342316	0.115456	0.151429	0.0214559	0.157148	-0.0755029	0.0577557	-0.0630804	0.211997	0.254622	0.219706	0.0457883	0.0813755	0.0546306	0.116155	0.153912	0.139175	0.200603	0.0595733	0.238436	0.150127	-0.0683237	-0.00254668	0.0174388	0.0975401	0.294779	0.0751933	0.05781	-0.0338286	0.134765	0.0272868	0.0135789
Var_885	0.234115	0.111108	0.231999	0.176878	0.218616	0.210527	0.31113	0.119367	0.346504	-0.0450012	0.188869	0.262006	-0.0636178	-0.0075684	0.0763171	0.148645	0.289195	0.101599	0.0943676	0.128903	0.0696737	0.194351	0.135604	0.0917756	0.14111	0.401229	0.2485	0.203714	0.269356	0.102261	0.134652	0.238029	0.272627	0.275443	0.290125	0.296686	0.319874	0.16791	0.289894	0.0777744
Var_886	0.0992787	0.129136	0.0318034	0.107213	0.324625	0.292835	0.189885	-0.0303355	0.167795	0.0368092	-0.0608718	0.260221	0.0565375	0.0387543	0.0065536	0.0515685	0.0190047	0.102433	0.0360286	0.309997	0.223742	-7.41989e-05	0.151246	0.169729	0.209163	0.0952318	0.173899	0.0928655	0.33155	0.178985	0.148731	-0.0384045	0.107068	0.0593838	0.17339	0.0257639	0.000550934	0.45629	0.0437576	0.1467
Var_887	1e-06	1e-06	1e-06	1e-06	1e-06	1e-06	1e-06	1e-06	1e-06	1e-06	1e-06	1e-06	1e-06	1e-06	1e-06	1e-06	1e-06	1e-06	1e-06	1e-06	1e-06	1e-06	1e-06	1e-06	1e-06	1e-06	1e-06	1e-06	1e-06	1e-06	1e-06	1e-06	1e-06	1e-06	1e-06	1e-06	1e-06	1e-06	1e-06	1e-06
Var_888	0.147714	0.028597	-0.00267681	-0.152969	0.125267	0.038448	0.121735	0.126597	0.175774	0.0172062	-0.000375594	0.198309	-0.00106207	0.0428022	0.0179401	0.0608653	-0.00594703	0.164162	0.219185	0.182918	0.17563	-0.0348848	0.0617946	0.10362	0.0682367	0.0274003	0.0758353	0.110726	0.0885733	0.157477	0.18181	0.0121392	0.167998	0.00759356	-0.0091264	0.110276	0.173555	-0.0477891	0.104653	0.245712
Var_889	0.257061	0.262824	0.110118	0.149519	0.136423	0.0310503	0.066522	0.262087	0.0821874	0.138655	0.252759	-0.0211628	0.155745	0.132845	0.187823	0.118456	0.182699	0.0882202	0.191036	0.243506	0.151361	0.0431604	-0.000337376	0.245064	0.0973981	0.212938	0.206682	0.188174	0.180556	-0.0472905	0.190201	0.215397	0.105138	0.223796	-0.0397591	0.18111	0.0971624	0.195268	0.242631	0.173333
Var_890	-0.0364971	0.0042521	0.0140182	-0.102891	0.32183	0.0523044	0.0275645	0.086294	0.245783	0.109316	0.0257651	0.183721	0.0719189	0.179399	0.0390648	0.103621	0.149346	0.0786979	0.34153	0.129519	0.0714657	-0.0186986	0.164107	-0.0133938	-0.0403544	0.125743	0.229209	0.107629	0.0155594	0.126127	0.0695929	-0.0080507	0.422895	0.124352	0.0748964	-0.0671978	0.0292329	-0.100682	0.155756	0.0923642
Var_891	0.0372786	-0.0147371	0.317746	-0.0178352	0.0165981	0.0110319	0.100852	0.197302	0.0541291	0.162677	-0.0730656	0.228873	0.287656	0.155475	0.112876	0.185282	0.240243	0.20566	0.0523732	-0.0744535	-0.0944394	0.0185149	0.112791	-0.0549854	0.120337	0.111303	-0.0578677	-0.0736436	0.2387	0.0185338	0.0250942	0.0473611	0.321804	0.14242	0.150775	0.1557	0.11011	0.276275	-0.0281745	0.129567
Var_892	0.036394	-0.129184	0.12729	-0.0676877	0.0644206	0.138854	-0.0679839	0.112197	-0.021686	-0.0483642	-0.0213707	0.127175	-0.156554	0.0166425	0.0641294	0.190034	-0.0361814	0.106423	0.169039	0.148353	0.277919	0.0618986	0.0447118	0.0953582	-0.140448	-0.0622589	-0.0164708	0.0788099	0.053826	0.0647198	0.130992	-0.0881091	-0.135852	-0.0220918	-0.00457468	0.182099	-0.114381	0.0475121	0.0812732	-0.238323
Var_893	0.000328926	0.0130279	-0.0780689	0.216498	0.179789	0.111734	0.280813	0.00260675	-0.0305181	0.0847952	-0.0871695	-0.167179	0.00369326	0.306172	-0.00226445	-0.093391	0.031337	-0.00551403	0.122773	0.0842881	0.0812428	-0.104091	0.191366	0.0920564	0.112531	-0.10159	0.0302515	0.0246169	0.00509433	-0.175936	-0.00172115	0.0298576	0.00306382	-0.110599	0.120161	0.0921777	-0.206102	0.120973	0.101847	-0.0476033
Var_894	0.00512751	-0.0128853	-0.0593342	0.140639	0.0206313	0.109545	-0.142028	0.154328	0.0918875	-0.10955	0.000552512	0.052468	-0.0409023	-0.0938426	0.0601637	0.0349631	0.10317	-0.0523314	-0.0750462	-0.0880407	-0.0228037	0.150643	0.154095	-0.0512055	0.015623	-0.0280613	-0.0433847	-0.0122034	-0.179952	0.000263859	-0.0730608	-0.031772	0.0722091	-0.034565	-0.109611	0.01355	-0.079064	0.00241173	-0.164026	-0.0129252
Var_895	0.0273004	0.153925	0.187147	-0.00028596	0.24164	0.203297	0.151374	0.115102	0.0498552	0.0144177	0.00663177	0.0270372	0.211224	0.163148	0.122718	0.197417	0.15871	0.130372	0.159197	0.356985	0.256974	0.150068	0.0822179	0.178315	0.12347	-0.111657	0.0808458	0.141058	0.0480304	0.246537	0.0877633	0.026932	-0.00191444	0.122111	0.206088	0.197393	0.11241	0.0531518	0.0784561	0.1087
Var_896	0.0944611	0.00634436	0.0365455	0.17284	0.24315	0.304664	0.218832	0.203005	0.0885253	0.368971	0.124458	0.12633	0.0822108	0.155645	0.312966	0.173535	0.289441	0.184349	0.153875	0.112538	0.095207	0.0978474	0.0823216	0.18331	0.276654	0.225371	-0.0745116	0.294695	0.209643	0.104094	0.0298582	-0.041113	0.155996	0.196045	-0.016827	0.00331525	0.0560281	0.220902	0.0106729	0.108469
Var_897	-0.155959	0.108155	-0.0207967	0.093393	0.117597	-0.0611392	0.128361	0.205696	0.12564	0.0442828	0.219164	0.104422	0.0873682	0.140352	0.0833858	0.0459723	0.14522	0.132007	0.0594683	0.276461	0.028892	0.0795235	0.0711646	0.218229	0.153217	0.11878	0.138947	0.185924	-0.0793281	0.111452	0.364305	0.00147519	0.208791	0.189243	0.0293801	-0.0135529	0.122932	0.0753967	0.182909	0.100308
Var_898	0.168401	0.0320233	0.0690005	0.09785	0.0153994	0.210885	0.221676	0.18773	0.181147	0.134526	0.182345	0.0818166	0.240435	0.147128	0.178471	0.253682	0.33152	0.240841	0.25429	0.215691	0.0729572	0.0212128	0.070586	0.0949234	0.0658831	0.17382	0.0562006	0.164218	0.143874	0.210158	0.133901	0.189661	0.227694	0.0576484	0.251688	0.027163	0.0486398	0.147141	0.0473813	0.0934226
Var_899	-0.0913211	0.0402153	-0.0263742	0.0418299	-0.131741	0.0477893	0.174845	0.0425938	0.0890165	0.0743893	0.137407	0.188308	0.157873	0.245051	0.0551864	0.120655	0.263085	0.0894784	0.11131	0.0103335	0.116451	-0.00848026	-0.0168912	0.167366	0.121589	-0.00249593	0.0519221	0.0562429	-0.0698592	0.0418576	-0.0825761	-0.0358946	0.352328	0.0554815	0.112793	0.133625	0.172309	0.113068	-0.155339	0.112795
Var_900	0.154776	0.0915752	0.124711	0.141172	-0.0440022	0.0309734	0.00781524	0.161406	-0.0617871	0.0695768	0.00810605	0.0616622	-0.227112	0.0294328	0.151072	0.133205	0.118204	-0.0596235	0.0905599	0.0859952	-0.0032559	0.0724105	0.117548	-0.062176	0.12276	0.0397174	0.173153	0.0982389	0.193578	-0.0094577	0.153963	-0.000883323	0.0509632	0.254103	0.131862	0.202018	-0.0200332	-0.00921552	0.0980611	-0.000142064
Var_901	0.184285	0.13937	-0.021043	-0.0184411	0.0605248	0.0616044	0.21725	0.0460036	0.0966787	0.0999028	0.156418	0.146063	0.0920162	0.059811	-0.00904262	0.253642	-0.0104823	0.051799	0.00555057	-0.0610339	-0.0619319	-0.00022421	0.0825413	-0.063753	-0.0147693	0.114432	0.0807018	0.175169	0.0896691	0.0916587	0.0729343	0.171984	0.249948	0.150422	0.255612	0.0890567	0.26214	0.00179999	-0.0592783	0.0506687
Var_902	0.121848	-0.0598937	0.0129698	0.024778	-0.113998	0.0284531	-0.0828896	0.0212335	-0.0195871	0.00918337	0.0887534	-0.12412	0.0213383	0.0900801	-0.0160239	-0.0403489	-0.0352336	0.145084	-0.152634	-0.0838829	0.117704	0.125875	-0.089913	-0.204531	-0.0227599	-0.0622409	-0.140437	0.0539274	-0.0425629	-0.053284	0.164703	0.0029808	0.12639	-0.0114032	-0.0131253	0.0220615	0.295492	0.0809836	0.0235468	-0.0535051
Var_903	0.387644	0.172591	0.150542	-0.000190985	0.0823677	-0.0568481	0.151723	0.303464	0.193139	0.0143707	0.104106	0.24727	0.291204	0.106313	-0.0694643	0.183744	0.356933	0.212665	0.106982	0.190511	0.266057	0.155925	0.00301165	0.0536461	0.16282	0.0159788	0.0517275	0.213242	0.280687	0.177673	0.295787	0.0914335	0.251424	0.042145	0.0630541	0.182105	-0.0642754	0.223475	0.000698392	0.14627
Var_904	0.0554921	0.0985797	0.109375	0.0150696	0.161885	0.197574	0.118513	0.157379	0.187139	0.0789518	0.112043	0.0576681	0.151652	0.23836	0.0874529	0.165587	0.156135	0.102885	-0.0213397	0.121078	0.171253	0.13572	0.193114	-0.00829136	0.206684	-0.0380674	0.0829657	0.128106	0.107659	0.06225	0.168655	0.0812699	0.00460613	0.265112	-0.0621612	-0.000105477	0.190865	0.0964057	0.0856535	0.010937
Var_905	0.131891	0.121961	0.311337	0.20043	0.109527	0.158241	0.110003	0.074027	0.137759	0.283528	0.172442	0.0600861	0.0948786	0.365135	0.261064	0.223737	0.21863	0.0236348	0.211249	0.251965	0.235024	0.309322	0.305607	0.293484	0.181249	0.106639	0.133824	0.138274	0.313496	0.220351	0.201545	0.122484	0.269434	0.191401	0.122601	0.145641	0.200258	0.0761027	0.0403863	0.0993755
Var_906	0.0386092	0.131578	0.138396	0.153184	0.168986	0.103535	0.199593	0.0947089	0.0549219	-0.0242172	0.187596	0.0680996	-0.10296	0.218888	0.189038	0.129165	0.178733	0.037	0.0284437	0.103248	0.00404063	0.0124944	0.0394908	0.107685	0.101115	0.279816	0.0668822	0.0172479	0.134942	0.22995	0.0575342	-0.0986615	0.083999	0.0658135	-0.05514	-0.161759	0.0944824	0.182925	0.154697	0.133105
Var_907	0.189788	0.164151	0.177025	0.222317	0.198036	0.290207	0.0447637	0.169968	0.122634	0.017358	0.163707	0.173584	0.229445	-0.129328	0.294456	0.390515	0.190022	0.0733721	0.207312	-0.0260452	0.117116	0.0572285	0.204431	-0.0380027	0.167852	0.124021	0.108879	0.0457058	0.220423	0.0503355	0.203677	0.15573	0.102863	0.0967607	0.191427	0.015156	0.124915	0.0396137	0.151445	0.115271
Var_908	0.0993384	0.192996	0.0809025	-0.156951	-0.00182395	-0.0241945	-0.0150824	-0.0637022	-0.0799485	-0.100368	0.0485673	0.0362222	-0.0440058	-0.0472785	-0.0415092	-0.133002	0.142326	0.118502	-0.0281706	-0.0907377	-0.0254451	0.0539865	0.117741	0.0958207	-0.00668724	-0.0849953	-0.0790141	-0.0762064	0.0708036	0.0948503	0.00205813	0.00914506	-0.00495045	0.183026	0.00495516	0.120212	0.0211405	0.109282	0.0578104	-0.0967808
Var_909	-0.0972288	0.035888	0.0648922	-0.00748083	0.16685	0.0750834	-0.0861577	0.0123687	0.161052	0.0950339	0.260638	0.104871	0.0689464	0.0222231	0.107176	-0.182525	0.00992233	-0.00702336	0.212916	-0.0196087	0.0456956	0.0800702	0.119134	0.248915	0.289122	0.208044	0.053308	0.0935428	0.0791496	0.294302	0.0366693	0.106351	0.174356	0.285174	0.16086	0.382113	0.214639	-0.20249	0.218738	0.0588106
Var_910	0.0679461	0.206188	0.169421	0.227055	0.00912659	0.192003	0.150521	0.276565	0.297409	0.0931175	0.249993	0.0786416	0.205119	0.0823759	0.169407	0.0805028	0.180936	-0.0130532	0.153054	0.226942	0.206148	0.0622406	0.197978	0.168813	0.155651	0.221785	0.137884	0.00833979	0.146513	0.110788	0.327459	0.19422	0.0931598	0.0760147	0.302409	0.208107	0.210136	0.112504	0.208801	0.126007
Var_911	0.0848706	0.0282521	0.0613984	-0.00233435	0.127573	-0.230873	0.216924	0.0145835	0.140828	0.205716	0.228244	0.0140387	0.0336005	-0.0746131	0.0796942	0.201126	0.262374	0.130463	0.135218	0.046557	0.174044	0.161072	-0.0750091	0.0451509	0.188607	0.106303	0.157272	0.240231	0.291021	0.121509	0.100844	0.112994	0.0977011	0.0404686	0.0489227	0.00182552	0.0293551	-0.111914	0.146636	-0.0466364
Var_912	0.109919	0.245106	0.245032	0.0999326	0.022823	0.237945	0.168263	-0.071611	0.0817881	-0.114963	0.13489	0.0838371	-0.0229177	0.0679104	-0.00103288	0.0808682	0.212638	0.0265562	0.207042	0.137192	0.176248	0.200717	0.0399672	0.163329	0.00170733	0.0938143	0.144824	0.13859	0.0838442	0.0695244	0.208266	0.196692	0.14702	0.0809171	0.286315	0.0468769	0.0929248	-0.105244	0.0758735	0.177905
Var_913	0.0467733	-0.0208558	0.000436443	0.127909	0.0982679	0.0436266	0.237622	0.172318	0.00896217	0.0535897	0.0220254	0.196966	0.228434	0.0987859	-0.104461	-0.0257925	-0.0345702	0.109635	0.135059	0.0885096	-0.026551	0.0220107	0.303751	0.149083	-0.149474	0.0489023	0.179506	0.029425	0.0749938	0.168776	0.1405	0.248794	0.234978	0.0339833	0.107331	-0.230225	0.151589	0.146995	0.0606773	-0.00830565
Var_914	0.218114	0.161914	0.205816	0.138355	0.181566	0.166293	0.12486	0.291911	0.0372469	0.137651	0.28336	0.180997	0.166578	0.291992	0.266018	0.0744788	0.14195	0.218498	0.0664116	0.142626	0.211061	0.0898387	-0.0830936	0.0498707	0.215537	0.253123	0.086113	0.00763794	0.141548	0.0655858	0.236476	0.0677465	0.165927	0.0126504	0.0646657	0.145018	0.298222	0.113741	0.188392	0.138958
Var_915	0.159153	0.178542	0.0754263	0.180117	0.0709875	0.100641	-0.000362872	0.172878	0.0213953	0.208953	-0.14196	0.0381445	0.13203	0.277971	-0.011241	0.106531	0.13143	0.0638256	-0.078415	0.0962404	0.0499602	0.0730714	0.0482125	-0.00313005	0.115614	0.156124	-0.0513073	0.224342	0.096897	0.0485461	0.143253	0.158775	0.0457444	0.0396398	0.123205	0.0476371	0.119405	0.310668	0.171838	0.0830639
Var_916	0.169509	0.167961	0.165776	0.0279054	0.101779	0.181199	0.0443071	0.0919885	0.0840593	0.171608	0.159658	0.0737154	0.111696	0.253461	0.0410877	0.2102	0.050241	0.276235	-0.0436886	0.0972925	0.0328681	-0.121121	0.105568	0.148631	0.0724256	-0.0119443	-0.0386199	0.00110072	0.105842	0.196546	0.0869198	-0.0191235	0.166043	0.100995	0.348375	0.0475903	0.00999667	0.0297744	0.0828215	0.152641
Var_917	0.160216	0.0608037	0.178977	0.0063239	0.122583	0.206389	-0.038856	-0.0651473	0.129063	-0.0610509	0.0490155	0.112608	0.141902	0.0224016	-0.0126719	0.0803057	0.222428	0.00247588	0.0557663	-0.0435257	0.00428519	-0.0288763	0.00124743	0.126629	0.285177	0.037448	0.0471906	0.150061	0.0835472	0.050483	-0.141428	0.0580521	-0.127347	0.159584	0.0883081	-0.00654681	0.043955	-0.0333269	0.133598	0.057155
Var_918	0.000767938	0.0152203	0.189339	0.0679342	0.0229978	0.242626	0.0371509	0.0380501	0.0288555	-0.0831491	-0.00349885	-0.122188	0.0995966	0.197391	-0.0220782	0.0772401	0.0590628	-0.0129464	0.0467456	0.148815	0.0706503	0.111299	0.0618893	-0.0798568	-0.076733	-0.0142336	0.0921972	0.157531	-0.057941	-0.0284004	-0.0135242	0.162695	0.0211223	0.0251206	0.178092	-0.00740599	-0.0315849	0.0698505	0.0649972	0.0923252
Var_919	0.0832786	0.13919	0.213323	0.224477	0.155775	0.01359	0.212876	0.0297974	0.360917	0.0827046	0.0366385	0.0860997	0.254537	0.0784917	0.0498479	0.0825824	-0.0715841	0.064169	0.179859	0.0387666	0.0656801	-0.0110252	0.222419	0.0769694	0.0375661	-0.000967781	0.138375	-0.0011263	0.0727977	-0.00968023	0.164604	-0.039434	0.00771331	-0.0260941	-0.0233926	0.108625	-0.0473093	0.173485	0.171455	0.298725
Var_920	0.151404	0.0720583	0.179057	0.0651841	0.228085	-0.0503887	0.0222278	0.177621	0.069632	-0.00384822	0.103006	0.105624	0.0155402	-0.0192159	-0.0245313	-0.0175975	0.0636872	0.104284	-0.143801	0.0534066	0.131191	0.00837114	0.10069	0.0745576	0.151645	-0.00825064	0.0793759	0.219405	0.197522	-0.129771	0.16599	0.142265	0.253544	0.198379	-0.0489274	0.0925264	0.208179	0.197258	0.101865	0.019721
Var_921	-0.0285056	0.0158872	0.0807064	0.131868	0.126301	0.0172179	0.152798	0.198745	0.364274	0.179478	0.179036	0.182191	0.14139	0.32123	0.199175	0.299355	0.353611	0.380435	0.25906	0.113845	0.0159168	0.330095	0.197018	0.0877277	0.204954	0.301857	0.161908	0.198386	0.0978744	0.165996	0.229312	-0.0326872	0.114433	0.0211452	0.241318	0.130534	0.10794	0.0239151	0.250826	0.208921
Var_922	0.140628	0.0805117	0.0208016	0.117872	0.164742	0.204146	-0.0987019	-0.043965	-0.0632861	0.0738296	0.0315601	-0.00359387	0.0259001	-0.0818497	-0.146054	0.0909526	0.0928498	-0.037018	0.166681	0.00995363	-0.183865	0.0929181	-0.0612621	0.0398102	0.0514727	-0.0346244	0.073221	-0.146347	0.121661	-0.128326	-0.131777	-0.0349356	0.0826416	-0.0237625	0.0680206	-0.0989577	0.149024	-0.0774533	-0.117112	0.0618262
Var_923	0.0890302	0.0387475	0.0709692	0.0891209	0.0671902	0.12776	0.0737274	0.089315	-0.0137352	0.184617	0.0449194	0.137512	-0.0680287	0.0102314	0.290877	0.268487	0.132068	0.262966	0.0905663	0.185331	-0.0251415	0.163572	0.132571	0.076553	0.0728171	0.125847	0.162861	0.291831	-0.0709737	0.264795	0.131056	0.0613514	0.209345	0.14772	-0.00959598	0.0731212	0.0453652	0.157142	-0.0521276	-0.0573926
Var_924	0.253128	0.0677406	0.149001	0.172463	0.157477	0.112239	0.0599055	0.0744253	0.245678	0.244659	0.109349	0.269163	0.136813	0.0941161	0.21322	0.0917262	0.250333	0.113836	0.123495	0.132578	0.210418	0.114334	0.114891	0.0521977	0.266852	0.166654	0.0959552	0.02332	0.0911256	0.090167	0.213144	-0.0638025	0.174168	0.187395	0.169471	0.0840608	0.157413	0.134871	0.268386	-0.0977278
Var_925	0.151357	0.295217	0.0984778	0.177884	0.248725	0.262262	0.0369078	0.0964192	0.127833	0.265467	0.135463	0.220481	0.224875	0.00169078	0.105212	0.0670576	0.307826	0.0556002	0.16437	0.144846	-0.09221	0.0595114	-0.0866421	-0.000842046	0.131186	0.321806	-0.0240551	0.112495	0.0968143	0.0928777	0.284523	0.131782	0.0383353	0.0794908	0.0869949	0.0584414	0.133755	0.113728	-0.00704379	0.203144
Var_926	0.158007	0.20538	-0.0140553	0.0775113	0.213289	0.348341	0.0907511	-0.0285878	-0.0866062	0.169525	0.107738	-0.0423311	-0.177712	-0.0270563	0.0753189	0.0911581	0.0628736	0.121703	0.0460596	0.134631	0.0175142	0.0347184	-0.165475	0.113659	0.143492	0.0887324	-0.0258558	0.074464	0.106557	0.270368	-0.10351	0.00677135	-0.0718346	0.0911807	0.127079	-0.0997021	0.0449391	-0.0605735	0.0576877	0.0873453
Var_927	0.17186	0.0444763	-0.0337667	0.0749798	0.202003	0.0465549	0.201677	0.0956239	-0.0725273	0.175151	0.119098	0.198275	0.109219	0.213101	0.0697955	-0.00565348	0.0918297	0.187244	0.172451	-0.0787958	0.0325322	0.129622	0.127223	0.054868	0.162071	0.11782	-0.00861585	0.137943	-0.0652161	0.0130244	-0.00527832	0.258136	0.0267177	0.154153	0.0998267	0.0293276	-0.110438	0.112986	0.0107952	0.232476
Var_928	0.114622	0.18546	0.0943931	0.0929598	0.277261	0.267098	0.28581	0.123119	0.0350981	0.198628	0.270295	0.169449	0.159294	0.0848553	0.325123	0.318443	0.149656	0.0953018	-0.00823206	0.169554	0.278247	0.149258	0.138042	0.199288	0.206688	0.284689	0.216946	0.284697	0.0524347	0.124873	0.279395	0.185681	0.0987387	0.109699	0.367847	0.171384	0.113582	0.254842	0.296105	0.089935
Var_929	0.188153	0.212532	0.0868044	0.220858	0.104911	0.0922298	0.196243	0.126244	-0.0656942	0.0271948	-0.0102277	-0.0126655	0.214864	0.0946067	0.152156	0.127498	0.163171	0.0922583	0.0449586	-0.0316333	0.0551755	0.170419	0.137709	-0.057438	0.0227107	0.27987	0.000921122	0.00731829	0.351377	0.0361888	0.166202	0.154616	0.18307	0.30893	-0.0462948	0.0571762	0.153712	0.00294406	0.0743404	0.0523403
Var_930	0.233979	0.218644	0.193644	0.300635	0.0672459	0.180755	0.248211	0.0333351	0.118796	0.264156	0.0664323	0.37908	0.254418	0.253381	0.168844	0.302138	0.194093	0.0592055	0.0559853	0.129278	0.272946	0.0545599	0.172865	0.108982	0.111166	0.186139	0.0987931	0.337784	0.366101	0.291358	-0.00979006	0.198112	0.354954	0.143263	0.0755725	0.241454	0.182147	0.21175	0.0862636	0.253973
Var_931	-0.00742956	0.256971	0.13042	-0.00403702	0.172774	-0.0285275	0.228347	0.242156	-0.00753888	0.118764	0.0858471	0.050727	-0.00273955	0.222611	0.0754911	0.202266	0.0184403	0.0567876	0.153528	0.152355	0.0135458	0.206268	0.200777	0.161729	0.334879	0.162644	0.297633	-0.0571859	0.0543056	0.140786	0.113094	0.0978006	-0.00315193	0.019899	0.0928556	0.185881	0.238887	0.195026	0.238499	0.106363
Var_932	0.225466	0.1246	0.127005	0.059161	0.0199515	0.00809343	0.137014	0.30103	0.0715069	0.0791984	0.0917841	0.00737453	0.000978544	0.308087	0.0448071	0.0465189	0.161442	0.00624795	0.128547	0.112676	0.203386	0.192105	0.022033	0.170229	0.0593671	0.122254	0.0784472	-0.102536	0.277199	0.212418	0.00407906	0.055765	0.141807	0.0146954	0.0316189	-0.0397888	-0.093014	0.136743	0.00500598	-0.037012
Var_933	0.0966004	0.172926	0.0790417	0.0321737	-0.0823314	-0.0854035	0.0456137	0.0222075	0.043454	0.0596539	0.0791167	0.0460226	-0.0400405	0.0446667	0.0190157	-0.0585815	0.00371858	0.0559566	0.0610474	0.133635	-0.168983	-0.0206163	0.0358977	0.0688425	0.173543	0.0409778	-0.0249637	0.151524	0.137968	0.100623	0.00320229	0.0821214	-0.0211399	-0.00994621	0.0256406	0.0975457	0.00639001	0.0966631	0.0796178	-0.0955026
Var_934	-0.0109275	0.0915192	0.0142604	-0.12309	0.165347	0.143848	0.148789	0.0574258	0.100338	0.163713	-0.162698	0.0954382	0.034371	0.0210125	0.165148	0.284041	0.20969	0.192619	0.220924	0.119872	0.14889	-0.0780778	0.181593	0.163469	0.165362	0.111898	0.16222	-0.0778982	0.157586	0.1953	0.20869	0.141456	0.0955038	0.259426	-0.0416018	0.179053	0.232082	-0.0467393	0.184523	0.0151998
Var_935	0.0750412	0.0469077	0.111583	0.119594	0.0687465	0.286405	-0.0835369	0.148571	-0.0491078	0.0797625	-0.042029	0.0639425	0.0629049	0.0251706	0.0683213	0.111413	0.133111	0.206765	0.0455387	0.0831842	0.117803	0.0341672	0.178337	0.137901	0.00383099	-0.0577704	0.194349	0.132451	0.197188	-0.0453733	0.133404	0.238836	0.24977	-0.0403149	0.0751419	0.121796	0.0644343	0.0502475	0.135687	0.155769
Var_936	0.207286	0.0399922	0.0352418	0.0849084	0.0306509	0.311728	0.0013015	0.200875	0.0509888	0.103341	0.048936	0.16585	0.100393	0.211435	0.0265984	0.0694136	0.198588	0.142333	0.107177	0.12713	0.131396	0.0437347	0.146646	0.0796776	0.184545	0.0600419	0.0164343	0.163171	0.0424654	0.181451	0.110738	0.30026	0.00128621	0.102879	0.0710714	0.286344	-0.0844333	-0.0562073	0.0494031	0.109305
Var_937	0.235286	0.112725	-0.0615851	0.212474	0.00491375	0.0566801	0.255104	0.212855	0.261995	0.173557	0.282446	0.274708	0.288418	0.459916	0.167994	0.313708	-0.0088831	0.41679	0.329425	0.228185	0.054385	0.243522	0.0925784	0.0714116	0.299736	0.0925365	0.0927196	0.212697	0.226432	0.399777	0.334124	0.257617	0.276511	0.119792	0.453999	0.221653	0.122007	0.224778	0.225623	0.266578
Var_938	0.0511129	0.278226	0.0780838	0.185083	0.179797	0.0905546	0.282213	0.00864031	0.212483	-0.0559032	0.165639	0.0535638	0.00154072	-0.0063564	-0.0231657	0.194095	0.0608367	0.219445	0.0782624	0.232084	0.164605	0.192877	0.0225172	0.367785	0.183113	0.164271	0.170599	-0.096593	0.373919	0.146009	0.124341	0.0144309	-0.0274789	0.188917	-0.0320923	0.18623	0.21037	0.202425	0.101168	0.125872
Var_939	0.213502	-0.139037	0.159821	0.225371	0.241643	0.22564	0.161757	-0.0668118	-0.0403117	-0.0883333	0.240558	-0.0850238	-0.132338	0.186438	0.144068	0.0351449	0.235389	-0.0111922	0.0770282	-0.00206214	-0.0371463	-0.0363351	0.0234784	-0.0369553	-0.0879347	0.149774	0.00889583	0.125242	0.120329	0.0171253	0.0574778	-0.0498556	0.308235	0.105255	0.0169825	0.00969207	-0.0090454	0.0387261	0.136314	0.0962191
Var_940	0.185239	0.18106	-0.00880415	0.117027	0.0244033	-0.0185854	0.120453	0.103364	-0.0566846	0.0114232	-0.0864341	-0.0567008	0.062235	0.358776	-0.0123826	0.106124	0.0261929	0.241211	-0.155758	0.0913884	0.219583	0.0743767	0.0340151	0.228462	0.0936041	0.0294125	0.0405244	0.162869	-0.160282	0.00715586	0.199582	0.210576	0.108872	0.0823079	-0.0155584	0.104693	0.0670657	0.198351	0.0574706	-0.111288
Var_941	0.100493	0.11956	0.141583	0.244642	0.0165467	0.100628	0.124765	0.332531	0.0146253	0.176439	0.453904	0.121457	0.260736	0.18322	-0.0557197	0.294497	0.191844	0.135661	0.23942	0.386645	-0.082547	0.135168	0.355395	0.0903486	0.144027	0.226709	0.136548	0.0986738	0.161619	0.0155638	0.267089	0.0540172	0.317665	0.268753	0.0339448	0.187187	0.0924601	0.0857633	0.200374	-0.0670276
Var_942	0.216826	0.14475	0.000161873	0.0489579	-0.0646274	0.0316023	0.178841	0.193979	0.395085	-0.0270869	0.15335	0.0383927	0.00758275	0.0310456	0.0748126	0.0315068	0.244891	-0.0203239	-0.0757302	0.211847	-0.0462115	0.0199512	0.0379417	-0.0020084	0.110504	0.171021	0.127393	0.0411914	0.0819113	0.132998	0.114221	0.104878	-0.0306577	0.0414841	0.253951	0.0546386	-0.0846263	0.120032	-0.0289704	0.00159455
Var_943	0.0744173	0.00392995	0.077761	0.146824	0.284498	0.150871	0.232151	0.19773	0.10067	0.0878904	0.0262785	0.158415	-0.00185455	0.174853	0.154727	0.0948283	0.294078	0.0564457	0.241026	0.2039	0.197646	0.271453	0.0622268	0.247493	0.296638	0.273207	0.173947	0.0456248	0.249538	0.386001	0.180228	0.1718	0.301819	0.0265762	0.0883714	0.0409751	-0.0606996	0.125002	0.175436	0.00816041
Var_944	0.251983	0.185827	0.169581	0.0412786	-0.0351967	-0.104614	0.0706086	0.24931	0.239068	-0.0780619	0.310517	0.0500543	0.133125	0.0550159	0.221437	0.0429731	0.255708	-0.0661806	0.183701	0.0499071	0.0416474	0.196828	0.177076	0.10069	0.0830563	0.237115	0.0639018	0.313932	0.2264	0.175932	0.195255	0.0670865	0.225012	0.0729004	0.0746531	0.180823	0.0593608	0.00935342	0.157237	0.223781
Var_945	0.00684574	0.144083	0.0334943	0.270362	0.253428	0.0665656	0.213147	0.0637768	0.115197	0.170581	0.0906296	0.179374	0.109245	0.177	0.121235	0.0677136	0.243599	0.158901	0.105329	0.393297	0.271876	0.256594	0.0597896	0.265732	0.146879	0.229135	0.152146	0.181594	0.00584372	0.126507	0.22381	0.0603363	0.164709	0.0630397	0.390999	0.00737695	0.0635972	0.130865	0.191286	0.162352
Var_946	0.0658504	0.25113	0.0331067	0.186973	0.344675	0.0420283	0.163847	0.0571509	0.0684687	0.174683	-0.00367649	0.167752	0.00786878	0.102503	0.15071	0.116039	0.111585	0.181911	0.0993265	0.0484143	0.158271	0.137028	0.177271	0.250476	0.0287044	0.104209	0.21759	0.177908	0.171505	0.379575	0.101614	-0.0350066	0.0965989	0.124967	0.112606	0.136127	0.138345	0.164312	-0.0229854	0.280748
Var_947	0.281764	0.178648	0.000327427	0.201787	0.189064	0.157786	0.128805	0.165799	0.292338	0.108297	0.0119462	0.0775589	0.167588	0.0505233	0.230802	0.137752	0.202819	0.0695582	0.297416	0.340303	0.0443265	0.183958	0.0996066	0.0711298	0.0598666	0.0321567	0.152579	0.25908	0.287133	0.166327	-0.0420565	0.109934	0.0985418	0.259268	0.168386	0.094049	0.0180226	0.19591	0.251289	0.325584
Var_948	0.180177	-0.0307558	0.113854	0.290714	0.0957066	0.195448	-0.00988369	0.283552	-0.0550445	0.083451	0.0893986	0.00577179	0.313799	0.127495	0.214546	0.0641403	0.125693	0.151138	0.124635	0.0265608	0.473022	0.141174	0.123708	0.00654349	0.039685	-0.0260805	0.180612	-0.0731685	-0.104468	-0.0209529	0.0745897	0.0268692	-0.0145663	0.0610005	0.103403	0.17212	0.234241	0.0951087	0.194608	0.148483
Var_949	0.160051	0.174893	0.283379	0.0430403	0.170304	0.0877261	0.162633	0.0163732	0.0592601	0.183143	0.0804229	0.135578	0.071897	0.214905	0.179104	0.176656	0.243399	0.042373	0.292968	0.0323367	0.100533	0.124876	0.0106863	0.0752295	0.300879	0.158962	0.270961	0.15081	0.234631	0.140401	0.0906499	0.1673	0.276582	0.129089	0.226962	-0.0340502	0.137447	0.0643812	0.158204	0.130267
Var_950	0.295345	0.173928	0.0636618	0.217307	0.0764341	0.042943	0.265885	0.0422664	0.226599	0.159862	0.206297	0.0616076	0.0876095	0.049794	0.109295	0.341391	0.188806	0.179036	0.244296	0.302344	0.0880949	0.0913095	0.0856319	0.10937	0.147671	0.156311	0.117176	0.122771	-0.0177412	0.127275	0.0468778	0.188808	0.0886456	0.0851173	0.176158	0.205305	0.0793914	0.0174377	0.184386	0.107507
Var_951	0.0433743	-0.0213082	0.0454877	0.0755337	0.0408999	0.114097	-0.00164143	0.245296	0.0398944	-0.0899908	0.085924	0.102797	0.1944	0.100391	0.00966433	0.284183	0.0554584	0.0893461	0.146898	0.0846716	-0.00843448	0.0847315	0.123439	0.147573	0.189689	-0.0693506	0.0281339	0.263145	0.0715669	0.078145	0.014221	-0.023228	0.276245	0.0974154	0.018954	0.310073	0.00929232	-0.07436	0.150441	-0.0789994
Var_952	0.00155226	0.176235	0.254565	0.015562	0.18114	0.284377	0.0755508	-0.0324952	0.0330692	0.129106	0.0188285	0.0123348	0.0652149	0.0548136	0.186575	0.234147	0.0762899	-0.0162128	0.214788	0.0442379	0.177676	0.0629951	0.176889	0.34148	0.000422351	0.105273	0.15472	0.214284	0.110338	0.156193	0.397613	0.0278901	0.280232	0.135009	0.252052	0.0511615	0.225847	0.190423	0.152776	0.0635337
Var_953	0.0529867	0.0339766	0.2428	0.148067	0.235792	0.128486	0.173942	0.0526391	0.142082	0.21395	0.0131172	-0.0607672	0.231846	0.182346	0.153411	0.39646	0.0835989	0.0244753	0.122328	0.125825	0.0179105	0.15972	0.231089	0.0192601	0.159743	0.146642	0.210772	0.216908	0.0155922	0.20468	0.220725	0.136891	0.216624	0.192833	0.199589	0.0847776	0.0435278	0.122879	0.245923	0.200563
Var_954	0.0549499	0.0013816	0.1527	0.00253177	0.171649	0.0462673	0.0305994	0.0158965	-0.0643188	-0.222993	0.00752416	0.175697	0.132185	0.0787844	0.148998	0.0849891	0.283465	0.039959	0.0739456	-0.197968	0.0720842	-0.0124869	0.160969	0.0530678	0.16394	-0.023094	0.165809	-0.00871424	-0.0947133	0.083856	0.14398	0.0351984	0.102004	-0.036538	0.158458	-0.0158393	0.0131401	0.0525638	0.0965565	-0.071713
Var_955	0.0383686	0.150871	0.094148	-0.0126265	0.233768	0.0586765	0.0917104	0.196546	0.15548	0.0862976	0.122334	0.319377	0.0441068	0.194683	-0.0363601	0.0485111	-0.0782701	-0.0368603	0.0599793	-0.052434	-0.0895028	0.0289908	0.0123527	0.040179	0.123359	0.110843	0.0878	0.0565087	0.233031	0.0441655	-0.0476092	-0.0340814	0.0016239	0.173108	0.0377491	0.171977	-0.00116496	0.255275	0.152594	0.102429
Var_956	-0.00886751	0.0578007	0.0441292	0.0176042	0.0324779	0.124549	0.147929	0.178622	0.195729	-0.0799184	0.117187	0.0264151	0.0395716	0.0521084	0.333594	0.130095	0.167627	0.161854	-0.0654658	0.116352	0.102038	0.0367976	0.026665	0.128851	0.0733947	0.161168	0.0312907	0.0670719	0.181894	0.140714	0.198215	0.198069	-0.0319872	0.0996096	0.220216	0.0544502	0.0223775	0.0409152	0.148761	0.188908
Var_957	0.056527	-0.0466355	-0.0295069	-0.0594	0.0751107	0.0515837	0.0490734	0.0606187	0.0730608	0.130515	0.135728	0.148788	0.252886	-0.0999944	0.108697	0.0688833	-0.0677556	0.0342295	-0.00367547	0.2504	0.198619	0.0918257	-0.0724315	0.0755123	-0.355263	0.159481	-0.0374001	-0.136906	0.136851	0.000889004	0.0332975	0.0840201	0.112856	0.0682177	-0.00715138	0.162429	0.0229505	0.102661	0.0145248	0.145421
Var_958	0.0637961	0.0343612	-0.104627	-0.0303831	0.0124658	0.0332611	0.100113	0.337913	0.138381	0.0878471	0.0171189	0.195943	0.0234587	0.0689517	0.16048	0.128026	0.120207	0.0700902	-0.17913	0.128634	-0.18255	-0.0724959	0.134402	0.0991962	-0.176271	0.116414	0.187354	0.0418117	-0.118668	0.11295	0.0393919	0.0231659	0.0317015	0.130093	-0.0211579	0.00104814	-0.0951872	0.00221918	-0.0985646	0.214691
Var_959	0.23489	0.0948532	0.0636326	0.138345	0.0980424	0.14795	0.222088	0.197782	0.161627	0.0798103	0.18025	0.364482	0.115991	0.0989804	0.308404	0.188383	0.138864	0.211501	0.461304	0.12285	0.13767	0.318201	0.282219	0.188815	0.357726	0.127483	0.0125683	0.130539	0.241457	0.274549	0.169026	0.110846	0.190719	0.328301	0.237228	0.0308262	0.0572665	0.137694	0.00274888	0.187943
Var_960	0.164014	0.00672885	0.204018	0.138289	0.0552159	0.0979959	0.13642	0.0779032	0.131409	0.136856	0.232304	-0.0171052	0.229451	0.183099	-0.052063	0.128964	0.157589	-0.107862	0.097788	0.124766	0.0859136	0.182041	0.35318	0.0931496	0.162814	0.247991	0.122043	0.0334306	0.157102	0.0846186	-0.0328536	0.141259	0.166117	0.0663854	0.138031	0.150254	0.0344649	0.247576	0.0457509	0.0666854
Var_961	-0.0982578	0.0443031	-0.00889854	-0.0279652	0.153772	0.0732662	0.0570053	-0.0790262	0.0591151	0.0938972	0.0553332	0.0812466	-0.0628804	0.113613	0.105475	0.130345	-0.0597326	0.051905	0.0296791	0.126494	-0.0898732	0.00952282	0.113567	0.168535	0.0404171	0.0581551	0.225658	0.180425	0.0112416	0.31297	0.0350084	0.0214264	-0.0795616	-0.0602252	0.115383	0.324468	0.243413	0.101248	0.123105	0.197002
Var_962	0.24039	0.247299	0.116393	0.104232	0.313803	0.0508037	0.0760205	0.30642	0.0631533	0.196075	0.12523	0.0341862	-0.00786899	0.131431	0.134485	0.271093	0.0603215	-0.135505	0.166023	0.136454	0.220175	0.201118	-0.0173815	0.0948396	0.18016	0.0946501	0.227566	0.282622	0.43784	0.216934	0.150886	0.191551	0.135785	0.126923	0.0192948	0.0804458	0.247197	0.0243349	0.0807822	0.149069
Var_963	0.0457112	0.139602	0.0249917	-0.0942141	0.167142	0.210158	-0.000168399	0.0295983	0.0476129	-0.0224003	-0.109156	0.0281599	0.0517882	0.0708563	0.0969905	0.144444	0.0599554	0.0385482	-0.0252235	0.0334751	0.0259998	0.307415	0.11989	-0.089272	-0.0427556	0.088242	0.0372085	0.2671	0.0536467	0.111052	0.0851865	-0.0752536	0.150124	-0.0137424	-0.0922713	-0.00436951	0.0865346	0.0119825	-0.0919359	-0.00938812
Var_964	0.248969	0.0990261	-0.0187072	-0.0102737	0.147323	0.304789	-0.0525341	0.143977	0.0392548	-0.027865	-0.0103717	0.169485	0.0682216	0.126781	0.190832	0.226028	0.154605	-0.0161957	0.169351	0.0600319	0.0680754	0.122063	0.265665	-0.153258	0.210395	0.0358424	0.0941774	0.0393047	0.270261	0.0491377	-0.0368858	-0.034907	0.00179035	0.145198	0.249581	0.0995713	0.221585	0.0857752	-0.0827726	0.179282
Var_965	0.157037	0.183557	0.101898	0.159965	0.307923	-0.0244511	0.111139	0.322614	0.214037	0.167657	0.273278	0.31158	0.295296	-0.0347919	-0.0284917	0.0252038	0.168924	-0.0141456	0.103231	0.203767	0.124499	0.123067	-0.0204753	0.014427	-0.0956474	0.204491	0.153448	0.234727	0.0382423	0.0770326	0.139463	0.203264	0.246237	-0.0628014	0.132023	0.315455	0.10388	0.216751	0.0143391	0.212353
Var_966	0.0475159	0.0771317	0.172215	0.213516	0.24069	0.250848	0.0459563	0.339398	0.221494	0.430127	0.213928	0.196388	0.0345844	0.157754	0.189698	0.138767	0.312142	0.244103	0.0332448	-0.0568164	0.0857476	0.0678903	0.0952013	0.135107	0.258123	-0.0384109	0.222828	0.283236	0.284326	0.0390169	0.0869369	0.244094	0.174541	0.152775	0.033494	0.268045	0.00756469	-0.0221291	0.347575	0.138
Var_967	0.287566	0.219864	0.246405	0.131408	0.0996121	0.0125693	0.280185	0.0946026	0.0599077	-0.00371958	0.257517	0.186775	0.243424	0.191576	0.0689586	0.137218	0.0735979	0.318854	0.0445007	0.290644	0.00656895	0.150214	0.0862983	0.276102	0.00782765	0.101533	0.163156	0.338098	0.118615	0.121954	0.143911	0.132447	0.0323661	0.285458	0.135707	0.196132	-0.00736974	0.058311	0.216034	0.00171472
Var_968	0.136695	0.0851848	0.181671	0.319612	0.0695375	0.175923	0.272503	0.130964	0.0919893	0.122666	0.045368	0.222856	0.115072	0.193083	0.0173497	0.327197	0.214865	-0.0263173	0.258553	0.204128	0.25626	0.401985	0.199037	0.149992	0.293251	0.165534	0.256936	0.178539	0.205169	0.316107	0.086177	0.433098	0.31878	0.206621	0.161953	0.170986	0.247472	0.390245	0.145894	0.009404
Var_969	0.0820015	0.251641	0.0586592	0.375844	0.0834923	0.2475	0.288508	0.166106	0.133783	-0.00819889	0.132367	0.14964	0.205507	0.170227	0.104224	0.184027	0.0602087	0.163382	-0.0080964	0.266581	0.298198	0.102613	0.163144	0.0608672	0.0181839	-0.0070286	0.148967	0.133505	0.0690214	0.0599493	0.107783	0.0488768	0.121599	0.0583183	0.163696	0.158644	0.0656085	0.310703	0.0949433	0.00958983
Var_970	0.0579826	-0.0179529	0.08916	0.0448988	-0.0662055	0.0414991	0.0325587	0.128037	0.150249	0.00256133	-0.0757804	0.249898	0.306919	-0.148465	0.0293752	0.0749521	0.131871	0.0316041	0.220614	0.167805	-0.172646	-0.0345172	0.0392456	0.113374	0.154557	0.0908524	0.0176228	-0.0195932	0.0492969	0.0442996	0.0719713	0.0624837	0.175703	0.288826	0.0957006	0.118096	0.129704	0.201268	0.166451	0.237147
Var_971	0.172174	0.109877	-0.0236905	0.0876216	0.138546	-0.0735821	-0.0396503	0.0283345	0.151713	0.188767	0.0403889	-0.0111324	0.110767	0.0939425	0.108967	0.166826	0.0659176	0.159678	0.232345	0.0771151	0.116718	-0.0740655	0.237488	0.057925	0.0229674	0.112528	0.300511	0.0799316	0.119996	0.0790709	0.0880685	0.139114	-0.164838	0.0886438	0.178794	0.19683	-0.00224787	0.163724	0.0736441	0.199222
Var_972	0.0203873	0.0680103	0.190914	0.189038	0.000839255	-0.027861	0.0891204	0.0232163	0.0169578	0.143158	0.145353	-0.0426224	-0.0329207	0.0624731	0.167551	0.0858667	0.228014	0.123472	0.124525	0.254733	0.0446703	0.0504797	0.0362768	-0.00354646	0.052408	-0.0716014	0.19904	-0.0596454	0.117423	-0.111115	0.201559	-0.0401423	0.115692	0.0369236	0.0436989	0.117113	0.149892	0.117361	-0.00522603	0.00633703
Var_973	0.0188578	0.154696	0.0368314	0.16785	0.123356	0.164611	0.00727476	-0.0104643	0.215128	0.061757	0.136767	0.104401	0.13141	0.133767	0.121146	0.0758741	0.00603671	-0.0720316	0.0601063	0.0815612	0.128245	0.138106	0.320879	0.170388	0.0235473	0.0653152	0.0774541	0.0215085	-0.0391257	0.119998	0.216344	0.0334311	0.0327391	0.0347433	0.124232	0.0180356	0.0363265	0.0863273	0.0711559	-0.0522089
Var_974	0.0396975	0.0751889	0.0947068	0.214922	0.131796	0.246002	0.178974	0.0859547	0.124376	-0.0612698	-0.147888	0.0308748	0.115381	-0.0486162	0.146617	0.2011	0.15013	0.186335	0.175311	0.220939	0.280621	0.0932475	0.238691	0.215282	0.305496	0.00998635	0.0869108	0.166459	0.111139	0.246415	0.146592	0.0509512	0.151262	0.0600385	-0.0133925	-0.0637215	0.0413726	0.0860281	0.161398	0.101155
Var_975	-0.0704342	0.0562645	-0.01077	0.0456694	-0.16462	-0.08999	-0.00258998	0.0811478	0.0455234	0.135299	-0.0868293	0.0202435	-0.00969659	0.0668832	-0.0968279	-0.108193	0.222274	-0.0134737	0.102069	0.0769022	-0.102009	0.196192	-0.202203	-0.0266404	0.0307049	0.112933	-0.0493255	0.0928774	0.121651	0.119083	0.131345	0.0834326	0.231666	0.0242258	0.203844	0.0695128	-0.0209046	-0.0414725	0.13141	0.0438916
Var_976	0.0635685	0.255778	0.0353624	0.323347	0.269514	0.150262	0.227228	0.235443	0.151687	0.274313	0.236118	0.077478	0.0192448	0.176064	0.323494	0.268054	0.172719	0.139789	0.242573	0.260396	0.214708	0.258002	0.159123	0.135829	0.143547	0.208423	0.315439	0.333601	0.116585	0.0841093	0.193725	0.310667	0.23875	0.184527	0.0628042	0.0988522	0.252947	0.327482	0.285465	0.238723
Var_977	0.281316	0.153496	0.271183	0.148981	-0.150656	0.198441	0.298173	0.298026	0.198598	0.103276	0.334221	0.117191	0.191571	0.0883534	-0.0742408	0.128336	0.0990028	0.100519	0.208524	0.160185	0.0666959	0.10512	0.22596	0.176582	0.129483	0.239306	0.0746342	0.143157	0.00744431	0.175157	0.15541	0.177955	0.20611	0.166655	0.00322055	0.0125162	0.044732	-0.0476825	0.234213	0.0141203
Var_978	0.261269	0.262014	0.194076	0.187136	0.0323294	0.243188	0.185272	0.092997	0.284988	0.109385	0.102723	0.154984	0.115378	0.158431	0.0396012	0.253546	0.209212	0.0682679	0.239125	0.243993	0.113201	0.229973	0.192402	0.142055	0.243925	0.245718	0.087028	0.2817	0.121496	0.0644097	0.104087	0.0184139	0.212556	0.0183741	0.0985229	-0.0253008	0.0177783	-0.0443652	0.0372795	0.225065
Var_979	0.0190843	0.069127	0.155607	0.274579	0.226417	-0.0226511	0.0753224	-0.0140045	0.142071	0.261908	0.095669	0.182347	0.291159	0.385067	-0.0632429	0.0425517	0.200389	0.152789	0.0985002	-0.0536223	-0.0406144	0.101302	0.203673	0.104173	0.0736176	0.138044	0.147779	0.0937528	0.121929	0.129942	0.0515839	0.101784	0.265653	0.138691	0.0528136	0.00257707	0.168805	0.149178	0.227657	-0.0795151
Var_980	-0.138623	0.0893519	0.101674	0.0598192	0.04474	0.247738	-0.0344666	0.195395	0.11133	0.217964	0.279703	0.091243	0.228949	0.306	0.21837	0.118773	-0.00989502	0.250604	0.218057	0.186488	0.112132	-0.074567	0.0522918	0.0448185	0.174484	0.188605	-0.0186695	0.0591625	0.275773	0.225375	0.103644	0.121536	0.0126797	0.0968956	0.204561	0.115858	0.122566	0.0360967	0.117126	0.116201
Var_981	0.0974587	0.135732	0.239138	0.279192	0.268356	0.326259	0.102843	0.266094	0.098103	0.0434815	0.0740691	0.199629	0.252915	0.173521	0.26453	0.304839	0.268832	-0.160782	0.32434	0.236656	0.282997	0.377098	0.041174	0.132547	0.12603	0.00226261	0.140215	0.171298	0.169692	0.336481	0.117337	0.161025	0.147787	0.1607	-0.0536509	0.22758	0.239096	0.230967	0.0868624	0.0610589
Var_982	0.0683449	0.08939	0.0730733	-0.12222	0.125812	-0.01181	0.191388	-0.00314356	0.0125667	-0.0273278	0.013769	0.119121	-0.214776	0.0116478	0.181089	0.189298	0.0762226	0.198263	0.116897	0.0554271	-0.0230363	0.0910514	0.0477312	0.102366	0.0790145	0.0212876	0.0147646	0.151675	0.00991548	0.0511343	0.0892682	0.253231	0.225206	0.063679	0.148937	-0.0858811	0.035794	0.0701397	-0.0341979	0.130683
Var_983	-0.149688	0.0257755	0.0644656	0.123793	0.245789	0.0504829	0.142701	0.110562	0.0158368	0.0273198	0.041441	0.173011	0.0688712	-0.130384	0.0688848	-0.205282	-0.0514402	-0.0992117	-0.119981	0.0471145	0.0360355	-0.0364138	-0.146384	0.00902507	-0.0928122	0.152327	-0.115786	0.0610282	0.0878289	-0.109194	-0.0187166	-0.0318862	0.138706	0.130356	-0.0666088	0.157946	0.0917922	-0.0726597	0.102263	0.0514257
Var_984	-0.154867	0.0580622	0.121534	0.217891	-0.0166717	-0.0189974	0.143162	0.32841	-0.0316655	-0.00331105	0.0528581	0.00643911	-0.12427	0.137771	0.0945711	0.137609	0.181239	0.0490492	0.00301462	0.0532372	-0.115045	-0.0156094	-0.0515697	0.0984653	0.142624	-0.0649955	0.160596	0.0650971	0.0440345	0.135599	-0.0987782	0.29216	-0.0170207	-0.0275698	0.0706545	0.123354	0.15396	0.171432	0.218362	0.161583
Var_985	0.0286463	0.0553409	0.239057	0.0439383	0.116438	0.0377955	-0.0322396	0.0869047	0.0758122	0.0283525	0.131297	-0.1365	0.125199	0.0440673	0.0831805	0.191273	0.0807095	0.138166	-0.0883674	0.32502	-0.048544	0.131675	-0.191065	-0.0249689	0.0281282	0.143847	0.226604	0.00264974	0.308181	0.0645063	0.145885	0.225404	0.0451427	0.0191436	-0.060033	-0.0804397	0.139116	-0.0357434	0.139526	0.121671
Var_986	0.0890197	0.111487	0.197349	0.274928	0.141452	0.256596	0.164459	0.112198	0.119955	0.12373	0.285162	0.160339	0.0564638	0.252692	0.140544	0.235352	0.222096	0.275451	0.330613	0.0961198	0.213122	0.00263551	0.00848296	0.102842	0.0118112	0.279739	0.0526882	0.12763	0.134788	0.285776	0.207161	-0.0088167	0.16758	0.16669	0.231301	0.203852	0.230936	0.393406	0.125017	0.127623
Var_987	0.283952	0.0535027	0.0652411	-0.0486824	0.295079	0.062061	0.0427694	0.138891	0.220938	0.147629	0.106967	0.17368	0.0784057	0.183121	0.0435006	0.286289	0.192307	0.204366	0.108902	0.112677	0.271841	0.234803	0.0311734	0.165401	-0.105264	0.217743	0.125763	0.174397	0.202001	-0.0250166	0.0548735	0.0512867	0.0581671	0.101108	0.298496	0.0585675	-0.0441488	-0.0411932	0.347459	0.155185
Var_988	0.219246	-0.105645	0.0450618	0.0877894	0.202989	0.0516729	0.0598769	0.0779364	0.222326	0.0457722	0.0535121	0.0498419	-0.041421	0.00325157	0.0693238	-0.0199597	-0.0672809	-0.140666	0.0695453	0.155966	0.097011	0.195061	0.0713234	-0.049024	0.155838	0.101324	0.025498	0.00602564	0.115017	0.115334	0.228935	0.0741252	-0.101003	0.0258062	0.0057991	0.106362	-0.0740944	0.0721705	0.212967	0.110826
Var_989	0.0756601	0.0854525	0.135499	0.11873	0.345758	0.139118	0.182723	0.150896	0.0865667	-0.087433	0.0838871	0.17729	0.0895466	0.253812	0.0943558	0.173376	0.0655233	0.0777699	0.210032	0.0859292	0.063587	0.0888275	0.0342653	0.0478196	-0.0625684	0.107822	0.177714	0.351936	0.0449958	0.0659317	0.00577717	0.0884808	0.349885	0.0596315	0.0445233	0.138986	-0.149195	-0.04956	0.188601	0.0397505
Var_990	0.152866	0.162612	0.276263	0.139018	0.312189	0.0119641	0.0797212	0.0242051	0.0703123	0.0490366	-0.0710097	0.0451133	0.218345	0.0432321	0.296151	0.141641	0.208637	0.1514	0.303102	0.270402	0.432574	0.298457	0.139451	0.193198	0.277783	0.309419	0.2653	-0.0100155	0.206549	0.0131696	0.189318	-0.0416641	-0.113017	0.224332	0.101043	0.224086	0.319605	0.196334	0.0599738	0.0517256
Var_991	0.11594	0.162892	0.274964	0.0877226	-0.00866289	0.129935	0.00106102	-0.0158885	0.16946	0.0577157	0.260979	0.140374	0.138579	-0.0360825	0.0673606	0.0397533	0.186962	0.000572918	0.139711	-0.0175016	0.0534192	0.0409296	0.0757915	-0.0426838	0.322573	0.0633161	0.244347	0.174929	0.135649	0.25003	0.103537	0.0705591	-0.0134477	0.103256	-0.0910132	0.126222	0.094653	0.0756317	0.0406988	0.0822566
Var_992	-0.0121529	0.176864	0.0486063	0.173401	0.060969	0.16384	0.16691	0.153472	0.275206	0.205139	0.099877	0.192381	0.0715179	0.204619	0.146286	0.117237	0.0576324	0.236275	0.281052	0.188668	0.160286	-0.0625453	0.276088	0.154048	0.216004	0.0796449	0.0164209	0.242207	0.0962442	-0.0621246	0.267382	0.226972	-0.0562274	0.241973	0.337288	0.1645	0.184449	0.170266	-0.0168255	0.202197
Var_993	0.140441	0.0476036	0.206737	0.155939	-0.0262836	0.00301813	-0.115408	0.165405	-0.0217985	0.166269	0.0653241	0.0247869	0.111184	0.118799	0.0497317	0.110166	0.253895	0.0803148	0.0231817	0.138685	0.0387051	0.0235312	0.179312	0.0757193	0.249618	0.270893	0.321989	-0.068646	-0.0248115	0.119413	0.0578242	0.153954	0.000708912	0.190952	0.0415157	0.233338	0.168909	0.276778	-0.141825	0.14057
Var_994	0.0791445	0.142144	0.155304	0.0704348	0.222606	-0.117706	0.268991	0.171841	-0.0110774	0.186286	0.25094	0.158544	0.212568	0.189562	0.00943132	0.0567397	0.0147773	-0.000165216	0.0716443	-0.157501	-0.00104405	-0.095166	-0.0334955	0.0123813	0.13333	0.105494	0.0656168	0.142626	0.060131	0.166782	0.0602188	-0.0709922	0.164678	-0.0981817	0.0908728	0.1754	-0.0374389	0.176212	-0.0215723	0.163508
Var_995	0.0841794	0.168713	0.196821	-0.0739258	0.114949	0.0975377	0.0406066	0.122722	0.542921	0.196382	0.317627	0.115813	0.16559	0.232969	0.222211	0.0308402	0.220318	0.0453295	0.28672	0.171121	0.136141	0.0020755	0.139948	0.12784	0.142911	0.298581	0.0986983	0.146663	0.112474	0.201744	0.175433	0.103467	0.0395117	0.0958658	0.143333	0.303926	-0.022744	0.151376	0.0879172	0.223116
Var_996	0.202234	0.271115	0.185635	0.120291	0.206812	0.191043	0.257142	0.196925	0.125871	0.207718	0.205991	0.236596	0.296169	0.0575065	0.0991441	0.285117	0.147606	0.262012	0.159025	0.0956758	0.119563	0.109185	0.243671	0.0646861	0.319904	0.265313	0.0884722	0.238174	0.258322	0.24013	0.0456558	0.122124	0.313518	0.48942	0.0805332	0.0949015	0.188038	0.431675	0.0318078	0.382938
Var_997	0.129823	0.1613	0.154463	0.238771	0.219858	0.263255	0.0976868	0.0589066	0.0317015	0.0507723	0.162967	0.0892193	-0.0160789	-0.000441487	0.141418	0.0739966	0.201442	0.259204	0.177892	-0.047088	0.163727	0.104213	0.0829784	0.048466	0.255144	0.148534	0.0813208	0.113647	0.0538482	0.121054	0.123284	0.0806009	0.23287	0.0821007	0.228757	0.110632	0.163959	0.218306	0.0290717	0.092639
Var_998	0.0763295	0.227653	0.0503693	0.0821189	-0.0702211	-0.000665652	0.262332	0.212567	0.129822	0.0937872	-0.0745998	0.131345	0.0932088	0.190355	0.0348259	0.0294733	0.145744	-0.00909052	-0.0286595	0.0332483	-0.0437756	0.116997	0.199721	0.133516	0.149646	0.184604	0.0534193	0.0181811	-0.0510892	0.171786	0.235512	-0.102471	-0.000474846	0.12068	-0.14082	0.157979	0.170723	0.0588619	0.0773657	0.321107
Var_999	0.227433	0.20387	0.306284	0.237558	0.263878	0.204303	-0.0143999	0.19882	0.114325	0.0966328	0.177199	0.145252	0.254549	0.0351172	0.0170774	0.206307	0.259866	0.0323874	0.162374	0.0630938	0.0778375	0.209701	0.136735	0.0944595	0.124576	-0.0366366	0.159416	-0.137355	0.199119	0.00632674	0.0919441	0.0744663	0.0739914	0.147512	0.090436	0.215042	0.186281	0.226638	0.204203	0.196924
Var_1000	0.111331	0.104703	0.188016	0.335956	0.21725	0.146047	0.338749	0.169381	0.146585	0.271356	-0.0192501	0.0766028	0.0478913	-0.0831701	0.286316	0.234774	0.190695	0.244088	0.182934	0.114146	0.0603527	0.224215	0.0444674	0.319787	0.18409	0.142143	0.49159	0.0591116	0.317586	0.200577	0.190439	0.252161	0.142441	0.151704	0.196723	0.0415133	0.280626	0.289675	0.187922	0.293026
Var_1001	1e-06	1e-06	1e-06	1e-06	1e-06	1e-06	1e-06	1e-06	1e-06	1e-06	1e-06	1e-06	1e-06	1e-06	1e-06	1e-06	1e-06	1e-06	1e-06	1e-06	11.8723	12.1801	12.261	12.3601	12.0686	12.5758	11.1854	10.4057	14.0125	11.1015	11.5635	12.514	11.5497	11.4822	13.5446	9.89	12.3006	11.6602	10.9907	13.3633
Var_1002	1.56747	1.65763	1.6814	1.27104	1.81474	1.79878	1.69775	1.55547	1.67007	1.86496	1.50042	1.50295	1.60493	1.45385	1.4595	1.46724	1.46477	1.70112	1.79609	1.47613	1e-06	1e-06	1e-06	1e-06	1e-06	1e-06	1e-06	1e-06	1e-06	1e-06	1e-06	1e-06	1e-06	1e-06	1e-06	1e-06	1e-06	1e-06	1e-06	1e-06
Var_1003	0.56596	0.452088	0.425868	0.539291	0.519559	0.60315	0.348371	0.544039	0.36644	0.470014	0.349107	0.464806	0.454155	0.545992	0.523511	0.362848	0.450957	0.285188	0.442105	0.553234	6.72208	5.70099	5.85822	5.46989	5.91418	6.18312	4.85148	5.89978	5.74751	5.728	5.43327	4.84485	6.28419	5.97952	4.83451	6.32574	5.7349	5.53199	5.93323	6.21047
Var_1004	1.00349	0.993342	0.950295	1.26562	1.11191	1.07465	0.912342	1.04698	0.962568	0.885301	1.17912	1.1776	1.20248	0.95243	1.2292	0.986378	1.04292	1.02098	0.890264	0.90279	19.6154	17.6663	22.1696	21.6861	20.0973	18.9143	24.8556	17.4452	23.1988	17.7463	18.0993	21.1001	21.8434	22.0312	22.5737	20.0757	21.0616	17.7455	19.9692	14.6733
Var_1005	0.952972	0.872642	0.929364	1.02055	1.03116	0.922017	0.895897	0.927864	0.712042	0.929084	1.11028	1.08129	1.25635	0.923444	1.01525	1.2277	0.712959	0.877451	0.950987	1.08395	5.91912	6.2478	5.96035	6.49751	5.7662	5.10082	5.26703	5.51633	5.94215	5.82817	5.87647	5.69167	4.43874	7.63522	5.78461	5.63426	6.04594	6.13446	5.51391	6.6566
Var_1006	0.367818	0.579278	0.465019	0.453446	0.501929	0.432537	0.571548	0.522206	0.364805	0.619552	0.294871	0.516408	0.465655	0.435327	0.41043	0.494371	0.502284	0.541473	0.625766	0.286751	8.81579	8.2737	9.12281	7.59306	6.95513	8.90387	9.48361	9.0475	7.36268	9.84901	7.71724	8.414	6.39727	7.9836	11.4006	8.41104	6.68543	8.25701	7.49963	9.56061
Var_1007	1.27347	0.927464	1.19768	1.18177	1.05804	1.12307	1.01335	1.21836	0.994155	1.20612	1.08056	1.18036	1.17883	1.05349	0.959152	0.872698	1.1075	0.991987	0.940534	1.2212	16.0216	15.1802	13.6396	15.4647	16.0987	15.8462	15.3653	15.6723	14.0288	16.7941	13.6779	14.2347	11.7181	13.2203	16.6407	12.4669	14.4259	17.97	16.2644	15.2704
Var_1008	0.869144	0.955485	1.01477	0.836139	0.921406	1.08039	0.900819	0.799756	1.01822	1.04194	1.00251	1.17368	0.968769	0.884888	1.04227	0.704119	1.03107	0.903522	0.8725	0.92356	5.73382	5.48051	4.84369	5.37131	5.90072	5.58175	5.31034	5.23505	5.97785	6.14811	4.47501	5.7202	4.9604	5.37404	5.16153	5.63734	5.74945	5.37064	5.18257	5.48514
Var_1009	1.03935	0.809403	1.07744	1.34584	1.24441	1.19397	1.32696	1.40326	1.27152	0.881137	1.38955	1.33623	1.22098	0.900449	1.31965	1.1351	1.0133	1.07924	1.0987	1.0978	18.507	19.296	18.8501	16.1344	16.3507	16.084	15.4255	18.2059	16.2338	16.0768	14.3719	17.7586	16.2783	19.7362	18.9911	15.9199	19.9165	14.1802	17.2973	18.2641
Var_1010	1.09142	0.766465	0.794563	1.19142	0.827346	0.989391	1.16328	1.04248	1.13219	1.04868	1.08997	1.09635	0.966663	1.06134	1.22025	1.32509	1.12625	1.06152	0.822779	1.03479	8.72524	11.0317	11.4193	11.3688	9.97742	10.4703	9.49389	11.8977	10.973	10.4858	7.38898	10.5148	12.1038	12.0769	9.01639	12.5857	11.3939	9.93331	11.8182	10.5331
Var_1011	0.242069	0.286255	0.299444	0.268418	0.250615	0.184579	0.263351	0.34664	0.199151	0.15253	0.152834	0.107315	0.146747	0.260857	0.30272	0.460135	0.406423	0.235599	0.313078	0.240369	1.87602	2.04371	2.01275	2.02638	2.11972	1.8222	1.37404	1.9862	1.92945	1.9698	1.6124	1.8017	1.58914	2.025	1.827	2.09936	1.78567	1.78882	1.81149	2.02563
Var_1012	1.5483	1.08893	1.18028	1.13638	1.30763	1.06036	1.47986	1.08097	1.31719	1.18729	1.28996	1.03822	1.28963	1.21756	1.40065	1.37714	1.47231	1.3364	1.31021	1.28986	8.53388	11.2333	9.9097	7.768	9.71879	10.7922	9.71987	9.05558	12.0783	10.2658	9.74745	13.243	9.80148	12.7269	12.8225	8.23994	9.4342	9.35358	9.53495	9.88006
Var_1013	1.00778	1.33292	1.47473	1.38044	1.32589	1.33576	1.20609	1.40933	1.19454	1.1557	0.885988	1.12645	1.24323	1.26919	1.29722	1.31352	1.41699	1.43077	1.13572	1.29195	1e-06	1e-06	1e-06	1e-06	1e-06	1e-06	1e-06	1e-06	1e-06	1e-06	1e-06	1e-06	1e-06	1e-06	1e-06	1e-06	1e-06	1e-06	1e-06	1e-06
Var_1014	0.864483	0.671007	0.412147	0.638717	0.542719	0.69216	0.592224	0.61114	0.586317	0.546386	0.767341	0.566272	0.818305	0.689575	0.763226	0.607884	0.545627	0.683315	0.610212	0.597315	10.4442	11.7293	11.0974	12.4052	11.6726	14.0664	11.1414	12.9026	14.5117	12.1097	12.2304	11.4576	11.1238	14.2739	12.8626	13.4106	15.9617	12.579	11.6724	13.9582
Var_1015	1e-06	1e-06	1e-06	1e-06	1e-06	1e-06	1e-06	1e-06	1e-06	1e-06	1e-06	1e-06	1e-06	1e-06	1e-06	1e-06	1e-06	1e-06	1e-06	1e-06	11.0829	13.3608	12.7259	14.0706	10.9019	10.0447	11.0267	12.1692	11.5399	12.5911	11.9072	11.4485	11.2956	12.7758	10.4089	10.346	10.9365	11.6814	13.3828	10.6728
Var_1016	1.46913	1.02557	1.1084	1.09777	1.20444	0.760176	1.35567	1.35977	1.07306	1.19019	1.12886	1.1941	1.19298	1.26713	1.18691	1.17152	1.0335	0.924033	1.19246	1.13295	9.87911	12.1161	12.7884	10.1466	10.3398	10.9349	11.0131	10.6142	10.3298	10.7477	9.45148	10.9147	10.7201	10.0967	10.0706	9.52351	10.2939	10.275	11.2992	11.4385
Var_1017	1.27914	1.26844	1.38907	1.50538	0.998758	1.16652	1.02184	1.48476	1.32249	1.16928	1.2568	1.26058	1.13326	1.23128	1.35281	1.10637	1.49912	1.19125	1.32396	1.63856	12.787	11.1864	13.7843	14.2412	13.7234	12.2	13.6383	13.5931	13.099	11.8153	11.763	13.3813	12.8436	13.6182	12.4087	15.888	12.303	13.9309	13.5992	15.0647
Var_1018	1e-06	1e-06	1e-06	1e-06	1e-06	1e-06	1e-06	1e-06	1e-06	1e-06	1e-06	1e-06	1e-06	1e-06	1e-06	1e-06	1e-06	1e-06	1e-06	1e-06	4.7029	4.57415	4.94353	5.62305	5.91187	5.16752	5.20008	5.57795	5.2915	4.08038	5.14055	5.68756	4.64647	6.06158	5.09894	5.07147	5.72093	5.54744	5.64499	6.0339
Var_1019	1.16549	0.91293	0.998522	0.964792	0.886572	0.920925	1.08402	1.01291	1.24677	1.26691	1.01462	0.970482	1.14492	1.18283	1.05996	1.14831	1.11713	1.12008	0.989961	0.701797	11.4483	12.334	11.2207	12.4124	11.2105	10.5693	10.896	10.9472	10.1247	11.5507	13.0224	12.5846	10.4212	10.4644	13.3555	12.0679	12.8321	11.8767	13.2207	12.9457
Var_1020	1.10924	1.26234	1.21027	0.948709	0.743738	0.950586	1.17643	1.42557	1.19932	0.928089	1.16301	1.24068	1.00476	1.0519	1.13294	1.17537	1.27534	0.899349	1.24724	1.279	14.3218	12.8342	13.2421	16.1427	14.2245	13.732	15.3039	11.5614	13.9066	14.2501	14.4598	14.9709	13.4462	11.6472	14.3684	13.4525	13.6625	13.2256	12.7448	13.6707
Var_1021	0.602915	0.895392	0.402674	0.748601	0.426691	0.491984	0.655382	0.691079	0.664372	0.550688	0.530201	0.694868	0.52901	0.664367	0.423735	0.5748	0.340233	0.601241	0.679814	0.862552	7.17289	7.90726	8.53294	10.3597	9.26512	10.8989	9.07768	8.08581	9.6126	10.6265	8.7721	9.59638	10.2685	8.23598	8.65711	5.98175	7.75758	9.37173	8.11119	9.20343
Var_1022	0.125109	0.149187	0.125844	0.235566	0.144413	0.132929	0.311925	0.261713	0.17503	0.121808	0.110973	0.246318	0.327682	0.294929	0.0932007	0.185958	-0.0782658	0.277416	0.226159	0.233769	11.8934	8.79929	10.66	10.3341	10.1278	9.32461	11.0585	10.978	11.9936	10.2981	12.1718	9.95504	8.96483	11.5149	8.84141	10.3122	8.98041	9.36975	9.96098	8.26103
Var_1023	2.37451	1.87143	1.82729	2.14024	2.28317	2.10073	2.25261	2.11936	1.7775	1.36943	2.09921	2.08395	1.98713	2.21541	1.73474	2.10189	2.26513	2.09945	1.85819	2.33769	7.6677	9.32974	8.47813	7.70947	7.63779	9.62909	8.16279	8.37169	7.17207	5.705	8.69118	8.62852	8.16306	10.3937	8.4238	7.79522	8.21587	8.30672	8.18725	8.43368
Var_1024	1.30047	1.06797	1.50929	1.46009	1.55135	1.32133	1.31051	1.45524	1.46612	1.55939	1.3491	1.41844	1.65521	1.42272	1.17409	1.34815	1.49183	1.43285	1.34133	1.22038	14.6387	16.9963	13.3886	13.9824	13.1715	13.8665	14.4929	18.8745	16.7359	14.6004	15.2915	12.7836	14.432	14.1821	15.5616	16.0703	14.6134	15.4137	12.4323	14.6717
Var_1025	0.0877603	0.20277	0.0833998	0.144895	0.153624	0.164647	0.0333016	0.312368	0.179364	-0.0790949	0.299282	0.246837	0.222214	0.238158	0.239469	0.311091	0.152434	0.113663	0.0530338	0.306791	15.6099	15.3477	12.8923	14.4947	11.7437	12.4425	12.6959	14.2911	11.9138	13.5703	13.413	13.8439	12.175	12.883	12.0547	12.5343	11.1711	10.7346	15.4883	12.4015
Var_1026	1e-06	1e-06	1e-06	1e-06	1e-06	1e-06	1e-06	1e-06	1e-06	1e-06	1e-06	1e-06	1e-06	1e-06	1e-06	1e-06	1e-06	1e-06	1e-06	1e-06	6.58367	7.57302	8.21411	8.49636	7.7525	8.01377	8.56672	8.76645	8.01704	7.5351	7.66047	6.79072	8.00787	7.62014	5.47806	8.6144	8.23251	7.96595	8.72154	8.35982
Var_1027	0.972867	0.852888	0.96531	0.686017	0.857934	0.991154	0.965701	0.923106	1.02825	0.968035	0.943263	0.879285	0.802724	0.611599	0.846052	0.934699	0.974861	0.86102	0.66565	0.716061	9.4655	9.37038	9.18504	8.70311	8.42901	9.17932	8.80578	8.74408	9.51788	10.1054	9.74436	8.64985	8.90134	8.70407	8.6126	9.70251	10.8122	8.93913	9.05516	9.91535
Var_1028	1.34785	1.15543	1.53513	1.1777	1.44967	1.45333	1.72317	1.26432	1.60187	1.26413	1.69152	1.5608	1.35238	1.40776	1.03521	1.04014	1.43695	1.40178	1.35301	1.25141	7.30583	7.22967	6.21926	7.96109	9.20422	7.4146	7.96998	7.33717	8.33303	9.34646	8.05412	7.20521	8.45105	7.43582	7.59542	6.96148	7.24784	8.64224	8.43958	8.32812
Var_1029	1.50489	1.26891	1.69395	1.65925	1.34479	1.56766	1.44302	1.19827	1.21533	1.1726	1.89189	1.34441	1.51101	1.05312	2.02004	1.55967	1.31086	1.04339	1.70133	1.36333	11.6036	11.0424	9.27317	11.9958	11.9362	11.1349	11.8011	10.7762	11.0307	10.5655	10.5893	11.7683	9.84377	9.73073	8.98884	12.1814	12.245	11.3698	12.2543	11.7629
Var_1030	1.73402	1.61606	1.23067	1.48248	1.33028	1.45704	1.75107	1.6203	1.30431	1.78122	1.70613	1.69624	1.64966	1.46155	1.38468	1.66732	1.70905	1.83896	1.63093	1.62481	1.0878	1.03192	1.08462	1.11945	1.21484	1.24229	1.13301	1.09581	1.2378	0.930869	0.846195	1.06197	1.21287	0.847954	1.02453	0.796186	1.19354	0.718227	1.00774	1.15953
Var_1031	0.616009	0.682994	0.702084	0.628962	0.516583	0.646074	0.659301	0.516163	0.74315	0.729552	0.943412	0.698665	0.717905	0.600438	0.748801	0.644939	0.60651	0.69922	0.726619	0.594669	3.33373	3.43488	3.32656	2.92091	4.14706	3.44746	4.04649	2.9656	3.63695	3.40995	3.96012	3.31109	4.28771	3.37049	2.65309	3.35293	3.22095	3.93748	3.59665	3.17133
Var_1032	1.34155	1.38762	1.37442	1.12297	1.50479	1.45619	1.42653	1.31846	1.0013	1.31607	1.4785	1.31388	1.35059	1.2623	1.28293	1.28478	1.27487	1.43175	1.2302	1.3169	12.124	14.7078	13.7781	10.2247	12.0054	13.9399	13.1671	14.3977	15.8469	12.9471	13.7816	12.5525	14.4153	13.6384	14.7512	11.8175	12.0558	15.3968	14.7313	13.1314
Var_1033	0.755299	0.94494	0.697649	0.981713	1.07399	0.757194	1.03532	0.94964	1.046	0.800887	0.964286	1.12164	1.13262	0.969958	0.952976	1.13056	1.11225	1.08272	0.975326	0.874548	9.23259	10.6258	10.2246	11.0996	9.9036	10.55	9.94009	9.65329	10.8415	11.737	9.51513	10.5183	9.85713	9.11099	8.62438	9.5532	9.41773	9.77305	10.7235	10.2157
Var_1034	0.958873	1.1326	0.860898	0.937931	1.01774	0.923624	0.992241	0.75161	0.926222	0.929093	1.0054	0.9724	0.895684	1.12764	0.536632	0.902223	0.918847	0.839962	1.26	1.02811	7.99395	9.30196	10.6973	9.0318	9.04035	9.06464	9.01071	9.03208	9.49435	9.40592	8.51679	8.8872	9.85075	9.71224	8.66867	8.12798	8.75042	10.9574	7.87418	9.25799
Var_1035	1.23011	0.955516	1.13028	1.16532	1.30941	1.37291	1.37202	1.28846	1.19592	1.25156	1.55845	1.46054	1.13768	0.950639	1.06278	1.38384	1.0237	1.26926	1.11044	1.22461	8.06244	9.64975	8.70647	8.89606	9.21627	8.49448	9.03443	8.52742	9.63983	8.57469	9.61935	8.44063	7.57506	8.74587	7.43716	8.60415	8.57498	9.03361	10.8642	8.80255
Var_1036	0.474309	0.512679	0.525608	0.513034	0.399794	0.738976	0.325109	0.59302	0.53162	0.437536	0.75102	0.529142	0.587592	0.447108	0.387908	0.500412	0.527725	0.33723	0.391827	0.40901	12.5854	13.4286	13.402	12.3715	11.7436	12.7633	12.4513	11.4676	10.815	13.7018	12.7965	11.9577	13.0342	13.1001	12.4904	14.9727	11.9599	13.5344	13.6829	14.9309
Var_1037	0.970075	1.00962	1.05527	1.0877	0.97051	0.856132	0.727115	1.05043	0.83287	0.879848	0.905985	0.777827	0.817593	0.730122	0.840102	1.11633	0.758138	1.05739	0.98177	0.898404	11.8185	12.252	14.0191	12.959	11.2201	12.7178	14.2231	11.8286	12.7201	13.1106	11.7523	13.4141	8.91824	12.4173	8.68129	10.7616	12.4878	12.589	13.8061	12.1907
Var_1038	1.34291	1.60989	1.24262	1.4227	0.901982	1.55677	1.16172	1.41368	1.24599	1.34641	1.10288	1.40316	1.08608	1.21415	1.16527	1.38529	1.55462	1.27823	1.26917	1.14645	13.2649	9.05669	11.3581	11.008	10.7527	10.2505	11.2045	12.205	10.8292	11.9125	11.1743	10.5737	11.9188	10.7214	11.6513	10.1925	11.5158	11.6975	13.542	12.3515
Var_1039	0.69492	0.789978	0.69715	0.756352	0.784305	0.710509	0.922407	0.732675	0.824277	0.85425	0.768892	0.621174	0.949055	0.647984	0.746462	0.552114	1.10963	0.805772	0.622286	0.960974	12.142	11.9608	14.406	14.4479	13.2607	13.1554	12.0237	13.7086	11.6539	13.2295	12.2715	13.8873	13.4231	13.0416	11.743	12.8392	14.9969	16.0741	14.4185	14.6098
Var_1040	0.400884	0.27144	0.311829	0.269594	0.333642	0.342044	0.264	0.205631	0.067381	0.239499	0.191797	0.133902	0.383303	0.313574	-0.000986652	0.210109	0.220677	0.0300022	0.482949	0.272777	10.026	9.71702	6.75086	9.08147	8.64888	9.99645	7.57341	9.39715	8.67903	9.35008	10.1505	8.96383	9.92919	8.2202	11.246	10.2842	8.53101	11.5056	11.9391	8.86963
Var_1041	0.601383	0.508144	0.660941	0.805337	0.942824	0.678247	0.730298	0.576841	0.515813	0.492776	0.764429	0.569461	0.550374	0.777754	0.479791	0.560412	0.615189	0.646036	0.535143	0.742013	12.6338	10.6845	13.1496	11.6967	12.5359	10.7507	10.5363	11.941	11.4207	13.8268	10.662	11.836	9.87009	11.2347	11.2267	10.0832	10.6061	13.0181	10.3975	12.3683
Var_1042	1.41532	1.59058	1.41854	1.58828	1.1384	1.56357	1.70825	1.4208	1.42894	0.94968	1.38573	1.50695	1.54753	1.56055	1.29655	1.43786	1.64161	1.65784	1.1642	1.53891	4.91026	4.50935	5.37325	4.71676	4.63844	4.98867	4.57001	4.69296	4.54376	4.73237	5.24237	4.65531	4.40593	4.54594	4.91021	4.41118	4.39279	3.47514	5.22851	4.24024
Var_1043	1.25433	1.30845	1.43195	1.2439	0.91765	1.22779	1.10966	1.00111	1.416	1.27955	1.39237	1.44197	1.41122	1.03058	1.18835	1.42265	1.14391	1.02105	1.29121	1.20761	6.16555	5.92664	5.95912	5.56091	5.22334	5.9698	5.78456	5.84225	6.59615	5.34442	5.35479	5.66778	4.97976	5.76719	5.17881	5.75906	4.86997	6.47402	6.42451	6.33759
Var_1044	1e-06	1e-06	1e-06	1e-06	1e-06	1e-06	1e-06	1e-06	1e-06	1e-06	1e-06	1e-06	1e-06	1e-06	1e-06	1e-06	1e-06	1e-06	1e-06	1e-06	14.7274	15.8431	17.4095	13.963	17.7651	17.58	13.292	16.8462	13.0949	18.7255	14.458	18.2624	14.3736	12.9679	17.5314	15.9868	16.9289	15.8195	19.1372	18.0591
Var_1045	0.727101	0.610568	0.705599	0.835367	0.615166	0.798401	0.902424	0.691406	0.71155	0.5829	0.50817	0.6297	0.80238	0.556006	0.726224	0.718839	0.586522	0.851221	0.752961	0.530432	11.0894	10.679	12.2149	11.6345	9.13279	10.042	9.48993	10.8902	10.8094	10.9756	8.74036	9.09528	11.5946	11.7994	10.2261	9.64409	9.22305	8.7456	10.5428	10.2787
Var_1046	1.23638	1.28953	1.55608	1.19588	1.66658	1.27966	1.2915	1.27672	1.51371	1.1672	1.16064	1.48146	0.822824	1.35668	1.58576	1.2138	1.65683	1.2218	1.4988	1.25055	8.07601	10.1736	10.4929	9.46093	10.5738	12.3155	9.37953	9.61965	11.112	10.3328	10.2526	9.97548	8.86989	9.85336	10.8266	10.6577	8.15872	10.2868	9.81788	9.40236
Var_1047	1.4251	1.52527	1.53103	1.63332	1.52233	1.71648	1.46425	1.80921	1.64703	1.14682	1.82508	1.53998	1.59777	1.55272	1.46056	1.48644	1.40646	1.77761	1.89437	1.38642	18.49	15.0751	13.1003	19.0647	16.1999	18.5056	16.8436	20.902	16.7209	13.5493	16.2132	16.0068	14.9538	18.4431	17.0893	15.7991	16.544	15.7383	15.679	15.1409
Var_1048	1.29842	1.27836	1.12552	1.2355	1.10602	1.145	0.902081	1.04954	1.10657	0.977896	1.0224	0.974776	1.19938	1.45138	1.36738	1.08882	0.909105	1.16447	1.46248	1.12056	6.15134	7.25775	7.4622	5.86983	8.1898	6.63884	7.09896	6.41519	7.45361	7.89012	8.30517	6.48806	7.15768	6.9211	7.09319	7.62224	7.56375	6.91181	6.99718	6.3586
Var_1049	0.614209	0.805697	0.740614	1.18566	0.966136	1.00324	0.955806	1.07998	0.925144	0.873749	0.736055	1.0818	0.881134	1.09227	0.792982	0.898582	1.17012	0.950125	0.953417	0.982933	15.6238	15.2566	18.102	15.9006	17.446	19.5573	19.0687	17.5196	12.2049	18.0181	15.793	19.9397	22.6496	18.0197	17.0789	16.5937	15.2541	17.8682	15.9161	19.1458
Var_1050	1.17479	1.13164	1.17989	1.2781	1.19588	1.19222	1.07779	1.20891	1.51058	1.00687	0.933149	1.23171	1.31767	1.00615	1.06299	1.37468	1.33662	1.25367	0.989243	1.50071	20.0797	20.0833	17.4921	17.1517	17.0059	16.8161	14.0172	18.8963	17.0278	16.01	16.8708	14.8068	17.6293	17.0347	17.4557	13.7365	18.425	12.8441	17.0657	17.6519
Var_1051	0.93777	1.1373	0.709984	1.19874	0.911045	0.85387	1.00932	0.932826	0.92522	1.08939	0.760678	1.08993	1.0289	1.32104	0.78041	0.961146	1.14289	1.19184	1.19125	1.00584	18.2154	18.5064	15.2264	18.3163	17.2523	17.7223	18.9456	10.818	15.1854	15.9366	19.9313	15.9539	15.3941	14.1494	15.3756	17.0507	17.3864	17.262	16.4456	19.3887
Var_1052	1.44026	1.53681	1.62265	1.23559	1.01029	1.22216	1.51848	1.22134	1.14188	1.49084	1.10053	1.47717	1.23198	1.38975	1.43648	1.48456	1.25647	1.57293	1.49189	1.55487	15.0588	15.5242	14.7034	17.2988	17.8062	15.6664	17.277	16.7771	16.5945	14.8415	12.8641	17.2702	17.5087	17.5525	17.4726	14.1502	17.1378	16.6612	19.1645	14.4737
Var_1053	1.82705	1.64931	1.96257	2.15053	1.71883	2.15756	1.77242	1.9775	1.8822	1.70068	1.67016	1.70334	1.99288	1.76962	2.21555	1.85167	1.6646	1.78345	1.17713	1.35774	18.9293	21.9217	20.1186	24.0258	23.7208	20.6046	20.8492	22.6547	26.2636	24.6351	25.3086	24.3975	22.7666	21.0437	19.3007	22.0487	23.145	22.7789	18.7974	22.8784
Var_1054	0.273973	0.163486	0.248449	0.336448	0.187074	0.0725904	0.201105	0.0858548	0.0987387	0.294198	0.192071	0.274763	0.328637	0.02111	0.286754	0.28317	0.249672	0.308125	0.211515	0.294424	16.448	13.1456	17.0816	15.2238	14.7297	15.6317	18.1967	14.478	15.315	15.0115	16.1626	16.0741	14.9665	18.9049	14.1901	16.8401	15.5375	16.6924	16.2396	16.8669
Var_1055	1.13292	0.927502	1.05548	1.37973	1.19051	1.12138	1.21144	1.03843	1.07441	1.04752	1.25862	0.86995	1.25581	0.940934	0.756893	1.06018	1.16359	1.05694	0.914432	1.2425	9.8005	10.0671	9.43684	8.22769	8.84497	8.30761	11.6331	9.31758	9.04076	8.95948	8.81029	9.16256	9.6339	11.873	10.438	9.56994	9.20685	11.2303	8.67212	10.1314
Var_1056	1.33713	0.925115	1.2126	0.992721	1.21287	1.27779	1.16942	0.969158	1.33026	1.16168	1.18292	1.2019	0.956972	1.00423	1.01705	1.32312	1.20239	1.22081	0.895321	1.05568	17.2783	15.8671	14.4853	16.5609	17.639	15.4121	14.5826	19.1119	18.8118	18.5512	17.9779	15.8384	17.9921	14.9286	14.9377	17.8424	15.6403	18.6595	17.938	17.7706
Var_1057	1.06871	1.21431	1.06196	1.1525	1.4554	1.34086	1.3281	1.19774	1.35566	0.936363	1.09614	1.08096	1.50688	1.46116	1.29224	1.2103	1.20672	1.16736	1.25587	0.830364	8.02779	6.62001	6.67474	7.16522	9.48514	8.68001	7.03926	7.65401	9.3635	7.25057	7.45964	7.85065	7.48137	5.94211	7.79795	7.11073	8.03063	9.11651	8.21817	8.4375
Var_1058	0.467697	0.273566	0.360723	0.272481	0.500225	0.38485	0.410962	0.56022	0.276558	0.159367	0.491499	0.409124	0.303571	0.527403	0.32869	0.481389	0.293881	0.216712	0.203742	0.491886	15.815	14.8625	16.2846	16.5335	17.4335	13.8445	17.163	17.3849	13.8024	14.0766	15.3379	16.0625	15.8468	16.2386	13.6897	13.9871	16.1641	18.0086	17.217	15.3582
Var_1059	1.86548	1.88146	1.73088	1.47948	1.91661	1.84915	1.68706	1.52648	1.92154	1.63486	1.46411	1.50779	1.97021	1.72863	1.93979	1.53931	1.8022	1.79467	1.75892	1.76199	10.887	10.1131	8.38376	9.02514	7.46945	9.48964	6.78578	7.77392	9.45342	8.42659	10.5335	10.3965	8.97079	8.92017	8.80564	10.9962	8.64865	9.1739	9.76368	10.1388
Var_1060	1.05105	1.38507	1.15792	1.16949	1.36785	1.14567	1.19776	1.21111	1.10895	1.00638	1.30779	0.888038	1.10141	1.39457	1.05374	1.05411	1.16248	1.28033	1.12338	1.12252	14.6198	18.8086	15.3014	13.5148	16.0011	14.6094	17.2506	13.9122	13.7717	15.5762	16.1518	13.1539	13.7366	16.5985	13.642	17.6711	15.3046	17.7307	15.5797	13.6526
Var_1061	0.531849	0.669786	0.741821	0.683435	0.432116	0.518769	0.554633	0.496206	0.474041	0.544383	0.770087	0.546249	0.432673	0.532433	0.594966	0.756075	0.55447	0.684849	0.635835	0.57827	4.95524	5.9395	5.17538	4.96683	6.16064	6.51888	6.40709	5.59842	6.22385	5.80256	5.82904	7.18437	6.03546	5.67512	5.76628	6.34508	6.15664	6.05248	5.3346	6.42628
Var_1062	1.49268	1.53634	1.55848	1.54726	1.65544	1.92123	1.6881	1.68235	1.88434	1.75865	1.45855	1.38968	1.2683	1.7101	2.00768	1.70487	1.5123	1.67618	1.82645	1.56198	15.0277	18.9832	16.5222	16.8954	17.6751	15.4988	15.9158	16.4268	16.8839	17.6765	18.7088	14.7605	16.6693	17.129	17.1881	17.8637	15.7758	20.3922	19.9341	14.231
Var_1063	0.329639	0.234693	0.403335	0.295016	0.341518	0.317208	0.47259	0.539011	0.282533	0.374379	0.244238	0.380946	0.315361	0.281934	0.367564	0.390677	0.24477	0.38685	0.179586	0.459086	9.67961	15.4077	11.0622	13.6026	11.3812	11.8445	11.6833	10.8707	12.124	10.265	13.7148	8.85244	12.4897	9.90377	10.1398	12.1841	11.5918	12.2913	10.8572	10.6494
Var_1064	1.48436	1.39559	1.37018	1.66103	1.49314	1.32065	1.42582	1.41933	1.31575	1.50406	1.56759	1.39702	0.971622	1.56667	1.32043	1.90124	1.41972	1.67569	1.85725	1.70811	15.1227	15.8952	13.4902	15.9084	15.2164	15.5648	15.7791	16.2071	15.3578	13.6821	16.1314	14.5283	16.2306	16.4427	15.3711	17.3708	16.1746	14.9227	14.8427	16.7933
Var_1065	1.66716	1.55859	1.2624	1.33527	1.15563	1.27749	1.57403	1.27189	1.31938	1.24684	1.35975	1.50296	1.37046	1.36524	1.33153	1.17023	1.42899	1.19135	1.30028	1.41393	16.5962	17.4397	16.0979	15.1537	17.3233	15.5518	18.9163	12.9155	18.0627	18.2839	12.9006	16.1148	16.6799	15.9496	16.8165	18.0087	19.8121	19.4843	17.9393	16.7203
Var_1066	1.82854	1.50307	1.73377	1.54328	1.84663	1.7266	1.69095	1.83705	1.47534	1.60031	1.65401	1.52749	1.58788	1.46855	1.55578	1.51056	1.62607	1.58293	1.71114	1.49564	9.2671	10.5924	9.31183	12.1216	12.9166	10.6132	10.829	9.41038	8.99611	10.8828	11.8957	11.1577	12.0844	10.1701	9.34117	10.7204	10.6377	11.8948	8.42242	10.1525
Var_1067	1.48368	1.49996	1.50124	1.89108	1.66651	1.59026	1.1962	1.71958	1.57976	1.7993	1.48203	1.4529	1.3315	1.43962	2.05653	1.84525	1.54811	1.48727	1.66272	1.44907	10.7372	9.70156	9.25571	10.2437	8.84676	9.98173	9.14207	10.2647	9.71069	9.55873	9.72778	10.182	10.3252	11.6773	11.3868	10.8014	9.91195	11.6387	10.1925	11.6763
Var_1068	1.29017	0.863177	1.39016	1.18694	1.22808	1.45354	1.17514	1.20318	1.3329	1.17076	1.07765	1.43304	1.30217	1.44869	1.29736	1.03042	1.28722	1.4086	1.31457	1.28794	6.52941	6.26998	5.93418	6.94356	7.69106	5.7795	8.1329	6.59463	7.61283	8.22219	6.44101	6.51327	6.08801	5.04894	6.166	6.72353	6.41039	7.01643	6.41254	6.30424
Var_1069	0.970328	1.08865	0.736653	0.896507	0.997943	0.720229	0.891778	0.808934	0.863868	0.879952	0.704755	0.836515	0.940096	0.982921	0.856749	1.05964	0.837615	0.972056	0.760794	0.862907	10.9611	14.7955	11.423	11.2803	13.772	12.5906	13.5087	13.5733	8.68043	15.9443	13.1042	13.0525	11.2718	12.6724	12.7942	10.8277	13.1666	12.7388	11.9329	13.1551
Var_1070	0.717296	0.788154	0.917065	0.775157	0.719705	1.06061	0.797002	0.807515	0.781399	0.919366	0.786071	0.938425	0.620021	0.731066	0.872569	1.06058	0.896604	0.903259	0.714225	0.768178	0.735767	0.427229	0.786344	0.531949	0.516572	0.357305	0.853905	0.543585	0.573821	0.707961	0.680249	0.516135	0.636825	0.931339	0.788221	0.424119	0.702876	0.648263	0.530382	0.436089
Var_1071	1.59797	2.42843	2.07783	1.81031	2.23115	1.87682	1.80732	2.06209	2.0407	2.22288	1.94108	2.18143	1.95654	1.50407	2.19436	2.02699	1.68039	2.16461	2.08041	1.85666	5.15963	4.97825	5.75366	5.05887	5.27244	5.74568	5.22475	4.47566	5.85123	6.30177	5.45437	5.83625	4.99551	5.28689	4.9395	4.85006	5.29254	5.14364	6.09651	5.29351
Var_1072	0.299267	0.543992	0.640518	0.519039	0.560702	0.677827	0.655853	0.497031	0.560666	0.801738	0.504839	0.773309	0.447268	0.636481	0.61103	0.582193	0.601631	0.402286	0.53838	0.593966	9.83813	8.51811	9.49252	9.49596	8.91265	7.15634	9.65118	8.90351	9.68242	10.3	8.87348	8.14468	8.81296	8.86378	10.6935	8.18291	8.55823	7.21809	7.66559	8.72067
Var_1073	0.582577	0.721424	0.599871	0.741988	0.682408	0.389919	0.766249	0.682411	0.733719	0.62185	0.619655	0.485475	0.535128	0.594061	0.490968	0.688664	0.366974	0.607981	0.387	0.570074	11.808	10.3471	12.7119	12.3235	11.9161	11.7966	11.4792	10.3022	9.81293	10.4629	9.50292	11.0709	12.0362	10.408	9.96084	11.4388	12.0202	10.3465	12.3346	12.342
Var_1074	0.575094	0.479628	0.601585	0.625003	0.377166	0.666973	0.635699	0.550773	0.4717	0.563776	0.613239	0.477483	0.434627	0.487286	0.648571	0.337266	0.65798	0.694522	0.53779	0.494102	9.95625	12.1095	12.0222	11.4118	12.0878	9.20923	9.2358	10.1992	12.1301	11.4164	10.7138	10.7769	9.07537	11.9578	11.1527	10.6066	11.228	11.8652	10.7856	9.46357
Var_1075	0.981568	0.80287	1.09755	1.34943	1.05127	1.22605	1.0426	0.999525	1.17393	1.40099	1.18332	1.15875	0.96699	1.07384	1.24319	1.22766	1.11771	1.41124	1.08581	1.07289	6.5651	8.70374	8.89739	7.17426	7.16522	7.06247	7.62104	8.85054	6.36921	6.71338	5.4868	6.76786	7.98772	7.30117	7.60027	8.24025	7.0947	8.05944	8.55308	7.56442
Var_1076	2.06619	2.08274	1.72454	1.36637	2.03509	2.21413	1.92934	1.97741	2.0174	2.06978	2.19212	1.92199	1.67866	2.00638	1.89406	1.88496	1.2441	1.97606	1.71023	1.89349	11.9247	11.5998	10.9231	11.6365	10.927	12.0384	10.3239	11.2822	10.3736	11.6765	8.48989	14.3057	12.235	12.6204	12.5687	14.4941	11.8135	10.1349	11.3132	11.9568
Var_1077	1.10231	1.00476	1.37039	1.44458	1.33279	1.3402	1.42896	1.46435	1.21775	1.19677	1.15705	1.28937	1.18881	1.32197	1.40954	1.16265	1.2732	1.21069	1.59758	1.23322	4.6996	5.72687	6.4286	6.43484	7.50632	6.57308	6.01403	5.43809	6.28821	6.83231	5.76746	5.18898	5.97283	7.39223	5.51818	5.68088	7.41737	5.07243	7.00377	6.07559
Var_1078	1.70664	1.80856	1.52865	1.48118	1.70642	1.51115	1.53671	1.4551	1.582	1.524	1.64704	1.52794	1.65051	1.35573	1.55105	1.59243	1.59574	1.39563	1.3806	1.44807	10.1726	10.4139	12.77	12.2207	11.2532	12.5375	10.9876	14.7422	10.9414	9.98927	11.0589	10.9333	12.0814	9.67206	11.7337	12.6362	10.1059	10.4407	10.9079	14.219
Var_1079	0.50094	0.473964	0.52553	0.689887	0.653276	0.728239	0.633174	0.515247	0.626145	0.491812	0.508871	0.564604	0.929858	0.635345	0.666194	0.711757	0.584452	0.595484	0.64285	0.496555	17.308	17.4747	18.1086	16.4013	19.1888	18.5808	17.8576	19.0724	17.6156	17.0143	15.1237	19.7275	14.7999	14.2537	15.9297	19.0958	16.5541	17.0663	18.5735	15.8212
Var_1080	1.18559	1.23854	1.2152	1.40812	1.26255	1.30904	1.38399	1.36759	1.42935	1.21219	1.21035	1.89248	1.24145	1.16603	1.74898	1.4804	1.3421	1.34637	0.999271	1.39403	11.6514	10.3407	11.6567	12.2293	12.1885	11.45	11.1783	10.9783	11.4423	12.5589	10.4809	11.14	9.78376	10.2532	11.837	11.4125	11.6703	12.0761	12.6982	11.7709
Var_1081	1.02245	0.676293	0.707061	1.07278	0.800952	0.870044	1.0885	0.625608	0.931789	0.810692	1.0188	0.780001	0.889356	0.811915	0.859665	0.929515	0.999357	1.08572	1.05016	0.846055	7.58396	8.08749	7.38608	5.7582	6.3493	7.54229	7.1311	6.72152	6.17389	6.2194	7.37165	7.6158	6.03482	8.06024	6.43301	6.99737	7.39562	6.67686	6.87306	6.6749
Var_1082	1.50897	1.49692	1.26427	1.44624	1.43756	1.32791	1.75579	1.47881	1.7072	1.43382	1.7155	1.23732	1.36065	1.65751	1.43715	1.58192	1.29371	1.42933	1.47886	1.41237	9.05508	9.8601	9.74298	10.3391	9.39638	10.6753	9.77083	9.81878	9.82164	10.5875	9.65395	11.4293	10.3709	10.4758	10.6177	9.67434	11.4586	10.5387	11.4774	8.94324
Var_1083	1.45683	1.31367	1.51302	1.66459	1.64571	1.42642	1.64859	1.05295	1.41866	1.4386	1.37428	1.48724	1.56913	1.44587	1.52181	1.70483	1.19027	1.45407	1.14847	1.27843	8.76019	10.4228	10.6871	9.50651	11.3331	8.24976	9.30323	10.3199	9.56347	9.57744	11.0523	10.9006	10.8021	8.63719	8.68041	10.1298	8.59843	9.36088	8.18928	7.95824
Var_1084	2.0466	2.28438	1.66265	2.09674	1.68776	1.89915	2.04527	1.62476	2.1809	1.71371	2.23512	2.2743	1.92996	2.11263	1.80887	2.00111	1.92206	2.16818	2.14095	2.17295	8.81137	9.13952	6.71992	9.82301	10.9683	10.8591	9.46925	10.8007	13.0943	9.31876	9.97956	9.67937	12.1448	11.2941	10.285	11.2754	10.7786	12.3177	11.5861	11.1018
Var_1085	0.929591	0.775511	0.735283	0.788899	0.711367	0.897876	0.851153	0.93553	0.965135	0.836734	0.408082	0.852001	0.861896	0.757173	0.741655	0.74574	0.876173	0.808126	0.676674	0.842224	12.8025	11.6696	10.6162	12.8524	13.5686	14.2024	13.1794	13.5162	14.67	13.763	14.2787	11.8286	15.1647	11.0461	10.8043	13.7157	13.7748	13.8573	15.4061	13.9025
Var_1086	1.87533	1.66167	1.44458	1.5043	1.73486	1.91169	1.69428	1.46687	1.54503	1.68644	1.96835	1.7403	1.38659	2.01007	1.88058	1.62466	2.03431	1.73834	1.58816	1.58863	5.75962	5.7143	6.0453	6.40526	6.53944	6.12982	6.1325	6.09573	6.2524	5.58524	5.80451	6.3132	6.3796	6.1861	6.01297	6.12451	6.16252	5.70825	4.92709	5.80308
Var_1087	1.38115	1.51675	1.3111	1.39148	1.3786	1.33267	1.35853	1.44299	1.16058	1.42665	1.23183	1.26367	1.40275	1.59515	1.31027	1.82423	1.49019	1.45798	1.27604	1.45655	5.4994	6.66496	5.22879	5.38538	5.91821	6.91528	6.34728	6.19675	5.79696	6.6718	5.95975	5.7677	5.6351	5.30885	5.50357	6.7439	5.9447	7.30221	5.14087	5.76963
Var_1088	1.67326	1.6988	1.55312	1.64491	1.77379	1.54333	1.74684	1.69421	1.4665	1.74422	1.76598	1.60986	1.8099	1.6879	1.60982	1.69728	1.94455	1.73858	1.70297	1.63069	2.054	2.11693	2.01134	2.0756	1.91664	1.91169	1.96875	1.68544	1.49543	1.5726	1.70829	1.79321	1.94676	1.68401	2.15953	1.79034	1.8053	1.48472	1.89437	2.28014
Var_1089	0.66781	0.933856	1.04154	0.767755	0.926548	0.791744	0.668668	0.761392	0.914475	0.776509	1.07	0.756173	0.574486	0.774308	0.879667	0.860761	0.917082	0.865233	0.83394	0.824345	4.57189	4.62492	4.49586	5.06727	4.02726	4.0633	4.09295	4.13804	4.60126	3.9034	4.24721	4.10294	4.40301	3.79342	4.89819	4.2855	4.70406	4.16963	3.85153	3.32477
Var_1090	0.79305	1.23213	1.2188	0.915911	1.07762	0.940395	1.02081	1.12963	0.990159	1.10341	1.30925	0.92921	1.31891	1.37411	1.02327	1.14846	0.990091	1.15948	1.37619	1.24614	4.87241	5.41936	4.74687	5.34573	4.99318	4.20919	5.38725	4.17472	5.48137	5.00313	5.08072	4.9667	4.4922	4.43835	5.71406	5.56419	5.08075	4.0184	5.3626	5.11874
Var_1091	1.71511	1.74342	1.93871	2.36362	1.51333	2.13238	1.88265	1.99065	1.7625	1.9784	1.84776	2.25161	1.91603	1.89538	2.23006	2.08681	1.93313	1.86829	1.94824	2.16188	12.4151	11.3622	12.828	8.97116	11.1926	12.7792	12.3028	12.9985	12.7881	12.5033	13.5219	13.0475	13.8566	10.5779	14.0411	11.3623	11.6289	13.1365	12.2367	13.7338
Var_1092	0.932157	1.17323	1.26116	1.29335	0.902674	1.07486	1.40237	0.947043	1.46073	0.949506	1.03451	0.982359	1.08802	1.11792	1.41651	1.2641	1.11527	1.33872	1.06629	1.14889	8.61304	9.93871	8.64423	10.9328	9.60605	7.86684	8.90377	8.8284	9.55907	8.66737	9.76838	8.28879	10.076	9.1539	8.58539	7.54588	9.1329	8.36562	8.40468	8.55752
Var_1093	1.25314	1.36877	1.25823	1.45541	1.1798	1.2246	1.45272	1.24251	1.52998	1.44811	1.36135	1.52654	1.21802	1.3937	1.33118	1.15617	1.59151	1.40286	1.08359	1.41713	15.1159	15.297	14.755	14.9574	12.4264	15.3233	13.973	13.5531	14.4979	17.0984	13.7088	16.6282	15.106	17.8952	15.9277	12.7512	14.8559	12.3941	13.1595	15.0934
Var_1094	0.161024	0.359295	0.542956	0.371999	0.411513	0.413884	0.251001	0.276239	0.279972	0.215482	0.464744	0.305835	0.220889	0.325498	0.212555	0.542642	0.223821	0.353023	0.331927	0.387872	13.5678	14.928	15.2202	12.8033	12.479	16.2693	17.2644	14	10.4404	17.1363	13.8768	15.4381	15.2808	13.7232	12.4657	14.897	13.0275	12.239	14.118	10.7004
Var_1095	0.829726	0.864398	0.824334	0.872505	0.585187	1.01008	0.535491	0.801874	0.734457	0.902861	0.768958	0.978563	0.78712	0.75655	0.829767	0.744315	0.906568	0.933267	0.907361	0.684641	1e-06	1e-06	1e-06	1e-06	1e-06	1e-06	1e-06	1e-06	1e-06	1e-06	1e-06	1e-06	1e-06	1e-06	1e-06	1e-06	1e-06	1e-06	1e-06	1e-06
Var_1096	1.73368	1.67197	1.88418	1.48639	1.9779	1.86519	2.24233	2.01537	1.66706	2.28032	2.21487	1.50971	1.94686	1.86873	2.14564	1.80373	1.84853	1.68094	1.8883	2.19185	8.74564	8.94124	8.39967	8.6357	9.72894	10.5613	9.58857	9.48786	8.43924	10.4023	7.26388	7.72862	9.26246	10.3532	8.74628	8.28157	9.50566	8.57612	10.0285	10.2986
Var_1097	1.0442	1.01514	1.26619	1.07492	1.26918	0.89748	0.984609	1.16873	1.36441	1.17526	1.37087	1.35563	1.14945	1.3304	0.931682	1.13518	1.24908	1.00969	1.13913	1.27257	12.1719	9.85676	10.4744	11.0616	10.8907	12.549	11.2091	11.0356	10.5661	11.9969	10.4452	9.96044	10.0665	11.464	10.8358	11.7916	11.2311	9.91668	12.8471	8.87121
Var_1098	1.53216	1.44446	1.66356	1.63889	1.4453	1.33719	1.44542	1.72082	1.5216	1.78428	1.27905	1.39691	1.36591	1.40585	1.30667	1.58264	1.56844	1.71227	1.82261	1.47819	7.60415	8.8135	7.43355	8.0482	6.70827	6.92098	6.04384	7.52014	8.7184	7.61096	7.19039	7.36634	7.36807	7.94116	8.34246	6.85856	7.2228	8.60685	7.13999	7.67097
Var_1099	1.45404	1.61105	1.42221	1.5038	1.39933	1.51165	1.54395	1.45204	1.82591	1.40533	1.62994	1.63459	1.43	1.70124	1.08645	1.78773	1.33214	1.14731	1.68879	1.55178	13.2389	13.426	12.6588	13.0983	12.1558	11.8918	15.4182	13.0249	11.9753	10.7577	14.3957	13.0485	14.139	13.9039	12.8781	14.4548	13.5736	13.3296	11.7419	13.9315
Var_1100	0.24561	0.220048	0.387349	0.0910164	0.0889527	0.143203	0.396873	0.0114863	0.248179	-0.026524	0.158652	0.338922	0.243558	0.186465	0.213592	0.165224	0.259334	0.14695	0.260166	0.101791	9.31244	9.66527	11.0289	12.4379	12.924	11.3605	10.902	11.3146	10.0508	9.49854	11.9102	10.6651	9.32414	11.5432	10.7885	13.3162	10.8181	11.3888	10.4851	12.8216
Var_1101	0.606218	0.689926	1.07025	0.48594	0.724032	0.905313	0.694652	0.80359	0.797969	0.581207	0.989242	0.84243	0.622388	0.7057	0.578588	0.621144	0.946921	0.789196	0.88975	0.728551	2.29101	2.2955	1.92462	2.3087	2.34507	2.58065	1.97574	2.29066	1.8682	2.13841	2.02819	2.37202	2.21035	2.02754	2.10984	2.11533	2.24308	2.3047	1.87058	2.52754
Var_1102	2.14168	1.46891	1.66669	1.66627	1.82666	1.86083	1.51347	1.61308	1.53061	1.67126	1.37531	1.44175	1.79742	1.68589	1.64741	1.60154	1.66178	2.12826	1.5896	1.68132	6.01486	4.75934	6.243	4.39807	6.33466	5.84663	5.99895	7.23075	4.91454	5.47022	4.01563	7.10921	6.34088	4.41935	4.49119	5.47301	6.54298	6.81713	7.08597	5.06826
Var_1103	1.21629	1.22776	1.26702	1.16856	1.22042	1.29543	0.99051	1.12506	1.11203	0.971701	1.39048	1.26829	1.25368	1.31786	1.48	1.13744	1.34675	1.29013	1.22758	0.919034	4.70974	6.46794	7.06089	6.80882	5.83234	7.21077	6.91267	6.02942	6.93084	5.97426	5.86848	5.88904	5.66394	6.693	5.97324	6.86268	6.65804	6.92767	5.97258	6.42171
Var_1104	0.745332	0.745896	1.2263	1.01953	1.26347	1.16329	1.22876	1.25136	0.905708	1.13805	1.10793	0.930244	1.12574	1.05883	0.947705	1.14984	1.44055	1.24979	0.766226	1.2565	4.45642	6.06904	6.06336	4.86693	4.94383	4.85762	5.90598	5.1547	5.7378	5.1609	5.77534	5.2825	5.16119	6.42011	6.23789	5.0179	5.62332	6.02887	5.10816	6.05749
Var_1105	0.288672	0.296729	0.345602	0.155735	0.0969548	0.314673	0.0641757	0.273313	0.226526	0.196457	0.184935	-0.0238247	0.151763	0.146047	0.235674	0.151444	0.073218	0.300274	0.291497	0.297862	2.49468	2.91938	2.61946	2.66536	1.89734	2.20232	2.35247	2.44928	2.78833	2.34004	2.20844	2.76625	2.33689	2.61305	2.89395	2.30669	2.61662	2.44842	1.94313	2.62589
Var_1106	1e-06	1e-06	1e-06	1e-06	1e-06	1e-06	1e-06	1e-06	1e-06	1e-06	1e-06	1e-06	1e-06	1e-06	1e-06	1e-06	1e-06	1e-06	1e-06	1e-06	1.62642	1.81646	1.41372	1.83859	1.45744	1.34194	1.38779	1.81398	1.62995	1.80165	1.58514	1.4099	1.58934	1.68491	1.4816	1.46388	1.60762	1.35866	1.6618	1.14499
Var_1107	0.54203	0.583455	0.600858	0.695774	0.507564	0.786298	0.586386	0.511924	0.549911	0.519891	0.447948	0.449485	0.505337	0.696312	0.433018	0.473225	0.548127	0.585244	0.76253	0.55636	3.07906	3.23504	2.86271	3.01549	3.30141	3.43026	3.37746	3.76494	2.7452	3.22282	3.07913	3.39967	3.28543	3.54019	3.55709	3.37295	3.70393	2.99394	2.7834	2.93638
Var_1108	0.608485	0.793005	0.83128	0.715133	0.852971	0.693552	0.850941	0.778347	0.967247	0.967137	0.798094	0.7733	0.984952	0.861722	0.876239	0.95627	0.696383	1.06786	0.819212	0.903267	7.15154	6.45564	6.03535	6.57489	5.8816	6.44988	6.14257	6.29037	5.19585	6.67161	5.61803	7.22807	6.10007	6.55194	5.93935	6.26202	6.553	5.49938	5.23055	5.18887
Var_1109	1.20616	1.24847	1.39188	1.58367	1.18947	1.18023	0.992346	1.11658	1.13944	0.985839	1.231	1.0906	1.0482	1.13508	0.978207	1.07794	1.2033	1.27223	1.09779	1.00484	2.1553	1.68806	1.76992	2.11469	1.66906	1.69717	1.83472	1.6082	1.94922	1.81727	1.82247	1.6947	1.4331	1.84244	1.47179	1.87	1.70325	1.87836	1.4084	1.96888
Var_1110	0.733574	0.696624	0.803658	0.730773	0.685404	0.553908	0.647552	0.669604	0.662953	0.604949	0.713477	0.859356	0.69245	0.894344	0.618468	0.838432	0.607613	0.670561	0.785722	0.547456	1.16785	0.851965	1.19791	1.28051	1.26699	1.19126	1.07499	1.21042	1.10507	1.28105	1.23718	1.15001	1.19318	1.13245	1.00677	0.807921	1.11389	1.20992	1.19114	1.01179
Var_1111	0.849431	0.59015	0.613884	0.745247	0.445795	0.480281	0.518747	0.39221	0.620059	0.765605	0.538781	0.666628	0.731358	0.839116	0.524521	0.726928	0.694	0.573886	0.567547	0.658631	3.20726	2.93672	3.57081	3.45588	2.88466	3.28105	3.48561	3.56884	3.22314	3.30197	3.76644	3.26954	3.04536	3.45325	3.73314	3.07503	2.7692	2.9507	3.11349	2.86211
Var_1112	1.94481	1.578	1.89333	1.65202	1.86179	1.69494	1.73589	1.67602	1.74297	1.39952	1.93019	1.8075	1.95985	2.11626	1.60052	1.54627	1.98587	1.58412	1.8396	1.98628	3.04344	3.14992	3.44857	3.29196	3.38407	3.21023	3.06433	4.12128	3.07763	3.31866	2.69764	3.30502	3.06623	2.65889	3.23337	2.5873	3.89318	2.96348	3.57212	3.07625
Var_1113	1.02464	0.606398	0.676665	0.703907	0.86103	0.653819	0.827011	0.947944	0.672558	0.588355	0.541106	0.870744	0.702975	0.612786	0.999367	0.630649	0.723291	0.983813	0.800631	0.762888	4.16964	4.36707	4.22724	3.8611	4.60898	3.98488	4.40567	4.1332	3.49624	4.74183	3.7324	3.50095	4.17904	3.92086	3.13415	4.07858	2.94382	3.93791	4.71873	4.47405
Var_1114	1.30664	1.66653	1.70765	1.66656	1.16772	1.5652	1.47016	1.07506	1.71471	1.39425	1.62251	1.52115	1.53255	1.48544	1.61387	1.19715	1.6061	1.28776	1.46421	1.56357	3.85096	3.49719	4.10409	3.75433	2.89283	3.24831	3.37853	3.70907	3.74639	3.32289	3.79727	3.30452	3.12677	4.13381	4.23907	3.52051	3.50463	4.00245	3.8597	2.77657
Var_1115	1.15674	0.985628	1.3275	1.11212	1.35061	1.06424	1.30052	1.43355	1.41713	0.902412	1.23436	1.02904	1.32193	1.28796	1.29126	1.42338	1.37097	1.3842	1.30146	1.37204	2.32142	2.41544	2.74566	2.84978	2.72001	2.94912	2.91371	2.6581	2.61118	2.63042	3.19128	2.67533	2.6474	2.47321	2.76994	2.66085	3.40695	2.42897	2.48038	2.71304
Var_1116	0.834206	0.808076	0.995031	0.843273	0.956012	0.92512	0.819934	1.14422	0.749848	0.968447	1.18253	1.05255	1.12334	0.911335	1.17972	0.891012	0.84565	0.726957	0.767916	0.791397	3.64255	4.1599	3.61274	3.30347	3.35815	2.88808	3.98192	3.84383	4.81723	4.21458	4.15944	3.9657	3.6136	3.96869	3.38099	4.00068	3.40263	3.58814	4.47313	3.54889
Var_1117	0.929928	0.809995	0.785114	0.861431	0.871847	0.620643	0.640076	0.669529	1.02295	0.950985	0.957029	1.16889	0.628195	0.727518	0.74871	0.979058	0.908453	0.695729	0.767981	0.82238	0.552641	0.798496	0.77859	0.965116	0.896613	0.727452	0.940354	0.864328	1.03499	0.89407	0.833441	0.839354	0.912521	0.95809	0.925097	1.13455	0.604834	0.999164	0.994416	0.575397
Var_1118	0.665718	0.77679	0.738052	0.606335	0.51658	0.577837	0.903675	0.808259	0.684289	0.49829	0.539336	0.735689	0.573554	0.346929	0.499863	0.511376	0.654904	0.656095	0.643878	0.846337	3.23839	3.67597	3.06458	3.32537	2.61839	2.86594	3.26933	3.26806	3.29532	3.18661	3.37982	3.16971	3.17271	3.44254	3.42099	3.4686	3.14916	3.39617	3.25104	2.99994
Var_1119	0.441752	0.599803	0.351332	0.338742	0.598142	0.671741	0.405645	0.599515	0.571641	0.411724	0.418367	0.379654	0.421993	0.463825	0.492817	0.525281	0.419406	0.267536	0.561108	0.25192	3.21783	3.42962	3.9139	4.71825	4.34755	3.07827	4.31064	3.80664	3.4604	3.65707	3.5747	4.15242	4.36842	4.23706	4.16019	4.59776	4.16175	4.66059	3.65898	3.63637
Var_1120	1.18968	1.15762	1.41065	1.75771	1.36858	1.41707	1.42347	1.71021	1.57678	1.55494	1.60298	1.33022	1.59517	1.1049	1.24203	1.13102	1.50213	1.35285	1.19631	1.27926	4.33326	4.22736	4.69016	3.8506	4.59233	4.53753	4.5433	4.71325	5.12275	5.69233	5.03884	4.56406	3.85324	4.97801	4.88675	4.64361	5.40878	4.59799	4.97729	5.02924
Var_1121	0.744428	1.12886	1.00752	1.05264	1.52198	1.28913	1.00961	1.01569	1.16157	1.4804	1.14981	1.38304	0.965791	1.40803	1.29582	0.968164	1.46356	0.919621	1.01747	1.29685	2.03317	1.95792	1.98457	1.90269	1.6296	1.8254	1.81571	1.51269	1.99876	1.78465	1.84585	2.00958	2.22181	1.61724	1.96798	1.74002	1.44952	2.23689	1.3696	1.73343
Var_1122	1.2394	1.57848	1.16103	1.45018	1.69178	1.20082	1.44032	1.1628	1.22186	1.30105	1.56298	1.59721	1.42487	0.920845	1.10295	1.22502	1.60227	1.32436	1.66499	1.37229	2.01493	2.29982	2.48218	2.65675	2.14112	2.8504	3.00098	3.11784	1.8219	2.41389	2.57908	2.78805	2.49364	2.79428	2.60472	3.11269	2.34749	2.97286	2.31435	2.68419
Var_1123	0.613415	0.706129	0.886226	0.665171	0.695767	0.743923	0.859751	0.739001	0.640221	0.586086	0.787121	0.443313	0.73454	1.05464	0.7857	0.651627	0.491803	0.637221	0.633207	0.750866	7.61918	6.25907	5.49753	6.2164	5.60339	7.62199	7.3245	6.16291	6.45294	5.77714	6.40291	5.34681	5.89636	5.35365	5.87718	7.24742	7.24638	8.13494	5.67068	5.47462
[truncated: 277 more rows]
